# Supplementary material for: Comparative characterization of the infant gut microbiome and their maternal lineage by a multi-omics approach
Source: Nat Commun. 2024 Apr 8;15:3004. doi: 10.1038/s41467-024-47182-y (PMC11001937; doi:10.1038/s41467-024-47182-y)
Supplement: Supplementary file 4 — Supplementary Data 1 [file 41467_2024_47182_MOESM4_ESM.xlsx]

## Sheet: Table
												Labels for the colors				Labels for the colors			Labels for the colors			Labels for the colors
												%RSD <30				p < 0.001	p < 0.001		FC>2			VIP>1
												%RSD >30				0.001 < p < 0.01	0.001 < p < 0.01		1<FC<2			0.5<VIP<1
												RSD: Relative Standard Deviation				0.01 < p < 0.05	0.01 < p < 0.05		0.5<FC<1			Not significant/unimportant variable
																	p > 0.05		FC<0.5
																			Not significant (N.S.)
																Linear mixed effects model pair-wise comparisons by age
	Compound Data									GC-QTOF-MS Data		Quality Assurance (QA)				FDR p-value			Fold Change (FC)			Variable Importance in Projection (VIP) from OPLSDA model
Order	Common name	Synonyms	Formula	PubChem	KEGG	LIPID MAPS	HMDB	HMDB Subclass	Further Classification	Retention time (RT)	Target m/z	%RSD in QCs Infants	%RSD in QCs Mothers	%RSD in QCs Grandmothers	%RSD in QCs Overall	Mothers vs Infants	Grandmothers vs Infants	Grandmothers vs Mothers	Mothers vs Infants	Grandmothers vs Infants	Grandmothers vs Mothers	Mothers vs Infants	Grandmothers vs Infants	Grandmothers vs Mothers
1	Putrescine	1,4-Diaminobutane	C4H12N2	1045	C00134	NA	HMDB0001414	Amines		15.766	88.0393	0.119712	0.159112	0.0879723	0.120006	3.63117e-05	5.08119e-05	0.993914	0.288295	0.273875	N.S._0.95	0.999487	0.86718	-
2	5-Aminovaleric Acid	5-Aminopentanoic Acid	C5H11NO2	138	C00431	LMFA01100040	HMDB0003355	Amino acids, peptides, and analogues		14.237	88.0393	0.16554	0.127853	0.173875	0.15043	0.000208185	3.23191e-05	0.530766	0.46	0.325548	N.S._0.71	0.782372	0.864603	-
3	Pyroglutamic Acid	5-oxo-L-proline	C5H7NO3	7405	C01879	NA	HMDB0000267	Amino acids, peptides, and analogues		13.603	56.0495	0.221984	0.0216593	0.448386	0.279654	0.000481126	0.00014625	0.387564	0.472919	0.428459	N.S._0.91	0.718762	0.802808	-
4	Aspartic Acid	Asp	C4H7NO4	5960	C00049	NA	HMDB0000191	Amino acids, peptides, and analogues		14.175	118.05	0.0288154	0.0331463	0.134335	0.083343	0.722871	0.0155631	0.0485957	N.S._0.92	0.756028	0.822428	-	0.989693	1.39324
5	Cysteine	Cys	C3H7NO2S	5862	C00097	NA	HMDB0000574	Amino acids, peptides, and analogues		15.7155	176.013	0.0646802	0.081012	0.258212	0.159532	1.1902e-06	7.68727e-09	0.237862	0.375913	0.233549	N.S._0.62	1.12509	1.22043	-
6	Glutamic Acid	Glu	C5H9NO4	33032	C00025	NA	HMDB0000148	Amino acids, peptides, and analogues		15.031	82.0287	0.0329555	0.0217323	0.0414969	0.0319199	1.76517e-08	8.68138e-07	0.611893	1.44252	1.39375	N.S._0.97	1.20438	1.15556	0.860356
7	Proline	Pro	C5H9NO2	145742	C00148	NA	HMDB0000162	Amino acids, peptides, and analogues		13.641	82.0651	0.0862726	0.064122	0.0202071	0.0614688	0.000481126	0.0216438	0.323884	0.659719	0.751037	N.S._1.14	0.863892	-	-
8	Tyrosine	Tyr	C9H11NO3	6057	C00082	NA	HMDB0000158	Amino acids, peptides, and analogues		18.293	236.068	0.109947	0.142642	0.0538928	0.111841	3.54054e-11	0.092215	3.97769e-05	2.72308	N.S._1.38	0.507008	1.21646	-	1.7408
9	2-Aminobutyric Acid	α-Aminobutyric Acid	C4H9NO2	80283	C02356	LMFA01100034	HMDB0000452	Amino acids, peptides, and analogues		11.991	116.071	0.126564	0.085401	0.264643	0.181849	0.0204627	0.624911	0.162769	0.49488	N.S._0.91	N.S._1.84	0.755856	-	-
10	N-Acetyl-Aspartic Acid	N-Acetyl-Asp	C6H9NO5	65065	C01042	NA	HMDB0000812	Amino acids, peptides, and analogues		14.034	144.066	0.0839116	0.0619863	0.0248356	0.0620283	0.0148796	0.00369263	0.407708	0.586003	0.479747	N.S._0.82	-	-	0.759013
11	beta-Alanine		C3H7NO2	239	C00099	NA	HMDB0000056	Amino acids, peptides, and analogues		12.085	101.047	0.0439461	0.158986	0.020137	0.102266	0.00222172	0.83694	0.00132103	1.76556	N.S._1.08	0.610714	0.746918	0.724517	1.46485
12	Sarcosine		C3H7NO2	1088	C00213	NA	HMDB0000271	Amino acids, peptides, and analogues		11.309	102.055	0.199377	0.439828	0.656123	0.528338	7.29381e-06	6.71691e-06	0.446814	0.124756	0.100809	N.S._0.81	0.813802	0.803982	-
13	Anthranilic Acid	2-aminobenzoic Acid	C7H7NO2	227	C00108	NA	HMDB0001123	Benzoic acids and derivatives		15.492	146.024	0.0448472	0.198208	0.0182514	0.108739	7.77112e-19	5.55533e-23	0.272618	4.04046	4.69352	N.S._1.16	1.71603	1.72434	-
14	Cinnamic Acid		C9H8O2	444539	C10438	NA	HMDB0000567	Cinnamic Acids		15.282	162.068	0.392322	0.180336	0.202344	0.288863	6.23889e-05	0.022272	0.203802	0.251716	0.537897	N.S._2.14	0.96529	-	-
15	p-Cresol		C7H8O	2879	C01468	NA	HMDB0001858	Cresols		12.539	166.062	0.0199166	0.29052	0.0230817	0.174473	1.55334e-22	5.21778e-10	0.0210498	11.6302	8.10564	0.696948	1.62472	1.32011	1.22796
16	Succinic Acid		C4H6O4	1110	C00042	LMFA01170043	HMDB0000254	Dicarboxylic acids and derivatives		9.593	55.0178	0.15331	0.077859	0.252876	0.187238	9.66141e-06	0.000392797	0.417802	0.480419	0.552781	N.S._1.15	0.978742	0.742751	0.808303
17	Glutaric Acid		C5H8O4	743	C00489	NA	HMDB0000661	Dicarboxylic acids and derivatives		11.125	129.054	0.0660183	0.257289	0.120828	0.156722	0.000511573	0.118883	0.0594057	2.92411	N.S._1.97	N.S._0.67	0.674074	-	-
18	Malonic Acid		C3H4O4	867	C00383	LMFA01170041	HMDB0000691	Dicarboxylic acids and derivatives		7.871	101.023	0.16182	0.256206	0.249415	0.225034	0.976779	0.0627195	0.0197456	N.S._1.08	N.S._0.63	0.582355	-	0.58401	1.09878
19	Acetic Acid	C2:0	C2H4O2	176	C00033	LMFA01010002	HMDB0000042	Carboxylic Acids	Short-chain Fatty Acid (SCFA)	3.448	74.0362	0.411977	0.146106	0.201571	0.291957	0.592552	7.18614e-05	0.000103639	N.S._0.96	0.606549	0.633649	-	1.03837	1.85411
20	Propionic Acid	C3:0	C3H6O2	1032	C00163	LMFA01010003	HMDB0000237	Carboxylic Acids	Short-chain Fatty Acid (SCFA)	4.487	57.0335	0.127367	0.0800766	0.0746979	0.095615	3.68129e-07	0.0746777	0.00774823	2.06691	N.S._1.48	0.71571	1.2809	0.925857	1.65424
21	Valeric Acid	C5:0	C5H10O2	7991	C00803	LMFA01010005	HMDB0000892	Fatty Acids and Conjugates	Short-chain Fatty Acid (SCFA)	6.383	85.0648	0.112918	0.163394	0.0973272	0.120659	6.16412e-29	1.23322e-16	0.0519886	15.0854	12.6967	N.S._0.84	1.66827	1.72144	1.46359
22	Isovaleric Acid		C5H10O2	10430	C08262	LMFA01020181	HMDB0000718	Fatty Acids and Conjugates	Short-chain Fatty Acid (SCFA)	5.762	74.0362	0.0820326	0.0753356	0.0218696	0.0660159	2.38323e-24	1.32205e-11	0.0120495	4.55918	3.40495	0.746832	1.6559	1.52989	1.23926
23	Caproic Acid	C6:0	C6H12O2	8892	C01585	LMFA01010006	HMDB0000535	Fatty Acids and Conjugates	Short-chain Fatty Acid (SCFA)	7.898	87.0441	0.0216762	0.200697	0.320573	0.210629	1.77382e-08	2.48879e-06	0.572262	49.7745	44.2702	N.S._0.89	1.09034	1.24248	1.03225
24	2-Methylbutanoic Acid	Ethylmethylacetic Acid	C5H10O2	8314	C18319	LMFA01020072	HMDB0002176	Fatty Acids and Conjugates		5.759	88.0519	0.0549657	0.148376	0.091469	0.103669	7.4173e-18	1.641e-09	0.0175218	4.28545	3.15429	0.736047	1.65976	1.5135	1.19839
25	Glutarate semialdehyde	5-Oxopentanoic Acid	C5H8O3	439963	C03273	LMFA01060161	HMDB0012233	Fatty Acids and Conjugates		9.297	74.0362	0.0780135	0.11654	0.0405289	0.0846571	5.0821e-07	3.25131e-05	0.530766	1.8506	1.625	N.S._0.88	1.09883	1.06037	0.564964
26	Enanthic Acid	C7:0; Heptanoic Acid	C7H14O2	8094	C17714	LMFA01010007	HMDB0000666	Fatty Acids and Conjugates		9.496	129.059	0.47512	0.0765461	0.154717	0.327086	0.0105313	0.000598419	0.299667	0.46	0.265786	N.S._0.57	0.60581	0.82546	-
27	Pelargonic Acid	C9:0	C9H18O2	8158	C01601	LMFA01010009	HMDB0000847	Fatty Acids and Conjugates		12.177	87.0441	0.182248	0.386136	0.051092	0.228447	0.135486	5.48284e-05	3.97769e-05	N.S._0.75	1.62298	2.15543	0.609569	0.717716	1.74181
28	Capric Acid	C10:0	C10H20O2	2969	C01571	LMFA01010010	HMDB0000511	Fatty Acids and Conjugates		13.136	74.0354	0.0433342	0.0835698	0.018029	0.0550643	0.240392	0.0102952	0.158142	N.S._0.66	0.29277	N.S._0.45	-	0.663716	-
29	Undecylic Acid	C11:0; Undecanoic Acid	C11H22O2	8180	C17715	LMFA01010011	HMDB0000947	Fatty Acids and Conjugates		13.955	74.0362	0.277782	0.421744	0.489468	0.419208	0.0342116	0.00526831	0.635386	2.34	3.56088	N.S._1.52	-	0.727753	-
30	Lauric Acid	C12:0; dodecanoic Acid	C12H24O2	3893	C02679	LMFA01010012	HMDB0000638	Fatty Acids and Conjugates		14.674	129.091	0.132811	0.0575801	0.178515	0.12761	3.78688e-06	6.17015e-08	0.272618	0.339806	0.209387	N.S._0.62	0.969573	1.22572	-
31	Tridecylic Acid	C13:0; Tridecanoic Acid	C13H26O2	12530	C17076	LMFA01010013	HMDB0000910	Fatty Acids and Conjugates		15.325	74.0359	0.0641958	0.235373	0.272285	0.204059	4.48977e-05	0.357844	1.24743e-05	0.5	N.S._1.12	2.24575	0.882809	-	1.75801
32	Sebacic Acid	Decanedioic Acid	C10H18O4	5192	C08277	LMFA01170006	HMDB0000792	Fatty Acids and Conjugates		15.453	166.099	0.0194264	0.0682298	0.019367	0.0429783	7.42364e-12	1.18765e-11	0.954879	3.16628	3.11155	N.S._0.98	1.43441	1.4792	-
33	Myristic Acid	C14:0	C14H28O2	11005	C06424	LMFA01010014	HMDB0000806	Fatty Acids and Conjugates		15.932	199.169	0.0628404	0.109981	0.0211813	0.0744775	1.7631e-05	0.0627195	0.00774823	0.564939	N.S._0.85	1.49789	0.993831	-	1.2171
34	Pentadecylic Acid	C15:0; Pentadecanoic Acid	C15H30O2	13849	C16537	LMFA01010015	HMDB0000826	Fatty Acids and Conjugates		16.496	213.185	0.0207444	0.179273	0.192043	0.140635	9.00009e-12	2.69722e-26	1.5751e-05	3.79445	6.17561	1.62754	1.63169	1.80439	1.80613
35	Palmitic Acid	C16:0	C16H32O2	985	C00249	LMFA01010001	HMDB0000220	Fatty Acids and Conjugates		17.033	87.0441	0.0195956	0.042814	0.0215091	0.031091	0.307097	0.000112649	0.000413846	N.S._1.05	1.20785	1.15287	-	0.690317	1.38457
36	Margaric Acid	C17:0; Heptadecanoic Acid	C17H34O2	10465	NA	LMFA01010017	HMDB0002259	Fatty Acids and Conjugates		17.542	284.271	0.0210371	0.0194391	0.135572	0.0758597	1.29234e-09	7.07175e-10	0.842749	1.89318	2.02108	N.S._1.07	1.29373	1.34597	-
37	Stearic Acid	C18:0	C18H36O2	5281	C01530	LMFA01010018	HMDB0000827	Fatty Acids and Conjugates		18.026	143.107	0.0544435	0.0197499	0.0527544	0.0436427	1.23172e-24	9.00243e-17	0.00580893	2.60533	2.2279	0.85513	1.69739	1.49698	1.32879
38	Arachidonic Acid	C20:4	C20H32O2	444899	C00219	LMFA01030001	HMDB0001043	Fatty Acids and Conjugates	Poly-unsaturated Fatty Acid (PUFA)	18.665	91.0542	0.366275	0.0228154	0.199889	0.246027	0.00021147	0.000432034	0.639968	0.195176	0.247742	N.S._1.27	-	-	0.709724
39	Eicosatrienoic Acid	C20:3	C20H34O2	5280581	C03242	LMFA01030158	HMDB0002925	Fatty Acids and Conjugates	Poly-unsaturated Fatty Acid (PUFA)	18.741	79.0542	0.102799	0.209312	0.255926	0.214807	2.95423e-06	9.56544e-05	0.140047	0.198798	0.425276	N.S._2.14	-	0.651647	-
40	Eicosenoic Acid	C20:1	C20H38O2	5282768	C16526	LMFA01030085	HMDB0002231	Fatty Acids and Conjugates		18.838	81.0699	0.124777	0.185693	0.0814023	0.13185	0.134292	7.06047e-10	0.000355782	N.S._1.65	4.18909	2.53325	0.709234	1.11949	1.64227
41	Docosahexaenoic Acid	C22:6; DHA	C22H32O2	445580	C06429	LMFA01030185	HMDB0002183	Fatty Acids and Conjugates	Poly-unsaturated Fatty Acid (PUFA)	19.4972	91.0542	0.440492	0.268792	0.417532	0.366263	0.00031601	0.000541721	0.530766	0.147122	0.226021	N.S._1.54	-	-	-
42	Clupanodonic Acid	C22:5; Docosapentaenoic Acid	C22H34O2	5497182	C16513	LMFA04000044	HMDB0006528	Fatty Acids and Conjugates	Poly-unsaturated Fatty Acid (PUFA)	19.5547	79.0541	0.328256	0.245989	0.44092	0.331268	0.00386036	0.173283	0.110122	0.271498	N.S._0.77	N.S._2.83	-	-	-
43	Behenic Acid	C22:0	C22H44O2	8215	C08281	LMFA01010022	HMDB0000944	Fatty Acids and Conjugates		19.771	87.0433	0.513385	0.020904	0.0934129	0.337118	6.23761e-05	0.0282556	0.204379	2.61295	2.85435	N.S._1.09	1.0004	0.607667	0.985339
44	Isotridecanoic Acid	i13:0; 11-methyllauric Acid; 11-Methyldodecanoic Acid	C13H26O2	33002	NA	LMFA01020006	HMDB0304761	Fatty Acids and Conjugates	Branched-chain Fatty Acid (BCFA)	15.099	74.0362	0.123631	0.151583	0.121885	0.126837	4.2788e-09	9.23221e-17	0.00774823	2.65689	3.62319	1.36369	1.39197	1.57028	1.21273
45	Isomyristic Acid	i14:0; 12-methyltridecanoic Acid	C14H28O2	520298	NA	LMFA01020007	HMDB0031072	Fatty Acids and Conjugates	Branched-chain Fatty Acid (BCFA)	15.715	199.17	0.0201428	0.193196	0.114877	0.127698	4.53923e-07	2.5401e-13	0.0268342	3.5137	4.9869	1.41927	1.19643	1.47522	0.898889
46	Isopentadecanoic Acid	i15:0; 13-Methyltetradecanoic Acid; Isopentadecylic Acid	C15H30O2	151014	NA	LMFA01020009	HMDB0061707	Fatty Acids and Conjugates	Branched-chain Fatty Acid (BCFA)	16.292	213.185	0.0350368	0.175176	0.0210124	0.0957111	3.25326e-15	6.52148e-24	0.00482292	4.01848	5.46607	1.36024	1.64703	1.73906	1.24844
47	Anteisopentadecanoic Acid	a15:0; 12-Methyltetradecanoic Acid; 12-Methylmyristic Acid; Anteisopentadecylic Acid	C15H30O2	21672	NA	LMFA01020008	NA	Fatty Acids and Conjugates	Branched-chain Fatty Acid (BCFA)	16.34	199.169	0.0223525	0.200935	0.0215728	0.107872	1.24467e-09	7.07724e-15	0.042345	2.66753	3.44626	1.29	1.27919	1.42401	1.02381
48	Isopalmitic Acid / Anteisopalmitic Acid	i16:0; 14-Methylpentadecanoic Acid / a16:0; 13-Methylpentadecanoic Acid	C16H32O2	36247 / 146501	NA	LMFA01020010 / NA	HMDB0031068 / NA	Fatty Acids and Conjugates	Branched-chain Fatty Acid (BCFA)	16.839	227.201	0.147039	0.233187	0.0226846	0.152185	1.46606e-07	1.1508e-14	0.0268342	4.82511	7.04383	1.45983	1.35592	1.56105	1.05978
49	Isomargaric Acid	i17:0; 15-Methylhexadecanoic Acid	C17H34O2	164860	NA	LMFA01020012	HMDB0061709	Fatty Acids and Conjugates	Branched-chain Fatty Acid (BCFA)	17.358	241.217	0.082706	0.161368	0.141475	0.126728	6.12761e-08	5.73289e-12	0.158142	3.42878	4.35075	N.S._1.27	1.22986	1.40555	0.874457
50	Anteisomargaric Acid	a17:0; 14-Methylhexadecanoic Acid; 14-Methylpalmitic Acid	C17H34O2	22207	NA	LMFA01020011	HMDB0031067	Fatty Acids and Conjugates	Branched-chain Fatty Acid (BCFA)	17.405	199.17	0.180045	0.0950946	0.0182567	0.117166	1.00068e-05	2.18584e-09	0.158142	2.56635	3.21085	N.S._1.25	1.03143	1.26905	0.790883
51	Pimelic Acid		C7H12O4	385	C02656	LMFA01170051	HMDB0000857	Fatty Acids and Conjugates		13.289	115.075	0.0994415	0.158558	0.132935	0.130759	2.41106e-09	2.59147e-06	0.369936	5.18655	4.06075	N.S._0.78	1.52758	1.04171	-
52	Methylsuccinic Acid		C5H8O4	10349	C08645	LMFA01170119	HMDB0001844	Fatty Acids and Conjugates		10.115	129.055	0.117545	0.2621	0.255805	0.219755	3.81017e-06	4.31041e-07	0.705303	3.04267	3.34291	N.S._1.1	1.05577	1.09246	-
53	Suberic Acid		C8H14O4	10457	C08278	LMFA01170001	HMDB0000893	Fatty Acids and Conjugates		14.097	138.068	0.0808642	0.178413	0.120461	0.126823	5.46855e-15	4.94623e-10	0.19059	3.63932	2.9287	N.S._0.8	1.51501	1.46189	0.934063
54	3-Methyladipic Acid		C7H12O4	12292	NA	NA	HMDB0000555	Fatty Acids and Conjugates		12.762	115.075	0.0507931	0.314063	0.306991	0.24254	9.48503e-07	1.51086e-10	0.204379	19.1662	22.9338	N.S._1.2	1.19993	1.47512	0.778126
55	Undecanedioic Acid		C11H20O4	15816	NA	LMFA01170007	HMDB0000888	Fatty Acids and Conjugates		16.0555	98.072	0.191475	0.222305	0.233695	0.208795	1.24656e-10	4.44568e-13	0.45676	2.67133	2.89468	N.S._1.08	1.42532	1.40862	-
56	Ethylmalonic Acid		C5H8O4	11756	NA	LMFA01170105	HMDB0000622	Fatty Acids and Conjugates		9.731	132.042	0.0195359	0.110988	0.139488	0.100652	3.85513e-10	1.42185e-05	0.140047	1.92676	1.65071	N.S._0.86	1.27866	1.14582	-
57	Azelaic Acid		C9H16O4	2266	C08261	LMFA01170054	HMDB0000784	Fatty Acids and Conjugates		14.811	152.083	0.108781	0.169709	0.167254	0.14495	9.00243e-17	9.19725e-12	0.203802	11.8438	9.27024	N.S._0.78	1.5849	1.63737	0.936452
58	Indole		C8H7N	798	C00463	NA	HMDB0000738	Indoles		12.95	117.057	0.0662488	0.0675476	0.0556728	0.0648516	5.53688e-11	9.55818e-05	0.0323177	5.15416	3.56705	0.692072	1.15778	1.11612	1.15714
59	3-methyl-Indole	Skatole	C9H9N	6736	C08313	NA	HMDB0000466	Indoles		13.774	130.065	0.0929103	0.117677	0.11103	0.106468	5.38365e-08	0.000333551	0.203802	68.3402	39.5583	N.S._0.58	1.08439	1.25877	-
60	Linoleic Acid/ Oleic Acid	C18:2/ C18:1	C18H32O2 / C18H34O2	5280450 / 445639	C01595 / C00712	LMFA01030120 / LMFA01030002	HMDB0000673 / HMDB0000207	Lineolic Acids and Derivatives / Fatty Acids and Conjugates	Mono-unsaturated Fatty Acid (MUFA)	17.915	264.245	0.091254	0.0490809	0.091918	0.078076	3.5986e-20	4.13563e-13	0.0485957	2.01345	1.7878	0.89	1.51298	1.47781	1.01851
61	Stearidonic Acid	C18:4	C18H28O2	5312508	C16300	LMFA01030357	HMDB0006547	Lineolic acids and derivatives	Poly-unsaturated Fatty Acid (PUFA)	18.77	79.0542	0.0320328	0.175758	0.0190378	0.0959768	0.00369263	0.932739	0.000730989	0.512795	N.S._1.1	2.14403	-	-	-
62	Phenylacetic Acid	Benzeneacetic Acid	C8H8O2	999	C07086	NA	HMDB0000209	NA. Class: Benzene and substituted derivatives		11.685	65.0386	0.0771163	0.162207	0.0184811	0.101686	1.9937e-15	4.26222e-11	0.19045	3.25971	2.84056	N.S._0.87	1.60266	1.51109	-
63	Hydrocinnamic Acid	3-Phenylpropionic Acid	C9H10O2	107	C05629	NA	HMDB0000764	NA. Class: Phenylpropanoic acids		12.743	91.0542	0.360876	0.0687243	0.0780937	0.234456	5.19329e-17	1.75536e-09	0.14633	32.4254	26.4639	N.S._0.82	1.42066	1.3169	1.06358
64	Nicotinic Acid	Vitamin B3	C6H5NO2	938	C00253	NA	HMDB0001488	Pyridinecarboxylic acids and derivatives		11.254	106.029	0.124209	0.15235	0.0232367	0.116883	4.42691e-08	0.0707113	0.00330409	1.84686	N.S._1.32	0.715978	1.15441	-	1.53635
65	Acetoacetate	Acetoacetic Acid	C4H6O3	96	C00164	LMFA01060003	HMDB0000060	Short-chain keto acids and derivatives		7.071	116.047	0.146991	0.190144	0.129557	0.149993	1.55962e-06	0.0342116	0.0193092	1.7688	1.34	0.756817	0.976977	-	0.92519
66	2-Oxobutanoic Acid	2-Ketobutyric Acid	C4H6O3	58	C00109	LMFA01060002	HMDB0000005	Short-chain keto acids and derivatives		9.074	57.0329	0.121961	0.140342	0.104922	0.117717	0.00421361	0.864078	0.0495521	1.8883	N.S._1.13	0.6	-	0.568106	1.42428
67	Citric Acid		C6H8O7	311	C00158	NA	HMDB0000094	Tricarboxylic acids and derivatives		14.23	175.06	0.232073	0.069333	0.0733816	0.144739	5.22865e-13	6.54371e-13	0.565096	0.0891454	0.0703167	N.S._0.79	1.13432	1.17358	-
68	Ala-Ala	Alanyl-alanine	C6H12N2O3	5484352	C00993	NA	HMDB0028680	Amino acids, peptides, and analogues		15.409	102.055	0.14	0.07	0.19	0.133979	2.61202e-07	3.7192e-07	0.888156	0.24	0.24	N.S._1.03	1.04213	0.963393	0.939481
69	Ala-Gly	Alanyl-glycine	C5H10N2O3	6998029	NA	NA	HMDB0006899	Amino acids, peptides, and analogues		14.404	102.055	0.73	0.14	0.12	0.502975	0.000174227	0.000168394	0.898198	0.16	0.13	N.S._0.82	-	0.814186	-
70	Arachidic Acid	C20:0	C20H40O2	10467	C06425	LMFA01010020	HMDB0002212	Fatty acids and conjugates	Long-chain Fatty Acid (LCFA)	18.933	74.0359	0.31	0.11	0.07	0.194704	0.022272	0.0864054	0.717855	1.57	N.S._1.57	N.S._1	0.674823	0.821556	0.600226
71	Citraconic Acid		C5H6O4	643798	C02226	LMFA01170099	HMDB0000634	Fatty acids and conjugates	Branched-chain Fatty Acid (BCFA)	10.513	127.039	0.05	0.2	0.14	0.133436	0.622778	0.048128	0.340144	N.S._1.51	2.54	N.S._1.68	0.698896	-	-
72	Heptadecenoic Acid	C17:1	C17H32O2	5312435	C16536	LMFA01030283	HMDB0060038	Fatty acids and conjugates	Long-chain Fatty Acid (LCFA)	17.437	98.0723	0.24	0.02	0.02	0.141991	0.041904	0.213159	0.431383	0.62	N.S._1	N.S._1.61	-	-	-
73	Isoleucine	Ile	C6H13NO2	6306	C00407	NA	HMDB0000172	Amino acids, peptides, and analogues		13.345	69.0699	0.02	0.04	0.02	0.0288093	0.0626874	0.0238789	0.744808	N.S._1.16	1.19	N.S._1.03	0.912541	1.0358	1.05105
74	Jasmonic Acid		C12H18O3	5281166	C08491	LMFA02020001	HMDB0032797	Lineolic acids and derivatives		17.31	156.078	0.14	0.08	0.19	0.141598	1.51086e-10	0.000452366	0.0268342	27.64	14.71	0.53	1.21001	1.32987	-
75	Leu-Ala	Leucyl-alanine	C9H18N2O3	81721	NA	NA	HMDB0028922	Amino acids, peptides, and analogues		16.365	88.0394	0.18	0.19	0.1	0.155839	4.8876e-05	2.45971e-05	0.828565	0.36	0.36	N.S._0.99	0.835532	0.848122	0.409746
76	Levulinic Acid	4-Oxopentanoic Acid	C5H8O3	11579	NA	LMFA01060006	HMDB0000720	Gamma-keto acids and derivatives		8.885	115.039	0.05	0.23	0.12	0.158046	0.0223795	0.0332555	0.679125	0.31	0.33	N.S._1.06	-	-	-
77	Malic Acid		C4H6O5	525	C00149	NA	HMDB0000156	Beta hydroxy acids and derivatives		13.519	117.055	0.03	0.28	0.19	0.182726	0.127586	0.540179	0.0170024	N.S._1.25	N.S._0.91	0.73	-	0.262138	1.02932
78	Serine	Ser	C3H7NO3	5951	C00065	NA	HMDB0000187	Amino acids, peptides, and analogues		14.67	100.039	0.02	0.07	0.2	0.124437	0.2283	0.717866	0.272618	N.S._1.35	N.S._0.87	N.S._0.64	-	0.776522	-
79	Indoleacetic Acid		C10H9NO2	802	C00954	NA	HMDB0000197	Indolyl carboxylic acids and derivatives		16.587	130.065	0.0766384	0.285832	0.176268	0.200834	0.193514	0.993398	0.414708	N.S._1.88	N.S._1.04	N.S._0.55	-	0.650513	-
80	Tryptophan	Trp	C11H12N2O2	6305	C00078	NA	HMDB0000929	Amino acids, peptides, and analogues / Indolyl carboxylic acids and derivatives		19.18	130.065	0.135536	0.114691	0.113299	0.116895	0.717866	0.557241	0.52162	N.S._1.1	N.S._0.8	N.S._0.73	-	-	1.12136
