# Supplementary material for: Comparative characterization of the infant gut microbiome and their maternal lineage by a multi-omics approach
Source: Nat Commun. 2024 Apr 8;15:3004. doi: 10.1038/s41467-024-47182-y (PMC11001937; doi:10.1038/s41467-024-47182-y)
Supplement: Supplementary file 5 — Supplementary Data 2 [file 41467_2024_47182_MOESM5_ESM.xlsx]

## Sheet: Table
													Labels for the colors	Labels for the colors			Labels for the colors			Labels for the colors
													%RSD <30	p < 0.001			FC>2			VIP>1
													%RSD >30	0.001 < p < 0.01			1<FC<2			0.5<VIP<1
													RSD: Relative Standard Deviation	0.01 < p < 0.05			0.5<FC<1			Not significant/unimportant variable
														p > 0.05			FC<0.5
																	Not significant
														Linear mixed effects model pair-wise comparisons by age
		Compound Data									MSI-CE-TOF-MS Data		Quality Assurance (QA)	FDR p-value			Fold Change (FC)			Variable Importance in Projection (VIP)
Common metabolites (order in Table S2)	Order	Common name	Synonyms	Formula	PubChem	KEGG	LIPID MAPS	HMDB	HMDB Subclass	Further Classification	Mode	Target m/z	%RSD in QCs	Mothers vs Infants	Grandmothers vs Infants	Grandmothers vs Mothers	Mothers vs Infants	Grandmothers vs Infants	Grandmothers vs Mothers	Mothers vs Infants	Grandmothers vs Infants	Grandmothers vs Mothers
Also in GC-QTOF-MS (1)	1	Putrescine	1,4-Diaminobutane	C4H12N2	1045	C00134	NA	HMDB0001414	Amines		Positive	89.1073	0.192665	3.59824e-09	4.7876e-08	0.930994	0.100167	0.154708	N.S._1.54	1.08119	1.00481	0.63116
	2	Cadaverine		C5H14N2	273	C01672	NA	HMDB0002322	Amines		Positive	103.123	0.151472	6.95096e-08	3.13356e-06	0.930994	0.129836	0.241288	N.S._1.86	1.11191	1.00719	0.604521
	3	GABA	γ-Aminobutyric Acid	C4H9NO2	119	C00334	NA	HMDB0000112	Amino acids, peptides, and analogues	Neurotransmitters	Positive	104.071	0.106239	1.26818e-06	1.95477e-06	0.930994	0.0390248	0.0335179	N.S._0.86	0.826139	0.896576	-
Also in GC-QTOF-MS (4)	4	Aspartic Acid	Asp	C4H7NO4	5960	C00049	NA	HMDB0000191	Amino acids, peptides, and analogues		Positive	134.045	0.146645	3.42137e-10	3.59824e-09	0.95821	0.436265	0.459757	N.S._1.05	1.14452	1.1241	0.687951
	5	Glycine	Gly	C2H5NO2	750	C00037	NA	HMDB0000123	Amino acids, peptides, and analogues		Positive	76.0393	0.131954	2.28335e-06	0.00398974	0.615553	0.405214	0.638965	N.S._1.58	1.1455	-	1.32814
	6	Histidine	His	C6H9N3O2	6274	C00135	NA	HMDB0000177	Amino acids, peptides, and analogues		Positive	156.077	0.104154	2.00405e-14	1.19289e-13	0.930994	0.166549	0.190348	N.S._1.14	1.31419	1.28563	-
Also in GC-QTOF-MS (80)	7	Tryptophan	Trp	C11H12N2O2	6305	C00078	NA	HMDB0000929	Amino acids, peptides, and analogues / Indolyl carboxylic acids and derivatives		Positive	205.097	0.108001	2.58088e-06	0.00048409	0.930994	0.526728	0.648416	N.S._1.23	1.03061	0.897552	1.09733
	8	Glucose (and isomers)		C6H12O6	5793	C00221	NA	HMDB0000122	Carbohydrates and carbohydrate conjugates		Negative	179.056	0.0473351	1.20476e-11	3.47096e-11	0.982586	0.119448	0.118971	N.S._1	1.20586	1.26632	0.766814
Also in GC-QTOF-MS (21/22)	9	Valeric/Isovaleric Acid	C5:0	C5H10O2	7991 / 10430	C00803 / C08262	LMFA01010005 / LMFA01020181	HMDB0000892 / HMDB0000718	Fatty Acids and Conjugates	Short-chain Fatty Acid (SCFA)	Negative	101.061	0.107863	2.00405e-14	2.00405e-14	0.95821	4.0187	4.10195	N.S._1.02	1.61083	1.62195	-
Also in GC-QTOF-MS (23)	10	Caproic Acid	C6:0	C6H12O2	8892	C01585	LMFA01010006	HMDB0000535	Fatty Acids and Conjugates	Short-chain Fatty Acid (SCFA)	Negative	115.076	0.122235	0.000103726	0.000109389	0.95821	4.5777	4.60476	N.S._1.01	0.954538	1.1328	1.02502
	11	Butyric/Isobutyric Acid	C4:0	C4H8O2	264 / 6590	C00246 / C02632	LMFA01010004 / LMFA01020071	HMDB0000039 / HMDB0001873	Fatty Acids and Conjugates / Carboxylic acids	Short-chain Fatty Acid (SCFA)	Negative	87.0452	0.137703	8.87324e-09	7.3614e-07	0.930994	2.97546	2.6778	N.S._0.9	1.30651	1.24113	1.0627
	12	Choline		C5H14NO+	305	C00114	NA	HMDB0000097	Quaternary ammonium salts		Positive	104.108	0.0339349	5.09166e-13	1.75753e-12	0.982586	0.19732	0.198441	N.S._1.01	1.19332	1.24661	0.702659
