# Supplementary material for: Comparative characterization of the infant gut microbiome and their maternal lineage by a multi-omics approach
Source: Nat Commun. 2024 Apr 8;15:3004. doi: 10.1038/s41467-024-47182-y (PMC11001937; doi:10.1038/s41467-024-47182-y)
Supplement: Supplementary file 6 — Supplementary Data 3 [file 41467_2024_47182_MOESM6_ESM.xlsx]

## Sheet: Phyla
			16S rRNA gene sequencing									Shotgun sequencing
			Infants	Infants	Infants	Mothers	Mothers	Mothers	Grandmothers	Grandmothers	Grandmothers	Infants	Infants	Infants	Mothers	Mothers	Mothers	Grandmothers	Grandmothers	Grandmothers
Order	Feature	Synonyma	Mean	SD	Percentage	Mean	SD	Percentage	Mean	SD	Percentage	Mean	SD	Percentage	Mean	SD	Percentage	Mean	SD	Percentage
1	p__Firmicutes	p__Bacillota	14773.8	7525.23	0.349378	27928.6	5434.17	0.660469	26269.9	4335.43	0.621243	2.48616e+06	1.97921e+06	0.194277	7.68435e+06	2.27959e+06	0.586562	6.8608e+06	1.79355e+06	0.527383
2	p__Actinobacteria	p__Actinomycetota	12965.8	9182.41	0.306621	4053.44	3242.82	0.0958578	4204.05	4118.3	0.0994194	5.07358e+06	3.44893e+06	0.396465	1.12593e+06	1.07528e+06	0.0859446	1.22768e+06	1.33921e+06	0.094371
3	p__Proteobacteria	p__Pseudomonadota	8323.08	6660.42	0.196828	737.372	1169.14	0.0174377	1082.78	1619.43	0.025606	2.84526e+06	2.80897e+06	0.222337	291988	525744	0.0222881	372523	692600	0.0286355
4	p__Bacteroidetes	p__Bacteroidota	5054.92	7220.96	0.119541	8087.81	5144.39	0.191265	8648.73	5129.09	0.204529	1.6747e+06	2.85368e+06	0.130866	2.7219e+06	1.85332e+06	0.207768	3.04656e+06	2.22267e+06	0.234186
5	p__Verrucomicrobia	p__Verrucomicrobiota	1134.68	3699.71	0.0268336	1298.86	2151.63	0.0307161	1738.75	2071.35	0.0411188	288328	1.04389e+06	0.0225308	180663	350949	0.0137904	274191	546189	0.0210768
6	p__Euryarchaeota	p__Euryarchaeota	0.0789474	0.480218	1.86699e-06	124.767	346.837	0.00295056	206	377.976	0.00487159	80.4211	199.204	6.28435e-06	22853.5	48651.3	0.00174445	37110.2	60876.7	0.00285262
7	p__Synergistetes	p__Synergistota	0	0	0	23.2326	70.1533	0.000549415	65.425	178.36	0.0015472	268.026	743.635	2.09444e-05	2850.07	9986.07	0.000217552	10830.8	40391.8	0.000832553
8	p__Cyanobacteria/Chloroplast	_	12.5789	20.1907	0.000297473	1.88372	3.35642	4.45472e-05	7.05	14.2775	0.000166722	2.39474	6.02425	1.87132e-07	8.27907	18.8338	6.31958e-07	9.5	19.8444	7.30256e-07
9	p__Fusobacteria	p__Fusobacteriota	10.3947	47.5967	0.00024582	1.76744	8.53675	4.17973e-05	0.25	0.766485	5.91212e-06	66.7368	152.695	5.21502e-06	154.07	243.761	1.17605e-05	172.075	276.83	1.32272e-05
10	p__Candidatus_Saccharibacteria	_	3.94737	9.9946	9.33493e-05	2.25581	2.99684	5.33466e-05	2.9	3.85876	6.85806e-05	274.263	750.026	2.14318e-05	269.047	268.877	2.05369e-05	335.8	299.232	2.58126e-05
11	p__Parcubacteria	_	0.289474	0.722128	6.84562e-06	0.0232558	0.150715	5.49965e-07	0	0	0	_	_	_	_	_	_	_	_	_
12	p__Lentisphaerae	p__Lentisphaerota	0	0	0	1.88372	4.60136	4.45472e-05	1.825	5.09356	4.31585e-05	6.55263	18.232	5.12043e-07	1026.51	2038.08	7.83557e-05	885.5	1862.68	6.80676e-05
13	p__Tenericutes	p__Mycoplasmatota	0	0	0	0.790698	2.75814	1.86988e-05	28.075	120.359	0.000663931	20.5526	38.4617	1.60605e-06	6050.93	10485.7	0.00046188	15528.1	48495.9	0.00119363
14	p__Planctomycetes	p__Planctomycetota	0.0789474	0.480218	1.86699e-06	0	0	0	0	0	0	1.47368	2.32534	1.15158e-07	11.3721	15.291	8.68055e-07	16.675	22.186	1.28179e-06
15	p__Acidobacteria	p__Acidobacteriota	0.0263158	0.160073	6.22329e-07	0.0465116	0.30143	1.09993e-06	0	0	0	0.631579	1.30628	4.93535e-08	6.67442	10.2724	5.09472e-07	9.25	10.4037	7.11039e-07
16	p__Pacearchaeota	_	0.0263158	0.160073	6.22329e-07	0	0	0	0	0	0	_	_	_	_	_	_	_	_	_
17	p__Elusimicrobia	p__Elusimicrobiota	0	0	0	0.302326	1.95929	7.14954e-06	6.675	41.6854	0.000157854	0.631579	1.84135	4.93535e-08	148.698	881.902	1.13504e-05	1399.83	8666.34	0.000107603
18	p__Armatimonadetes	p__Armatimonadota	0	0	0	0	0	0	0.025	0.156125	5.91212e-07	0.263158	0.784193	2.0564e-08	2.88372	4.72603	2.2012e-07	2.25	3.23071	1.72955e-07
19	p__Chloroflexi	p__Chloroflexota	0	0	0	0	0	0	0	0	0	0.578947	0.990257	4.52407e-08	43.1395	50.858	3.29293e-06	54.85	63.6869	4.21627e-06
	Minor phyla (<0.1% in all groups from 16S data)		27.2105	57.5948	0.000643488	7.81395	10.1804	0.000184788	12.025	15.0773	0.000284373	374.079	868.383	2.92317e-05	7721.6	10247.3	0.000589406	18413.8	49764.7	0.00141545
	Unclassified †		6.28947	5.87102	0.000148737	22.9767	38.9851	0.000543365	23.575	27.9194	0.000557513	332550	192353	0.0259864	781170	363218	0.0596283	821068	424429	0.0631147
	Other		0.131579	0.52169	3.11164e-06	1.13953	3.31018	2.69483e-05	34.775	152.764	0.000822376	95730.8	53107.2	0.0074807	281235	113438	0.0214672	339955	155698	0.0261321
		a According to ICNP nomenclature (doi:10.1099/ijsem.0.005056)										† For shotgun sequencing, p__Unclassified encompasses: p_Unclassified Archaea, p_Unclassified Bacteria, p_Unclassified Eukaryota, p_Unclassified, p_Unclassified Viruses

## Sheet: Genera
						16S rRNA gene sequencing									Shotgun sequencing
Feature						Infants	Infants	Infants	Mothers	Mothers	Mothers	Grandmothers	Grandmothers	Grandmothers	Infants	Infants	Infants	Mothers	Mothers	Mothers	Grandmothers	Grandmothers	Grandmothers
Phylum	Class	Order	Family	Genus	Unique Name	Mean	SD	Percentage	Mean	SD	Percentage	Mean	SD	Percentage	Mean	SD	Percentage	Mean	SD	Percentage	Mean	SD	Percentage
p__Actinobacteria	c__Actinobacteria	o__Bifidobacteriales	f__Bifidobacteriaceae	g__Bifidobacterium	g_Bifidobacterium	11747.3	8461.41	0.277806	1733.33	1848.21	0.0409905	1659.67	3262.61	0.0392488	4.67197e+06	3.29834e+06	0.365082	438550	575951	0.0334754	463769	1.10057e+06	0.0356495
p__Proteobacteria	c__Gammaproteobacteria	o__Enterobacteriales	f__Enterobacteriaceae	g__Escherichia/Shigella	g_Escherichia/Shigellaa	5954.45	6181.08	0.140814	258.512	823.632	0.00611341	680.025	1432.63	0.0160816	873980	1.80631e+06	0.136591	25916	119816	0.00395645	107704	388982	0.0165582
p__Firmicutes	c__Negativicutes	o__Selenomonadales	f__Veillonellaceae	g__Veillonella	g_Veillonella	4289.61	4428.99	0.101443	86.4186	261.075	0.00204367	66.65	111.275	0.00157617	618634	882296	0.0483419	4714.07	10786	0.000359834	5045.9	7881.42	0.000387874
p__Bacteroidetes	c__Bacteroidia	o__Bacteroidales	f__Bacteroidaceae	g__Bacteroides	g_Bacteroides	4246.11	5989.85	0.100414	4550.56	3145.61	0.107614	4651.3	3517.83	0.109996	656748	1.56905e+06	0.0513203	777821	687620	0.0593727	693330	651614	0.0532957
p__Proteobacteria	c__Gammaproteobacteria	o__Enterobacteriales	f__Enterobacteriaceae	g__Klebsiella	g_Klebsiella	1284.32	3371.27	0.0303721	18.2791	103.395	0.000432272	33.075	131.285	0.000782174	606558	1.47591e+06	0.0473983	11643.1	30878.1	0.000888741	18155.7	72647.1	0.00139561
p__Verrucomicrobia	c__Verrucomicrobiae	o__Verrucomicrobiales	f__Verrucomicrobiaceae	g__Akkermansia	g_Akkermansia	1130.34	3687.26	0.0267309	1291.84	2140.5	0.03055	1732.05	2075.98	0.0409604	288232	1.04372e+06	0.0225233	178888	350394	0.0136549	269620	546042	0.0207255
p__Firmicutes	c__Bacilli	o__Lactobacillales	f__Streptococcaceae	g__Streptococcus	g_Streptococcus	1030.53	1847.05	0.0243704	413	504.691	0.00976683	643.6	1085.43	0.0152202	71200.3	148873	0.00556381	20437.2	21676.9	0.00156001	45584.1	89362.4	0.003504
p__Firmicutes	c__Bacilli	o__Lactobacillales	f__Lactobacillaceae	g__Lactobacillus	g_Lactobacillus	968.526	1882.58	0.0229042	18.7674	49.3515	0.000443822	343.525	1127.71	0.00812385	169810	387437	0.0132694	2364.88	4825.43	0.000180516	21229	101328	0.00163185
p__Firmicutes	c__Clostridia	o__Clostridiales	f__Clostridiaceae_1	g__Clostridium_sensu_stricto	g_Clostridium_sensu_stricto	921.763	2991.77	0.0217983	63.3953	103.059	0.0014992	136.6	370.999	0.00323038	_	_	_	_	_	_	_	_	_
p__Actinobacteria	c__Actinobacteria	o__Coriobacteriales	f__Coriobacteriaceae	g__Collinsella	g_Collinsella	901.447	2366.66	0.0213179	1305.14	1550.27	0.0308646	1507.33	1824.11	0.035646	240669	706463	0.0188066	327834	492474	0.0250242	344434	433283	0.0264763
p__Firmicutes	c__Clostridia	o__Clostridiales	f__Lachnospiraceae	g__Clostridium_XlVa	g_Clostridium_XlVa	888.105	1407.18	0.0210023	766.07	606.103	0.0181164	708.025	509.514	0.0167437	_	_	_	_	_	_	_	_	_
p__Firmicutes	c__Clostridia	o__Clostridiales	f__Lachnospiraceae	g__Blautia	g_Blautia	707.605	2147.86	0.0167338	3093.93	2550.35	0.0731668	1922.72	1458.54	0.0454695	14663.2	57268.6	0.00114582	85171.9	80947.9	0.00650134	83741.2	123327	0.00643711
p__Firmicutes	c__Clostridia	o__Clostridiales	f__Ruminococcaceae	g__Faecalibacterium	g_Faecalibacterium	560.895	2101.82	0.0132643	4619.16	3351.52	0.109236	4080.15	2489.15	0.0964894	144565	569256	0.0112968	1.4609e+06	1.46518e+06	0.111514	1.06049e+06	779992	0.0815186
p__Firmicutes	c__Clostridia	o__Clostridiales	f__Lachnospiraceae	g__Dorea	g_Dorea	401.474	1484.29	0.00949425	882.698	858.7	0.0208745	637.45	482.692	0.0150747	15927.8	70946.5	0.00124465	111819	115261	0.00853536	74607	60552.6	0.00573497
p__Firmicutes	c__Clostridia	o__Clostridiales	f__Lachnospiraceae	g__Roseburia	g_Roseburia	167.711	410.642	0.0039661	2415.21	2073.54	0.0571161	1961.42	1789.68	0.0463847	18269.5	70104.3	0.00142764	317309	438135	0.0242208	270483	545132	0.0207918
p__Firmicutes	c__Clostridia	o__Clostridiales	f__Ruminococcaceae	g__Gemmiger	g_Gemmiger	115.816	682.325	0.00273887	1554.93	1651.23	0.0367718	1358.55	1072.39	0.0321277	640.553	3795.46	5.00548e-05	6285.42	5777.86	0.000479779	6096.98	7079.55	0.000468669
p__Bacteroidetes	c__Bacteroidia	o__Bacteroidales	f__Rikenellaceae	g__Alistipes	g_Alistipes	104.553	574.485	0.00247251	1564.84	1677.32	0.037006	2021.53	1669.91	0.047806	83675	456061	0.00653862	780062	856895	0.0595437	1.08946e+06	1.0427e+06	0.0837457
p__Firmicutes	c__Negativicutes	o__Selenomonadales	f__Veillonellaceae	g__Dialister	g_Dialister	36.0526	149.347	0.00085259	1016.53	1666.43	0.0240395	382.475	739.524	0.00904496	632.158	2969.43	4.93988e-05	160041	273490	0.0122163	55500	132125	0.00426623
p__Firmicutes	c__Clostridia	o__Clostridiales	f__Ruminococcaceae	g__Ruminococcus	g_Ruminococcus	8.60526	22.8687	0.000203501	1246.02	920.103	0.0294666	1391.42	1139.86	0.0329051	37113.5	80204.3	0.00290016	287366	241700	0.0219352	293613	282716	0.0225697
p__Proteobacteria	c__Gammaproteobacteria	o__Enterobacteriales	f__Enterobacteriaceae	g__Enterobacter	g_Enterobacter	601.316	1261.14	0.0142202	69.3953	359.708	0.0016411	37.45	154.551	0.000885636	117249	311949	0.00916218	12034.2	56876.5	0.000918597	12694.7	51982.7	0.00097583
p__Firmicutes	c__Bacilli	o__Lactobacillales	f__Enterococcaceae	g__Enterococcus	g_Enterococcus	481.053	898.185	0.0113762	5.2093	17.785	0.000123192	179.325	537.513	0.00424077	66980.8	145194	0.00523409	631.791	1142.81	4.82259e-05	21102.8	62961.8	0.00162215
p__Firmicutes	c__Erysipelotrichia	o__Erysipelotrichales	f__Erysipelotrichaceae	g__Clostridium_XVIII	g_Clostridium_XVIII	392.895	766.261	0.00929137	433.488	528.169	0.0102513	453.625	582.796	0.0107275	_	_	_	_	_	_	_	_	_
p__Bacteroidetes	c__Bacteroidia	o__Bacteroidales	f__Porphyromonadaceae	g__Parabacteroides	g_Parabacteroides	377.684	1146.5	0.00893166	327.86	293.007	0.0077534	516.15	662.147	0.0122062	99362.5	314068	0.00776449	70839.2	57662.5	0.0054073	103293	140912	0.00794005
p__Proteobacteria	c__Gammaproteobacteria	o__Enterobacteriales	f__Enterobacteriaceae	g__Citrobacter	g_Citrobacter	234.684	908.789	0.00554993	7.4186	40.8953	0.000175439	14.725	50.7735	0.000348224	65363.9	198480	0.00510773	753.047	2085.91	5.74816e-05	3615.43	8615.2	0.000277914
p__Firmicutes	c__Clostridia	o__Clostridiales	f__Lachnospiraceae	g__Ruminococcus2	g_Ruminococcus2	203	857.658	0.00480064	725.93	708.607	0.0171672	540.45	392.415	0.0127808	_	_	_	_	_	_	_	_	_
p__Firmicutes	c__Clostridia	o__Clostridiales	f__Ruminococcaceae	g__Flavonifractor	g_Flavonifractor	141.079	348.167	0.0033363	103.465	114.269	0.00244679	110.525	112.602	0.00261375	10403.5	24704.5	0.00081296	8292.49	10075.2	0.000632982	6985.52	9839.81	0.000536971
p__Firmicutes	c__Clostridia	o__Clostridiales	f__Peptostreptococcaceae	g__Clostridium_XI	g_Clostridium_XI	133.289	428.431	0.00315209	1.83721	10.2161	4.34472e-05	0.45	2.81025	1.06418e-05	_	_	_	_	_	_	_	_	_
p__Proteobacteria	c__Gammaproteobacteria	o__Pasteurellales	f__Pasteurellaceae	g__Haemophilus	g_Haemophilus	74.9211	144.175	0.00177177	23.8837	76.0973	0.000564814	14.9	35.1495	0.000352362	7382.08	16800.4	0.000576858	1450.05	3234.67	0.000110685	1014.5	1875.09	7.79837e-05
p__Firmicutes	c__Clostridia	o__Clostridiales	f__Ruminococcaceae	g__Butyricicoccus	g_Butyricicoccus	72.9211	224.781	0.00172447	461.977	422.304	0.0109251	342.65	274.838	0.00810315	5739.58	21453.9	0.000448508	45152.7	54091.5	0.0034466	31121.3	31184.8	0.00239227
p__Firmicutes	c__Clostridia	o__Clostridiales	f__Lachnospiraceae	g__Fusicatenibacter	g_Fusicatenibacter	47.7632	178.198	0.00112953	557.512	481.381	0.0131843	579.675	525.466	0.0137084	159.447	644.063	1.24597e-05	1849.7	1418.7	0.000141191	1912.03	1750.03	0.000146976
p__Bacteroidetes	c__Bacteroidia	o__Bacteroidales	f__Prevotellaceae	g__Paraprevotella	g_Paraprevotella	45.7632	277.053	0.00108223	136.14	245.085	0.00321949	142.725	317.547	0.00337523	9423.87	54425.2	0.00073641	16401.7	25157.2	0.00125197	16685.5	37459.4	0.0012826
p__Actinobacteria	c__Actinobacteria	o__Actinomycetales	f__Actinomycetaceae	g__Actinomyces	g_Actinomyces	42.1579	65.3982	0.000996971	7.30233	10.7412	0.000172689	13.325	15.1993	0.000315116	4681.68	18133.5	0.000365841	1322.42	1076.89	0.000100943	1864.22	1892.14	0.000143301
p__Firmicutes	c__Clostridia	o__Clostridiales	f__Ruminococcaceae	g__Clostridium_IV	g_Clostridium_IV	40	89.7737	0.00094594	695.093	777.938	0.0164379	743.6	681.741	0.017585	_	_	_	_	_	_	_	_	_
p__Actinobacteria	c__Actinobacteria	o__Coriobacteriales	f__Coriobacteriaceae	g__Senegalimassilia	g_Senegalimassilia	39.5	145.822	0.000934115	115.186	206.043	0.00272398	102.725	318.609	0.00242929	621.447	2055.23	4.85618e-05	1548.19	2549.19	0.000118176	2031.4	7065.85	0.000156152
p__Proteobacteria	c__Gammaproteobacteria	o__Enterobacteriales	f__Enterobacteriaceae	g__Salmonella	g_Salmonella	38.4737	147.959	0.000909844	0	0	0	1.3	8.1185	3.0743e-05	0.789474	2.34137	6.16919e-08	0.0465116	0.30143	3.55033e-09	0.1	0.43589	7.68691e-09
p__Firmicutes	c__Bacilli	o__Lactobacillales	f__Carnobacteriaceae	g__Granulicatella	g_Granulicatella	24.8158	43.9987	0.000586856	5.32558	12.2222	0.000125942	4.8	6.87095	0.000113513	482.737	1011.5	3.77225e-05	95.7674	158.984	7.31012e-06	97.15	110.191	7.46783e-06
p__Firmicutes	c__Clostridia	o__Clostridiales	f__Peptoniphilaceae	g__Peptoniphilus	g_Peptoniphilus	18.9474	107.561	0.000448077	0.418605	1.76836	9.89937e-06	0.275	1.43156	6.50333e-06	1119.34	6625.5	8.74689e-05	13.4884	21.805	1.02959e-06	18.6	37.1845	1.42976e-06
p__Firmicutes	c__Negativicutes	o__Selenomonadales	f__Acidaminococcaceae	g__Acidaminococcus	g_Acidaminococcus	17.7105	105.761	0.000418827	292.442	727.398	0.00691581	208.625	826.429	0.00493367	3292.24	18391.7	0.000257266	54187.2	147193	0.00413622	43939.1	177065	0.00337755
p__Actinobacteria	c__Actinobacteria	o__Coriobacteriales	f__Coriobacteriaceae	g__Slackia	g_Slackia	15.9474	89.5212	0.000377131	83.6977	170.493	0.00197932	54.225	135.916	0.00128234	851.132	4453.4	6.65101e-05	6399.86	13012.7	0.000488514	4357.55	10001.2	0.000334961
p__Proteobacteria	c__Betaproteobacteria	o__Burkholderiales	f__Sutterellaceae	g__Parasutterella	g_Parasutterella	15	91.2414	0.000354727	99	283.053	0.0023412	85.85	236.795	0.00203022	176.474	1055.38	1.37902e-05	925.581	2956.76	7.06515e-05	949.55	2858.78	7.2991e-05
p__Proteobacteria	c__Gammaproteobacteria	o__Enterobacteriales	f__Enterobacteriaceae	g__Raoultella	g_Raoultella	12.4211	45.1894	0.000293739	0	0	0	11.925	48.7531	0.000282008	2102.63	8065.01	0.000164306	7.30233	18.613	5.57401e-07	1792.6	8189.93	0.000137795
p__Actinobacteria	c__Actinobacteria	o__Actinomycetales	f__Actinomycetaceae	g__Varibaculum	g_Varibaculum	10.3684	38.2708	0.000245197	0.581395	3.76787	1.37491e-05	0	0	0	19959.8	74005.3	0.00155972	350.256	1581.98	2.67357e-05	165	444.261	1.26834e-05
p__Firmicutes	c__Clostridia	o__Clostridiales	f__Peptostreptococcaceae	g__Romboutsia	g_Romboutsia	10.1579	28.039	0.000240219	52.5581	49.332	0.00124292	84.6	117.128	0.00200066	50.1316	138.42	3.91744e-06	200.349	201.49	1.5293e-05	403.45	602.881	3.10128e-05
p__Firmicutes	c__Bacilli	o__Bacillales	f__Bacillales_Incertae_Sedis_XI	g__Gemella	g_Gemella	9.71053	14.5817	0.000229639	2.65116	5.91759	6.2696e-05	3.325	6.98709	7.86312e-05	234.737	388.12	1.83431e-05	98.2093	136.224	7.49651e-06	116.275	159.787	8.93795e-06
p__Fusobacteria	c__Fusobacteriia	o__Fusobacteriales	f__Fusobacteriaceae	g__Fusobacterium	g_Fusobacterium	9.63158	42.6451	0.000227772	1.60465	7.91272	3.79476e-05	0.175	0.627993	4.13849e-06	54.0263	151.791	4.22178e-06	128.419	242.52	9.80245e-06	130.975	255.759	1.00679e-05
p__Firmicutes	c__Clostridia	o__Clostridiales	f__Eubacteriaceae	g__Eubacterium	g_Eubacterium	7	32.8417	0.000165539	183.116	530.223	0.00433042	116.725	253.441	0.00276037	8485.66	24242.2	0.000663096	202698	227566	0.0154723	175919	226107	0.0135228
p__Actinobacteria	c__Actinobacteria	o__Coriobacteriales	f__Coriobacteriaceae	g__Atopobium	g_Atopobium	6.89474	13.6455	0.00016305	0.465116	1.30025	1.09993e-05	0.7	1.96469	1.65539e-05	55.0789	112.278	4.30404e-06	12.3953	19.7886	9.46162e-07	24.375	45.2856	1.87368e-06
p__Proteobacteria	c__Gammaproteobacteria	o__Pseudomonadales	f__Moraxellaceae	g__Acinetobacter	g_Acinetobacter	6.15789	29.6004	0.000145625	0.139535	0.667567	3.29979e-06	0.025	0.156125	5.91212e-07	151.605	665.134	1.18469e-05	11823.5	35835.9	0.000902514	1592.2	4805.67	0.000122391
p__Firmicutes	c__Negativicutes	o__Selenomonadales	f__Veillonellaceae	g__Negativicoccus	g_Negativicoccus	5.44737	30.372	0.000128822	0	0	0	0	0	0	70.1053	353.652	5.47824e-06	0.534884	1.43622	4.08288e-08	0.45	1.22372	3.45911e-08
p__Actinobacteria	c__Actinobacteria	o__Coriobacteriales	f__Coriobacteriaceae	g__Adlercreutzia	g_Adlercreutzia	5.05263	30.57	0.000119487	244.907	465.283	0.00579168	309.625	336.957	0.00732216	90.1842	241.456	7.04727e-06	9151.58	12988.6	0.000698559	7679.88	9114.11	0.000590345
p__Proteobacteria	c__Gammaproteobacteria	o__Enterobacteriales	f__Enterobacteriaceae	g__Buttiauxella	g_Buttiauxella	4.68421	23.1586	0.000110775	0.186047	1.20572	4.39972e-06	3.025	15.0574	7.15367e-05	_	_	_	_	_	_	_	_	_
p__Firmicutes	c__Clostridia	o__Clostridiales	f__Lachnospiraceae	g__Clostridium_XlVb	g_Clostridium_XlVb	4.44737	20.7399	0.000105174	87.3953	97.6789	0.00206677	96.975	117.055	0.00229331	_	_	_	_	_	_	_	_	_
p__Proteobacteria	c__Deltaproteobacteria	o__Desulfovibrionales	f__Desulfovibrionaceae	g__Bilophila	g_Bilophila	3.97368	15.2237	9.39716e-05	19.3488	31.569	0.000457571	38	61.5284	0.000898643	1924.5	6864.5	0.000150386	9778.74	15159.2	0.000746431	17172.1	25937.2	0.00132
p__Firmicutes	c__Bacilli	o__Bacillales	f__Staphylococcaceae	g__Staphylococcus	g_Staphylococcus	3.47368	5.51427	8.21474e-05	0.255814	0.966726	6.04961e-06	0.425	1.4472	1.00506e-05	21.4474	31.1336	1.67596e-06	442.07	2590.67	3.37441e-05	46.525	86.8421	3.57633e-06
p__Actinobacteria	c__Actinobacteria	o__Actinomycetales	f__Micrococcaceae	g__Rothia	g_Rothia	3.10526	5.81192	7.34348e-05	0.488372	1.64772	1.15493e-05	1.675	3.63585	3.96112e-05	601.526	787.303	4.70051e-05	214.605	433.889	1.63812e-05	609.75	1203.48	4.68709e-05
p__Proteobacteria	c__Gammaproteobacteria	o__Enterobacteriales	f__Enterobacteriaceae	g__Kluyvera	g_Kluyvera	3.10526	10.2104	7.34348e-05	0	0	0	1.35	5.39699	3.19255e-05	28.9737	105.341	2.26409e-06	1.37209	4.03487	1.04735e-07	50.45	266.231	3.87804e-06
p__Proteobacteria	c__Betaproteobacteria	o__Burkholderiales	f__Sutterellaceae	g__Sutterella	g_Sutterella	2.97368	10.9292	7.03231e-05	21.5116	41.6795	0.000508717	14.675	50.6845	0.000347042	898.711	2386.07	7.0228e-05	4245.21	9601.31	0.000324045	3776.38	9136.62	0.000290286
p__Bacteroidetes	c__Bacteroidia	o__Bacteroidales	f__Porphyromonadaceae	g__Barnesiella	g_Barnesiella	2.73684	11.6069	6.47222e-05	471.512	632.565	0.0111505	466.025	717.587	0.0110208	3.89474	11.5617	3.04347e-07	1315.12	2059.15	0.000100385	824.5	1079.72	6.33785e-05
p__Actinobacteria	c__Actinobacteria	o__Actinomycetales	f__Corynebacteriaceae	g__Corynebacterium	g_Corynebacterium	2.71053	15.1899	6.40999e-05	0.27907	0.897686	6.59958e-06	5.425	30.8568	0.000128293	323.579	1249.31	2.52855e-05	70	66.3458	5.34324e-06	481.9	2552.63	3.70432e-05
p__Proteobacteria	c__Alphaproteobacteria	o__Rhizobiales	f__Phyllobacteriaceae	g__Mesorhizobium	g_Mesorhizobium	2.5	2.98901	5.91212e-05	0.790698	3.66351	1.86988e-05	0.3	0.842615	7.09455e-06	1974.97	2766.28	0.000154331	935.837	2543.94	7.14343e-05	573.825	698.57	4.41094e-05
p__Proteobacteria	c__Betaproteobacteria	o__Neisseriales	f__Neisseriaceae	g__Neisseria	g_Neisseria	2.44737	8.80699	5.78766e-05	0.418605	2.29491	9.89937e-06	0.1	0.489898	2.36485e-06	321.632	839.405	2.51333e-05	82	402.965	6.25923e-06	17.175	22.7243	1.32023e-06
p__Firmicutes	c__Clostridia	o__Clostridiales	f__Lachnospiraceae	g__Robinsoniella	g_Robinsoniella	2.34211	10.4787	5.53873e-05	0	0	0	0.4	2.2	9.4594e-06	20.7632	82.8615	1.6225e-06	71.6512	236.935	5.46928e-06	27.725	49.0484	2.13119e-06
p__Actinobacteria	c__Actinobacteria	o__Coriobacteriales	f__Coriobacteriaceae	g__Gordonibacter	g_Gordonibacter	2.10526	12.1651	4.97863e-05	14.5116	20.8085	0.000343178	9.85	16.344	0.000232938	881.263	2596.74	6.88646e-05	8058.09	13157	0.00061509	6000.77	8540.23	0.000461274
p__Firmicutes	c__Clostridia	o__Clostridiales	f__Peptococcaceae_1	g__Peptococcus	g_Peptococcus	1.81579	11.045	4.29407e-05	28.3721	146.541	0.000670957	21.025	81.8781	0.000497209	41.7105	253.715	3.25939e-06	1.95349	3.7969	1.49114e-07	1.05	2.03654	8.07125e-08
p__Firmicutes	c__Erysipelotrichia	o__Erysipelotrichales	f__Erysipelotrichaceae	g__Solobacterium	g_Solobacterium	1.71053	5.55313	4.04514e-05	0.837209	2.03379	1.97987e-05	0.75	1.74284	1.77364e-05	105.553	267.679	8.24821e-06	52.4186	51.2115	4.00122e-06	67.7	70.515	5.20404e-06
p__Firmicutes	c__Clostridia	o__Clostridiales	f__Lachnospiraceae	g__Coprococcus	g_Coprococcus	1.31579	4.32925	3.11164e-05	575.326	494.509	0.0136056	620.875	487.418	0.0146828	3628.74	5513.51	0.000283561	67518	83227.4	0.00515378	60515.7	77830	0.00465178
p__Actinobacteria	c__Actinobacteria	o__Coriobacteriales	f__Coriobacteriaceae	g__Olsenella	g_Olsenella	1.23684	7.52342	2.92494e-05	69.1628	182.317	0.0016356	112.475	245.096	0.00265986	849.605	1507.67	6.63908e-05	8779.81	35773	0.000670181	32492.8	95032.7	0.00249769
p__Firmicutes	c__Negativicutes	o__Selenomonadales	f__Acidaminococcaceae	g__Phascolarctobacterium	g_Phascolarctobacterium	1.05263	4.69012	2.48931e-05	265.698	495.902	0.00628335	628.95	825.461	0.0148737	185.132	625.044	1.44668e-05	19626.9	46670.7	0.00149816	29417	40665.3	0.00226125
p__Proteobacteria	c__Epsilonproteobacteria	o__Campylobacterales	f__Campylobacteraceae	g__Campylobacter	g_Campylobacter	0.973684	3.03043	2.30262e-05	0.186047	0.723551	4.39972e-06	0.05	0.31225	1.18242e-06	58.6579	108.003	4.58371e-06	201.628	179.744	1.53907e-05	198.225	186.26	1.52374e-05
p__Proteobacteria	c__Alphaproteobacteria	o__Rhizobiales	f__Bradyrhizobiaceae	g__Bradyrhizobium	g_Bradyrhizobium	0.947368	1.77627	2.24038e-05	0.418605	1.64575	9.89937e-06	0.1	0.3	2.36485e-06	200.5	279.384	1.56677e-05	93.6744	247.885	7.15036e-06	61.825	78.2141	4.75243e-06
p__Firmicutes	c__Clostridia	o__Clostridiales	f__Clostridiales_Incertae_Sedis_XI	g__Finegoldia	g_Finegoldia	0.921053	2.21694	2.17815e-05	0.0465116	0.30143	1.09993e-06	0.1	0.43589	2.36485e-06	5.84211	12.7021	4.5652e-07	2.67442	6.09506	2.04144e-07	2.275	4.13514	1.74877e-07
p__Firmicutes	c__Clostridia	o__Clostridiales	f__Ruminococcaceae	g__Oscillibacter	g_Oscillibacter	0.815789	2.6042	1.92922e-05	601.581	800.547	0.0142265	690.4	974.772	0.0163269	114.342	179.305	8.93505e-06	39347	41974.5	0.00300344	43913.7	47730.2	0.0033756
p__Proteobacteria	c__Betaproteobacteria	o__Burkholderiales	f__Comamonadaceae	g__Delftia	g_Delftia	0.710526	2.36095	1.68029e-05	0.0465116	0.21059	1.09993e-06	0	0	0	0.210526	0.613784	1.64512e-08	0.139535	0.509509	1.0651e-08	0.15	0.526783	1.15304e-08
p__Firmicutes	c__Erysipelotrichia	o__Erysipelotrichales	f__Erysipelotrichaceae	g__Turicibacter	g_Turicibacter	0.605263	2.76767	1.43136e-05	16.4186	26.7662	0.000388275	23.375	48.0488	0.000552783	0.605263	3.05683	4.72971e-08	24.8837	37.5321	1.89942e-06	71.4	286.959	5.48845e-06
p__Firmicutes	c__Clostridia	o__Clostridiales	f__Ruminococcaceae	g__Sporobacter	g_Sporobacter	0.368421	1.70789	8.7126e-06	177.349	193.087	0.00419403	154.675	138.711	0.00365783	0	0	0	10.0233	17.1457	7.65095e-07	10	13.1833	7.68691e-07
p__Firmicutes	c__Clostridia	o__Clostridiales	f__Peptostreptococcaceae	g__Peptostreptococcus	g_Peptostreptococcus	0.210526	1.00415	4.97863e-06	0.325581	0.957733	7.69951e-06	0.15	0.792149	3.54727e-06	8.92105	21.3226	6.97119e-07	9.69767	9.35982	7.40243e-07	18.575	42.0707	1.42784e-06
p__Proteobacteria	c__Gammaproteobacteria	o__Pseudomonadales	f__Moraxellaceae	g__Psychrobacter	g_Psychrobacter	0.210526	0.731181	4.97863e-06	0	0	0	0.025	0.156125	5.91212e-07	5.23684	9.84467	4.09223e-07	1.90698	5.88184	1.45563e-07	1.3	2.44131	9.99298e-08
p__Firmicutes	c__Clostridia	o__Clostridiales	f__Clostridiales_Incertae_Sedis_XIII	g__Mogibacterium	g_Mogibacterium	0.184211	1.12051	4.3563e-06	17.907	39.555	0.000423473	11.65	15.4573	0.000275505	53.7368	144.973	4.19916e-06	3295.67	5001.45	0.000251565	4154.73	6339.45	0.00031937
p__Bacteroidetes	c__Flavobacteriia	o__Flavobacteriales	f__Flavobacteriaceae	g__Flavobacterium	g_Flavobacterium	0.131579	0.52169	3.11164e-06	0	0	0	0.05	0.217945	1.18242e-06	6.39474	7.05818	4.99705e-07	12.6047	8.38087	9.62138e-07	10.125	9.1929	7.78299e-07
p__Firmicutes	c__Erysipelotrichia	o__Erysipelotrichales	f__Erysipelotrichaceae	g__Faecalicoccus	g_Faecalicoccus	0.105263	0.383164	2.48931e-06	13.093	29.0275	0.00030963	22.8	39.7519	0.000539186	15.2105	72.5564	1.1886e-06	282.791	1055.23	2.1586e-05	540.45	1600.68	4.15439e-05
p__Proteobacteria	c__Alphaproteobacteria	o__Rhodospirillales	f__Rhodospirillaceae	g__Aestuariispira	g_Aestuariispira	0.105263	0.640291	2.48931e-06	6.16279	12.5604	0.000145741	20.3	47.1308	0.000480064	_	_	_	_	_	_	_	_	_
p__Firmicutes	c__Erysipelotrichia	o__Erysipelotrichales	f__Erysipelotrichaceae	g__Holdemanella	g_Holdemanella	0.0789474	0.480218	1.86699e-06	277.233	1015.63	0.00655613	170.05	651.242	0.00402143	8.68421	23.1484	6.78611e-07	700.814	2365.2	5.34945e-05	764.375	3589.31	5.87568e-05
p__Proteobacteria	c__Gammaproteobacteria	o__Enterobacteriales	f__Enterobacteriaceae	g__Pseudocitrobacter	g_Pseudocitrobacter	0.0789474	0.480218	1.86699e-06	0.116279	0.753574	2.74982e-06	0.3	1.28841	7.09455e-06	_	_	_	_	_	_	_	_	_
p__Firmicutes	c__Erysipelotrichia	o__Erysipelotrichales	f__Erysipelotrichaceae	g__Holdemania	g_Holdemania	0.0263158	0.160073	6.22329e-07	11.9302	13.1598	0.000282132	10.625	18.5117	0.000251265	6.07895	11.3749	4.75028e-07	4644.26	5247.35	0.000354505	3391.32	6138.16	0.000260688
p__Euryarchaeota	c__Methanobacteria	o__Methanobacteriales	f__Methanobacteriaceae	g__Methanobrevibacter	g_Methanobrevibacter	0.0263158	0.160073	6.22329e-07	124.07	346.523	0.00293406	195.075	385.006	0.00461323	28.8421	47.997	2.25381e-06	15969	47395.1	0.00121895	25803.8	54560.8	0.00198351
p__Actinobacteria	c__Actinobacteria	o__Bifidobacteriales	f__Bifidobacteriaceae	g__Pseudoscardovia	g_Pseudoscardovia	0.0263158	0.160073	6.22329e-07	0.186047	0.723551	4.39972e-06	0.25	0.766485	5.91212e-06	_	_	_	_	_	_	_	_	_
p__Bacteroidetes	c__Bacteroidia	o__Bacteroidales	f__Porphyromonadaceae	g__Coprobacter	g_Coprobacter	0.0263158	0.160073	6.22329e-07	22.7209	34.3683	0.000537316	17.95	28.968	0.00042449	20.9474	96.3718	1.63689e-06	70.3488	55.5814	5.36987e-06	158.45	556.277	1.21799e-05
p__Actinobacteria	c__Actinobacteria	o__Coriobacteriales	f__Coriobacteriaceae	g__Coriobacterium	g_Coriobacterium	0	0	0	3	13.2858	7.09455e-05	3.425	5.23396	8.09961e-05	0.815789	1.9447	6.37483e-08	4.83721	11.3197	3.69234e-07	3.725	7.79098	2.86337e-07
p__Firmicutes	c__Clostridia	o__Clostridiales	f__Ruminococcaceae	g__Clostridium_III	g_Clostridium_III	0	0	0	38.093	146.894	0.000900842	15.45	46.815	0.000365369	_	_	_	_	_	_	_	_	_
p__Firmicutes	c__Clostridia	o__Clostridiales	f__Lachnospiraceae	g__Hespellia	g_Hespellia	0	0	0	43.1395	74.8905	0.00102018	24.525	32.2668	0.000579979	0.684211	4.16189	5.34663e-08	3.97674	8.40124	3.03553e-07	4.475	9.29782	3.43989e-07
p__Firmicutes	c__Clostridia	o__Clostridiales	f__Lachnospiraceae	g__Butyrivibrio	g_Butyrivibrio	0	0	0	61.4884	167.778	0.00145411	46.875	167.199	0.00110852	161.711	287.341	1.26366e-05	24053.3	85099.9	0.00183604	32073.6	87533.8	0.00246547
p__Firmicutes	c__Clostridia	o__Clostridiales	f__Ruminococcaceae	g__Pseudoflavonifractor	g_Pseudoflavonifractor	0	0	0	24.7442	38.354	0.000585163	21.15	27.4313	0.000500166	36.6053	77.1746	2.86045e-06	1060.91	898.769	8.09812e-05	1409.42	2701.9	0.000108341
p__Synergistetes	c__Synergistia	o__Synergistales	f__Synergistaceae	g__Cloacibacillus	g_Cloacibacillus	0	0	0	14.1163	66.5685	0.000333829	51.75	177.117	0.00122381	19.1842	47.5599	1.49911e-06	577.791	1781.41	4.41039e-05	6240	30770.2	0.000479663
p__Firmicutes	c__Clostridia	o__Clostridiales	f__Defluviitaleaceae	g__Defluviitalea	g_Defluviitalea	0	0	0	4.5814	6.98581	0.000108343	5.675	7.58745	0.000134205	0	0	0	0	0	0	0.25	1.11243	1.92173e-08
p__Actinobacteria	c__Actinobacteria	o__Coriobacteriales	f__Coriobacteriaceae	g__Enterorhabdus	g_Enterorhabdus	0	0	0	33.6279	115.784	0.000795249	31.625	64.5762	0.000747883	1.68421	9.27392	1.31609e-07	244.465	289.656	1.86605e-05	273.525	294.161	2.10256e-05
p__Actinobacteria	c__Actinobacteria	o__Coriobacteriales	f__Coriobacteriaceae	g__Asaccharobacter	g_Asaccharobacter	0	0	0	148.465	277.643	0.00351098	73.4	148.544	0.0017358	32.6579	189.476	2.55199e-06	2247.4	2594.72	0.000171548	2174.97	2877.73	0.000167188
p__Proteobacteria	c__Betaproteobacteria	o__Burkholderiales	f__Oxalobacteraceae	g__Oxalobacter	g_Oxalobacter	0	0	0	7.97674	15.7044	0.000188638	5.95	10.5237	0.000140709	156.658	453.484	1.22417e-05	2313.16	4642.25	0.000176568	1305.4	1920.9	0.000100345
p__Firmicutes	c__Clostridia	o__Clostridiales	f__Christensenellaceae	g__Christensenella	g_Christensenella	0	0	0	21.6279	57.1123	0.000511467	10.325	9.85999	0.000244171	3	4.93644	2.34429e-07	1410.28	2317.4	0.000107649	1474.88	2115.43	0.000113372
p__Bacteroidetes	c__Bacteroidia	o__Bacteroidales	f__Porphyromonadaceae	g__Odoribacter	g_Odoribacter	0	0	0	94.6744	157.233	0.00223891	84.25	94.0956	0.00199239	548.658	2092.5	4.28738e-05	21055.8	32329.6	0.00160723	17092.4	15950.8	0.00131387
p__Firmicutes	c__Erysipelotrichia	o__Erysipelotrichales	f__Erysipelotrichaceae	g__Catenibacterium	g_Catenibacterium	0	0	0	182.512	619.807	0.00431612	48.375	157.558	0.001144	78.4474	193.186	6.13012e-06	3448.05	10640.7	0.000263196	1577.45	4302.59	0.000121257
p__Verrucomicrobia	c__Opitutae	o__Puniceicoccales	f__Puniceicoccaceae	g__Cerasicoccus	g_Cerasicoccus	0	0	0	2.04651	9.01924	4.83969e-05	5.325	29.7711	0.000125928	_	_	_	_	_	_	_	_	_
p__Euryarchaeota	c__Methanobacteria	o__Methanobacteriales	f__Methanobacteriaceae	g__Methanosphaera	g_Methanosphaera	0	0	0	0.744186	3.11853	1.75989e-05	11.55	37.9651	0.00027314	1.13158	3.94816	8.84251e-08	15.0698	64.8108	1.15031e-06	296.425	996.369	2.27859e-05
p__Actinobacteria	c__Actinobacteria	o__Coriobacteriales	f__Coriobacteriaceae	g__Parvibacter	g_Parvibacter	0	0	0	6.37209	29.9022	0.00015069	7.475	17.9764	0.000176772	0.210526	1.00415	1.64512e-08	33.2558	67.0283	2.53848e-06	110.3	456.196	8.47866e-06
p__Firmicutes	c__Negativicutes	o__Selenomonadales	f__Veillonellaceae	g__Allisonella	g_Allisonella	0	0	0	5.25581	18.3444	0.000124292	17.425	79.9209	0.000412075	0	0	0	84.3488	277.859	6.43852e-06	335.325	1635.7	2.57761e-05
p__Firmicutes	c__Clostridia	o__Clostridiales	f__Catabacteriaceae	g__Catabacter	g_Catabacter	0	0	0	1.90698	3.85079	4.50971e-05	1.125	2.01479	2.66045e-05	0.263158	0.817062	2.0564e-08	644.791	1443.6	4.92182e-05	459.975	791.956	3.53578e-05
p__Firmicutes	c__Erysipelotrichia	o__Erysipelotrichales	f__Erysipelotrichaceae	g__Coprobacillus	g_Coprobacillus	13.6842	71.3845	0.000323611	5.74419	22.5451	0.000135841	18.275	51.6139	0.000432176	2427.97	8710.59	0.000189729	2889	5240.7	0.000220523	3687.72	5093.14	0.000283472
p__Proteobacteria	c__Deltaproteobacteria	o__Desulfovibrionales	f__Desulfovibrionaceae	g__Desulfobaculum	g_Desulfobaculum	0	0	0	0.44186	1.06317	1.04493e-05	1.975	2.76123	4.67058e-05	_	_	_	_	_	_	_	_	_
p__Proteobacteria	c__Deltaproteobacteria	o__Desulfovibrionales	f__Desulfovibrionaceae	g__Desulfovibrio	g_Desulfovibrio	0.0526316	0.320145	1.24466e-06	14.3023	42.5389	0.000338228	35.6	123.103	0.000841886	13.7368	36.2591	1.07344e-06	5043.91	18397.3	0.000385012	17789.9	75124.3	0.00136749
p__Actinobacteria	c__Actinobacteria	o__Coriobacteriales	f__Coriobacteriaceae	g__Eggerthella	g_Eggerthella	192.263	355.238	0.00454673	54.186	117.312	0.00128142	78.5	192.974	0.00185641	57094.8	114226	0.00446156	22470	45512.5	0.00171518	21194.5	32211.4	0.0016292
p__Firmicutes	c__Clostridia	o__Clostridiales	f__Lachnospiraceae	g__Eisenbergiella	g_Eisenbergiella	24.4474	131.522	0.000578143	42.2326	154.826	0.000998736	21.05	89.0612	0.000497801	439.921	2140.48	3.43768e-05	3862.67	13111.3	0.000294846	903.825	2473.11	6.94762e-05
p__Firmicutes	c__Clostridia	o__Clostridiales	f__Ruminococcaceae	g__Ethanoligenens	g_Ethanoligenens	0	0	0	0.953488	3.23465	2.25486e-05	0.725	2.33439	1.71452e-05	20.5526	125.017	1.60605e-06	0.232558	0.884944	1.77516e-08	0.4	1.42829	3.07476e-08
p__Firmicutes	c__Erysipelotrichia	o__Erysipelotrichales	f__Erysipelotrichaceae	g__Faecalitalea	g_Faecalitalea	0	0	0	10.8372	59.1564	0.000256284	29.575	116.001	0.000699404	2.47368	3.19322	1.93301e-07	148.907	372.903	1.13664e-05	1143.97	3999.31	8.79363e-05
p__Firmicutes	c__Clostridia	o__Clostridiales	f__Lachnospiraceae	g__Howardella	g_Howardella	0.868421	2.99272	2.05368e-05	10.814	20.3781	0.000255734	10.475	25.2161	0.000247718	_	_	_	_	_	_	_	_	_
p__Firmicutes	c__Clostridia	o__Clostridiales	f__Lachnospiraceae	g__Hungatella	g_Hungatella	14.2368	35.0251	0.00033668	38.814	205.729	0.000917891	4.3	9.93026	0.000101689	8945.89	21504.8	0.00069906	23259.6	86167.8	0.00177545	5097.25	7607.16	0.000391821
p__Firmicutes	c__Clostridia	o__Clostridiales	f__Peptostreptococcaceae	g__Intestinibacter	g_Intestinibacter	59.7368	159.182	0.00141269	23.814	37.1992	0.000563164	31.05	48.0385	0.000734286	377.711	1247.55	2.95155e-05	78.7442	113.837	6.0107e-06	347.525	989.164	2.67139e-05
p__Firmicutes	c__Bacilli	o__Lactobacillales	f__Streptococcaceae	g__Lactococcus	g_Lactococcus	41.2895	178.712	0.000976434	4.5814	8.81128	0.000108343	7.925	18.6499	0.000187414	3704.84	18706.2	0.000289508	350.093	458.101	2.67233e-05	349.85	479.611	2.68926e-05
p__Firmicutes	c__Bacilli	o__Lactobacillales	f__Leuconostocaceae	g__Leuconostoc	g_Leuconostoc	0.210526	1.12759	4.97863e-06	3.95349	11.42	9.3494e-05	4	10.1316	9.4594e-05	87.7895	521.547	6.86014e-06	56.1628	224.594	4.28702e-06	51.55	141.66	3.9626e-06
p__Firmicutes	c__Negativicutes	o__Selenomonadales	f__Veillonellaceae	g__Megasphaera	g_Megasphaera	171.474	936.461	0.00405509	197.023	759.106	0.0046593	370.225	1317.03	0.00875526	25614.5	148276	0.0020016	26494.5	118428	0.00202238	41234.2	148025	0.00316963
p__Firmicutes	c__Clostridia	o__Clostridiales	f__Ruminococcaceae	g__Papillibacter	g_Papillibacter	0	0	0	0.906977	2.86774	2.14486e-05	1.525	4.213	3.60639e-05	0	0	0	2.76744	5.32147	2.11244e-07	2.75	4.90281	2.1139e-07
p__Bacteroidetes	c__Bacteroidia	o__Bacteroidales	f__Prevotellaceae	g__Prevotella	g_Prevotella	258.289	1402	0.00610816	655.442	1605.51	0.0155002	432	971.021	0.0102161	90581.9	471238	0.00707835	241122	593171	0.0184053	125336	278922	0.00963449
p__Firmicutes	c__Clostridia	o__Clostridiales	f__Ruminococcaceae	g__Subdoligranulum	g_Subdoligranulum	78.4737	477.337	0.00185578	9.83721	49.7659	0.000232635	10.3	32.0875	0.000243579	6344.03	25573.7	0.000495742	40124.1	64309.4	0.00306275	30291.6	20933.1	0.00232848
p__Firmicutes	c__Clostridia	o__Clostridiales	f__Peptostreptococcaceae	g__Terrisporobacter	g_Terrisporobacter	8.5	33.3938	0.000201012	14.3488	42.4565	0.000339328	15.15	38.8346	0.000358275	2.34211	5.96603	1.83019e-07	14.6977	54.2576	1.1219e-06	38.7	101.072	2.97483e-06
p__Proteobacteria	c__Deltaproteobacteria	o__Bdellovibrionales	f__Bdellovibrionaceae	g__Vampirovibrio	g_Vampirovibrio	0	0	0	7.06977	31.4054	0.000167189	7.45	19.118	0.000176181	_	_	_	_	_	_	_	_	_
p__Lentisphaerae	c__Lentisphaeria	o__Victivallales	f__Victivallaceae	g__Victivallis	g_Victivallis	0	0	0	1.60465	3.7673	3.79476e-05	1.525	4.43276	3.60639e-05	0.342105	0.803817	2.67332e-08	51.5814	168.25	3.93731e-06	30.475	104.371	2.34258e-06
p__Firmicutes	c__Bacilli	o__Lactobacillales	f__Leuconostocaceae	g__Weissella	g_Weissella	0.157895	0.960436	3.73397e-06	1.11628	2.98998	2.63983e-05	7.725	45.5428	0.000182685	16	85.4289	1.25029e-06	13.5349	28.4779	1.03314e-06	279.875	1693.84	2.15137e-05
p__Proteobacteria	c__Deltaproteobacteria	o__Desulfovibrionales	f__Desulfomicrobiaceae	g__Desulfomicrobium	g_Desulfomicrobium	0	0	0	1.16279	3.75983	2.74982e-05	3	15.1641	7.09455e-05	0	0	0	1.02326	1.99404	7.81072e-08	0.65	2.25333	4.99649e-08
p__Firmicutes	c__Clostridia	o__Clostridiales	f__Lachnospiraceae	g__Lactonifactor	g_Lactonifactor	0	0	0	0.930233	2.47213	2.19986e-05	0.525	2.31287	1.24155e-05	0.894737	4.48852	6.99175e-08	59.7442	89.6705	4.56039e-06	26.275	32.691	2.01973e-06
p__Actinobacteria	c__Actinobacteria	o__Actinomycetales	f__Actinomycetaceae	g__Actinobaculum	g_Actinobaculum	0	0	0	0.116279	0.537406	2.74982e-06	0.025	0.156125	5.91212e-07	1.07895	5.6213	8.43123e-08	18.0465	22.834	1.37753e-06	17.7	30.6457	1.36058e-06
p__Bacteroidetes	c__Bacteroidia	o__Bacteroidales	f__Prevotellaceae	g__Alloprevotella	g_Alloprevotella	0	0	0	42.3023	204.651	0.00100039	27.05	159.293	0.000639692	1.42105	5.00332	1.11045e-07	4	7.30084	3.05328e-07	13.325	52.3485	1.02428e-06
p__Firmicutes	c__Clostridia	o__Clostridiales	f__Lachnospiraceae	g__Lachnobacterium	g_Lachnobacterium	0	0	0	0.0930233	0.361776	2.19986e-06	0	0	0	0.0263158	0.160073	2.0564e-09	1.27907	2.5729	9.7634e-08	2.625	4.58087	2.01781e-07
p__Firmicutes	c__Negativicutes	o__Selenomonadales	f__Veillonellaceae	g__Mitsuokella	g_Mitsuokella	0	0	0	5.83721	25.8906	0.000138041	0.775	3.77152	1.83276e-05	4.94737	19.8122	3.86603e-07	682.721	2784.13	5.21135e-05	62.825	234.858	4.8293e-06
p__Firmicutes	c__Bacilli	o__Lactobacillales	f__Lactobacillaceae	g__Pediococcus	g_Pediococcus	0	0	0	3.09302	19.1273	7.31453e-05	2.025	12.487	4.78882e-05	0	0	0	24	154.304	1.83197e-06	27.475	163.773	2.11198e-06
p__Actinobacteria	c__Actinobacteria	o__Actinomycetales	f__Propionibacteriaceae	g__Propionibacterium	g_Propionibacterium	0.0526316	0.320145	1.24466e-06	0.813953	4.83329	1.92488e-05	3.15	19.354	7.44927e-05	279.026	764.768	2.1804e-05	1238.88	6309.13	9.45665e-05	5123.48	30824.6	0.000393837
p__Firmicutes	c__Clostridia	o__Clostridiales	f__Lachnospiraceae	g__Pseudobutyrivibrio	g_Pseudobutyrivibrio	0	0	0	0.209302	1.21154	4.94968e-06	4.825	24.4222	0.000114104	4.60526	27.0356	3.5987e-07	13.7442	16.8676	1.04912e-06	16.55	18.6466	1.27218e-06
p__Firmicutes	c__Clostridia	o__Clostridiales	f__Lachnospiraceae	g__Anaerostipes	g_Anaerostipes	224.105	823.612	0.00529975	418.209	397.161	0.00989002	371.75	312.462	0.00879133	5159.05	16504.3	0.000403144	5811.86	6999.98	0.000443631	6111.2	9993.87	0.000469762
p__Firmicutes	c__Clostridia	o__Clostridiales	f__Ruminococcaceae	g__Intestinimonas	g_Intestinimonas	14.3684	70.6706	0.000339791	284.744	301.68	0.00673377	220.15	134.36	0.00520621	3037.05	14293.8	0.000237325	4444.07	6654.49	0.000339225	6948.07	14152.2	0.000534092
p__Bacteroidetes	c__Bacteroidia	o__Bacteroidales	f__Porphyromonadaceae	g__Butyricimonas	g_Butyricimonas	14.2105	85.1337	0.000336057	91.5814	221.315	0.00216576	51.825	50.8428	0.00122558	1593.42	9416.01	0.000124515	9239.37	31380.8	0.00070526	5001.12	5055.06	0.000384432
p__Proteobacteria	c__Gammaproteobacteria	o__Pseudomonadales	f__Pseudomonadaceae	g__Pseudomonas	g_Pseudomonas	5.5	7.15155	0.000130067	2.34884	7.56333	5.55465e-05	3.5	11.908	8.27697e-05	2269.45	2307.99	0.000177342	18076.9	56882.4	0.00137984	2622.88	5145.05	0.000201618
p__Firmicutes	c__Clostridia	o__Clostridiales	f__Lachnospiraceae	g__Lachnoanaerobaculum	g_Lachnoanaerobaculum	1.18421	4.32164	2.80048e-05	0.302326	1.21109	7.14954e-06	0.25	1.13468	5.91212e-06	22.7368	49.6836	1.77673e-06	29.7209	24.3055	2.26866e-06	49.55	47.845	3.80886e-06
p__Firmicutes	c__Clostridia	o__Clostridiales	f__Ruminococcaceae	g__Anaerotruncus	g_Anaerotruncus	0.710526	2.69413	1.68029e-05	54.8605	119.55	0.00129737	32.225	56.9471	0.000762073	373	1517.07	2.91474e-05	10114.2	15641.9	0.000772038	7733.43	13490.6	0.000594461
p__Proteobacteria	c__Alphaproteobacteria	o__Sphingomonadales	f__Sphingomonadaceae	g__Sphingomonas	g_Sphingomonas	0.710526	1.43101	1.68029e-05	0.0465116	0.30143	1.09993e-06	0.05	0.31225	1.18242e-06	33.0526	42.4164	2.58283e-06	17.9767	44.1922	1.3722e-06	10.45	12.5239	8.03282e-07
p__Firmicutes	c__Clostridia	o__Clostridiales	f__Clostridiales_Incertae_Sedis_XI	g__Anaerococcus	g_Anaerococcus	0.578947	1.75667	1.36912e-05	0.27907	0.871395	6.59958e-06	0.05	0.217945	1.18242e-06	2.23684	6.82655	1.74794e-07	3.88372	6.58119	2.96452e-07	2.25	3.1682	1.72955e-07
p__Firmicutes	c__Clostridia	o__Clostridiales	f__Clostridiales_Incertae_Sedis_XI	g__Parvimonas	g_Parvimonas	0.0789474	0.480218	1.86699e-06	0.581395	2.29491	1.37491e-05	0.175	0.586835	4.13849e-06	1.26316	2.5307	9.87071e-08	34.907	90.2995	2.66452e-06	50.95	180.856	3.91648e-06
p__Firmicutes	c__Clostridia	o__Clostridiales	f__Ruminococcaceae	g__Acetanaerobacterium	g_Acetanaerobacterium	0.0526316	0.320145	1.24466e-06	40.5349	77.9616	0.000958589	48.65	61.9454	0.0011505	0	0	0	0.627907	1.52534	4.79294e-08	1.625	4.35711	1.24912e-07
p__Firmicutes	c__Clostridia	o__Clostridiales	f__Clostridiales_Incertae_Sedis_XIII	g__Anaerovorax	g_Anaerovorax	0.0526316	0.320145	1.24466e-06	40.8372	100.16	0.000965738	24.625	37.9958	0.000582344	0	0	0	1.16279	4.82209	8.87582e-08	1.1	3.89744	8.4556e-08
p__Bacteroidetes	c__Bacteroidia	o__Bacteroidales	f__Bacteroidaceae	g__Anaerorhabdus	g_Anaerorhabdus	0	0	0	7.5814	26.7827	0.000179289	1.675	3.83658	3.96112e-05	_	_	_	_	_	_	_	_	_
p__Firmicutes	c__Clostridia	o__Clostridiales	f__Lachnospiraceae	g__Murimonas	g_Murimonas	0	0	0	0	0	0	0.1	0.3	2.36485e-06	0.0526316	0.320145	4.11279e-09	14.0465	19.7083	1.0722e-06	15.9	31.4466	1.22222e-06
p__Firmicutes	c__Clostridia	o__Clostridiales	f__Ruminococcaceae	g__Anaerofilum	g_Anaerofilum	0	0	0	4.27907	5.20878	0.000101194	6.625	11.0106	0.000156671	1511.63	9013.33	0.000118124	1427.53	1434.88	0.000108967	1490.72	1834.78	0.000114591
p__Firmicutes	c__Clostridia	o__Clostridiales	f__Lachnospiraceae	g__Anaerosporobacter	g_Anaerosporobacter	0	0	0	0.186047	0.723551	4.39972e-06	0.225	0.724137	5.32091e-06	0.315789	1.07863	2.46768e-08	1.23256	4.19211	9.40836e-08	1.475	4.34159	1.13382e-07
p__Firmicutes	c__Negativicutes	o__Selenomonadales	f__Veillonellaceae	g__Megamonas	g_Megamonas	32.5789	198.17	0.000770443	30.1395	178.393	0.000712754	36.25	179.83	0.000857258	1622.16	9167.69	0.00012676	3148.09	19320.7	0.0002403	2061.28	9808.01	0.000158448
p__Firmicutes	c__Clostridia	o__Clostridiales	f__Eubacteriaceae	g__Anaerofustis	g_Anaerofustis	0	0	0	0.744186	1.39922	1.75989e-05	0.95	2.09702	2.24661e-05	0.684211	4.16189	5.34663e-08	1.55814	2.86358	1.18936e-07	1.875	3.96351	1.44129e-07
p__Firmicutes	c__Clostridia	o__Clostridiales	f__Ruminococcaceae	g__Hydrogenoanaerobacterium	g_Hydrogenoanaerobacterium	0	0	0	1.39535	3.05865	3.29979e-05	2.275	5.00993	5.38003e-05	0	0	0	0.348837	0.961678	2.66274e-08	0.85	1.73997	6.53387e-08
p__Bacteroidetes	c__Bacteroidia	o__Bacteroidales	f__Porphyromonadaceae	g__Porphyromonas	g_Porphyromonas	0.0789474	0.354043	1.86699e-06	3.44186	9.08437	8.13948e-05	5.025	24.5087	0.000118834	33.8684	85.6914	2.64658e-06	469.674	1266	3.58512e-05	594.425	2780.7	4.56929e-05
					Minor genera (<2% in all groups from 16S data)	4354	3937.47	0.102966	10293.5	3305.46	0.243427	10417.5	2873.11	0.246358	649559	751550	0.0507585	1.11029e+06	749440	0.0847506	1.02129e+06	512189	0.0785053
					Unclassified	2347.97	3165.36	0.055526	4811.6	2272.79	0.113787	5733.15	3075.06	0.13558	2.43512e+06	1.59127e+06	0.190288	5.90226e+06	1.1893e+06	0.450532	5.72367e+06	1.45911e+06	0.439973
					Other	118.842	525.701	0.00281044	282.233	945.185	0.00667437	217.8	728.57	0.00515064	325090	308585	0.0254035	1.06507e+06	418648	0.0812988	1.25362e+06	593435	0.0963644
					a For shotgun sequencing, g_Escherichia/Shigella relative abundance was calculated by adding up the abundances of g_Escherichia and g_Shigella
