# Supplementary material for: Comparative characterization of the infant gut microbiome and their maternal lineage by a multi-omics approach
Source: Nat Commun. 2024 Apr 8;15:3004. doi: 10.1038/s41467-024-47182-y (PMC11001937; doi:10.1038/s41467-024-47182-y)
Supplement: Supplementary file 7 — Supplementary Data 4 [file 41467_2024_47182_MOESM7_ESM.xlsx]

## Sheet: Table_AMC
			Linear mixed effects model pair-wise comparisons by age: FDR-adjusted p-value	log2FC: log2 of the Fold Change (FC) for the selected comparison)						Linear mixed effects model pair-wise comparisons by age: FDR-adjusted p-value	log2FC: log2 of the Fold Change (FC) for the selected comparison)
			p < 0.001	log2FC>1						p < 0.001	log2FC>1
			0.001 < p < 0.01	0<log2FC<1						0.001 < p < 0.01	0<log2FC<1
			0.01 < p < 0.05	-1<log2FC<0						0.01 < p < 0.05	-1<log2FC<0
			p > 0.05	log2FC<-1						p > 0.05	log2FC<-1
				Not significant (N.S.)							Not significant (N.S.)
			16S rRNA sequencing							Shotgun sequencing
			Moth vs Inf	Moth vs Inf	Gran vs Inf	Gran vs Inf	Gran vs Moth	Gran vs Moth		Moth vs Inf	Moth vs Inf	Gran vs Inf	Gran vs Inf	Gran vs Moth	Gran vs Moth
Order	Feature	Synonyma	FDR-adjusted p-value	log2FC	FDR-adjusted p-value	log2FC	FDR-adjusted p-value	log2FC		FDR-adjusted p-value	log2FC	FDR-adjusted p-value	log2FC	FDR-adjusted p-value	log2FC
1	p_Firmicutes	p__Bacillota	1.68578e-14	0.92	9.80289e-13	0.83	0.499517	N.S._-0.09		5.09708e-19	1.628	3.57483e-16	1.46446	1	N.S._-0.16
2	p_Actinobacteria	p__Actinomycetota	6.30834e-09	-1.67748	1.10003e-08	-1.62485	0.956617	N.S._0.05		5.21979e-11	-2.17189	1.95878e-10	-2.04707	1	N.S._0.12
3	p_Proteobacteria	p__Pseudomonadota	6.31346e-14	-3.49661	9.80289e-13	-2.94235	0.499517	N.S._0.55		1.50068e-09	-3.28458	4.41292e-09	-2.93316	1	N.S._0.35
4	p_Bacteroidetes	p__Bacteroidota	0.028	0.678059	0.0122746	0.774796	0.750348	N.S._0.10		0.138532	N.S._0.70	0.039774	0.863277	1	N.S._0.16
5	p_Verrucomicrobia	p__Verrucomicrobiota	0.703172	N.S._0.19	0.251994	N.S._0.62	0.499517	N.S._0.42		1	N.S._-0.67	1	N.S._-0.07	1	N.S._0.60
6	p_Euryarchaeota	p__Euryarchaeota	0.139019	N.S._10.23	0.0122746	11.3495	0.499517	N.S._0.72		0.255412	N.S._8.15	0.039774	8.85002	1	N.S._0.70
7	p_Synergistetes	p__Synergistota	0.430333	_	0.028	_	0.499517	N.S._1.49		1	N.S._3.41	0.584434	N.S._5.34	1	N.S._1.93
8	p_Cyanobacteria/Chloroplast	_	0.00525845	-2.73935	0.157819	N.S._-0.84	0.44694	N.S._1.90		1	N.S._1.79	0.842225	N.S._1.99	1	N.S._0.20
9	p_Fusobacteria	p__Fusobacteriota	0.221729	N.S._-2.56	0.151241	N.S._-5.38	0.499517	N.S._-2.82		1	N.S._1.21	0.786671	N.S._1.37	1	N.S._0.16
10	p_NA (Unclassified)	_	0.028	1.87	0.028	1.90625	0.956617	N.S._0.04		_	_	_	_	_	_
11	p_Candidatus_Saccharibacteria	_	0.323228	N.S._-0.81	0.547203	N.S._-0.44	0.499517	N.S._0.36		1	N.S._-0.03	1	N.S._0.29	1	N.S._0.32
12	p_Parcubacteria	_	0.0134959	-3.63777	0.0102527	_	0.499517	_		_	_	_	_	_	_
13	p_Lentisphaerae	p__Lentisphaerota	0.0937441	_	0.111126	_	0.956617	N.S._-0.05		0.0602765	N.S._7.30	0.158118	N.S._7.07	1	N.S._-0.21
14	p_Tenericutes	p__Mycoplasmatota	0.985351	_	0.151241	_	0.499517	N.S._5.15		1	N.S._8.20	0.184763	N.S._9.56	1	N.S._1.36
15	p_Planctomycetes	p__Planctomycetota	0.323228	_	0.323228	_	_	_		0.594094	N.S._2.95	0.300081	N.S._3.50	1	N.S._0.55
16	p_Acidobacteria	p__Acidobacteriota	0.722011	N.S._0.82	0.668286	_	0.499517	_		0.874505	N.S._3.40	0.812976	N.S._3.87	1	N.S._0.47
17	p_Pacearchaeota	_	0.32946	_	0.32946	_	_	_		_	_	_	_	_	_
18	p_Elusimicrobia	p__Elusimicrobiota	0.985351	_	0.323228	_	0.499517	N.S._4.46		1	N.S._7.88	0.923815	N.S._11.11	1	N.S._3.23
19	p_Armatimonadetes	p__Armatimonadota	0.997038	_	0.347827	_	0.499517	_		1	N.S._3.45	1	N.S._3.09	1	N.S._-0.36
20	p_Chloroflexi	p__Chloroflexota	_	_	_	_	_	_		0.0386716	6.21943	0.0127583	6.56592	1	N.S._0.35
21	p_Unmapped	_	_	_	_	_	_	_		1.11356e-08	1.55805	5.06727e-13	1.86928	1	N.S._0.31
22	p_Spirochaetes	p_Spirochaetota	_	_	_	_	_	_		0.0107192	3.57144	1.55378e-08	4.49963	0.535284	N.S._0.93
23	p_Unclassified	_	_	_	_	_	_	_		3.44735e-06	1.16018	2.57806e-08	1.33338	1	N.S._0.17
24	p_Streptophyta	_	_	_	_	_	_	_		0.00231863	-2.09497	0.0127583	-1.64453	1	N.S._0.45
25	p_Fibrobacteres	p_Fibrobacterota	_	_	_	_	_	_		0.130538	N.S._3.8	0.0424101	4.2114	1	N.S._0.41
26	p_Unclassified Bacteria	_	_	_	_	_	_	_		0.0386716	1.37624	0.0738646	N.S._1.25	1	N.S._-0.13
	Phyla (>0.1% in all groups)
	Shotgun phyla (>0.1% in all groups)
	Shotgun minor phyla (<0.1% in all groups)
	Minor phyla (<0.1% in all groups)
	Not filled means not detected		_	_	_	_	_	_		_	_	_	_	_	_
	Not possible to calculate
		a According to ICNP nomenclature (doi:10.1099/ijsem.0.005056)
