# Supplementary material for: Comparative characterization of the infant gut microbiome and their maternal lineage by a multi-omics approach
Source: Nat Commun. 2024 Apr 8;15:3004. doi: 10.1038/s41467-024-47182-y (PMC11001937; doi:10.1038/s41467-024-47182-y)
Supplement: Supplementary file 8 — Supplementary Data 5 [file 41467_2024_47182_MOESM8_ESM.xlsx]

## Sheet: Table_AMC
							Linear mixed effects model pair-wise comparisons by age: FDR-adjusted p-value	log2FC: log2 of the Fold Change (FC) for the selected comparison)						Linear mixed effects model pair-wise comparisons by age: FDR-adjusted p-value	log2FC: log2 of the Fold Change (FC) for the selected comparison)
							p < 0.001	FC>2						p < 0.001	FC>2
							0.001 < p < 0.01	1<FC<2						0.001 < p < 0.01	1<FC<2
							0.01 < p < 0.05	0.5<FC<1						0.01 < p < 0.05	0.5<FC<1
							p > 0.05	FC<0.5						p > 0.05	FC<0.5
								Not significant (N.S.)							Not significant (N.S.)
							16S rRNA sequencing							Shotgun sequencing
Feature							Inf vs Moth	Inf vs Moth	Inf vs Gran	Inf vs Gran	Moth vs Gran	Moth vs Gran		Inf vs Moth	Inf vs Moth	Inf vs Gran	Inf vs Gran	Moth vs Gran	Moth vs Gran
Phylum	Class	Order	Family	Genus	No	Unique Name	FDR-adjusted p-value	log2FC	FDR-adjusted p-value	log2FC	FDR-adjusted p-value	log2FC		FDR-adjusted p-value	log2FC	FDR-adjusted p-value	log2FC	FDR-adjusted p-value	log2FC
p__Actinobacteria	c__Actinobacteria	o__Bifidobacteriales	f__Bifidobacteriaceae	g__Bifidobacterium	1	g_Bifidobacterium	2.37465e-11	-2.76	2.37465e-11	-2.82	1	N.S._-0.06		3.7287e-12	-3.41322	4.07541e-12	-3.33255	1	N.S._0.08
p__Proteobacteria	c__Gammaproteobacteria	o__Enterobacteriales	f__Enterobacteriaceae	g__Escherichia/Shigella	2	g_Escherichia/Shigella	5.74581e-09	-4.53	7.96638e-08	-3.13	0.697367	N.S._1.40		_	_	_	_	_	_
p__Firmicutes	c__Negativicutes	o__Selenomonadales	f__Veillonellaceae	g__Veillonella	3	g_Veillonella	7.03466e-10	-5.63	7.1824e-10	-6.01	0.885226	N.S._-0.37		5.90114e-06	-7.03597	7.73855e-06	-6.93783	1	N.S._0.09
p__Proteobacteria	c__Gammaproteobacteria	o__Enterobacteriales	f__Enterobacteriaceae	g__Klebsiella	4	g_Klebsiella	0.0159563	-6.13	0.0201733	-5.28	0.752243	N.S._0.86		0.0185876	-5.7031	0.0242702	-5.06216	1	N.S._0.64
p__Firmicutes	c__Bacilli	o__Lactobacillales	f__Lactobacillaceae	g__Lactobacillus	5	g_Lactobacillus	0.00418681	-5.69	0.0983689	N.S._-1.5	0.697367	N.S._4.19		0.0136003	-6.166	0.041871	-2.99981	1	N.S._3.16
p__Firmicutes	c__Clostridia	o__Clostridiales	f__Lachnospiraceae	g__Blautia	6	g_Blautia	2.20694e-05	2.13	0.0424505	1.44	0.697367	N.S._-0.69		0.120916	N.S._2.53	0.158493	N.S._2.51	1	N.S._-0.02
p__Firmicutes	c__Clostridia	o__Clostridiales	f__Ruminococcaceae	g__Faecalibacterium	7	g_Faecalibacterium	6.23798e-08	3.04	1.7095e-06	2.86	0.74934	N.S._-0.18		7.33928e-07	3.33707	0.000151391	2.87493	1	N.S._-0.46
p__Firmicutes	c__Clostridia	o__Clostridiales	f__Lachnospiraceae	g__Dorea	8	g_Dorea	0.0822014	N.S._1.14	0.391266	N.S._0.67	0.697367	N.S._-0.47		5.07399e-05	2.81154	0.044777	2.22776	1	N.S._-0.58
p__Firmicutes	c__Clostridia	o__Clostridiales	f__Lachnospiraceae	g__Roseburia	9	g_Roseburia	1.68543e-07	3.85	2.30533e-05	3.55	0.74934	N.S._-0.30		0.0180022	4.11838	0.0676952	N.S._3.88	1	N.S._-0.23
p__Firmicutes	c__Clostridia	o__Clostridiales	f__Ruminococcaceae	g__Gemmiger	10	g_Gemmiger	1.81547e-05	3.75	0.000235109	3.55	0.830414	N.S._-0.19		0.00175106	3.29462	0.00202117	3.2507	1	N.S._-0.04
p__Bacteroidetes	c__Bacteroidia	o__Bacteroidales	f__Rikenellaceae	g__Alistipes	11	g_Alistipes	0.000155657	3.9	7.70896e-07	4.27	0.697367	N.S._0.37		0.00187964	3.22072	4.90701e-06	3.70267	1	N.S._0.48
p__Firmicutes	c__Clostridia	o__Clostridiales	f__NA	g__NA	12	o_Clostridiales_f_NA	0.00190789	3.8	8.40527e-05	4.11	0.697367	N.S._0.31		_	_	_	_	_	_
p__Firmicutes	c__Negativicutes	o__Selenomonadales	f__Veillonellaceae	g__Dialister	13	g_Dialister	0.00119351	4.82	0.347587	N.S._3.41	0.697367	N.S._-1.41		0.0050843	7.98394	0.819967	N.S._6.45	1	N.S._-1.52
p__Firmicutes	c__Clostridia	o__Clostridiales	f__Ruminococcaceae	g__NA	14	f_Ruminococcaceae_g_NA	2.37465e-11	5.44	1.04606e-10	5.38	0.752243	N.S._-0.05		_	_	_	_	_	_
p__Firmicutes	c__Clostridia	o__Clostridiales	f__Ruminococcaceae	g__Ruminococcus	15	g_Ruminococcus	8.34029e-08	7.18	5.84717e-09	7.34	0.697367	N.S._0.16		0.000138332	2.95287	0.000145333	2.9839	1	N.S._0.03
p__Proteobacteria	c__Gammaproteobacteria	o__Enterobacteriales	f__Enterobacteriaceae	g__Enterobacter	16	g_Enterobacter	0.0122618	-3.12	0.00894358	-4.01	0.852346	N.S._-0.89		0.151389	N.S._-3.28	0.155639	N.S._-3.20	1	N.S._0.07
p__Firmicutes	c__Bacilli	o__Lactobacillales	f__Enterococcaceae	g__Enterococcus	17	g_Enterococcus	0.00439381	-6.53	0.112671	N.S._-1.42	0.697367	N.S._5.11		0.0266534	-6.72816	0.215331	N.S._-1.66	1	N.S._5.06
p__Firmicutes	c__Clostridia	o__Clostridiales	f__Lachnospiraceae	g__Ruminococcus2	18	g_Ruminococcus2	0.00558529	1.84	0.107477	N.S._1.41	0.697367	N.S._-0.43		_	_	_	_	_	_
p__Proteobacteria	c__Gammaproteobacteria	o__Pasteurellales	f__Pasteurellaceae	g__Haemophilus	19	g_Haemophilus	0.090715	N.S._-1.65	0.0387744	-2.33	0.769133	N.S._-0.68		0.113882	N.S._-2.34	0.0906497	N.S._-2.86	1	N.S._-0.51
p__Firmicutes	c__Clostridia	o__Clostridiales	f__Ruminococcaceae	g__Butyricicoccus	20	g_Butyricicoccus	1.13735e-06	2.66	0.00129166	2.23	0.697367	N.S._-0.43		0.000666384	2.9758	0.0745936	2.43889	1	N.S._-0.53
p__Firmicutes	c__Clostridia	o__Clostridiales	f__Lachnospiraceae	g__Fusicatenibacter	21	g_Fusicatenibacter	1.34335e-05	3.55	7.81534e-06	3.6	1	N.S._0.06		1.3571e-05	3.53614	5.38865e-06	3.58395	1	N.S._0.04
p__Actinobacteria	c__Actinobacteria	o__Actinomycetales	f__Actinomycetaceae	g__Actinomyces	22	g_Actinomyces	0.00127171	-2.53	0.0100465	-1.66	0.697367	N.S._0.87		0.749043	N.S._-1.82	0.942211	N.S._-1.32	1	N.S._0.49
p__Firmicutes	c__Clostridia	o__Clostridiales	f__Ruminococcaceae	g__Clostridium_IV	23	g_Clostridium_IV	8.40527e-05	4.12	3.04205e-05	4.22	1	N.S._0.10		_	_	_	_	_	_
p__Firmicutes	c__Bacilli	o__Lactobacillales	f__Carnobacteriaceae	g__Granulicatella	24	g_Granulicatella	0.00665372	-2.22	0.00609992	-2.37	0.984799	N.S._-0.15		0.0904777	N.S._-2.33	0.106274	N.S._-2.31	1	N.S._0.02
p__Actinobacteria	c__Actinobacteria	o__Coriobacteriales	f__Coriobacteriaceae	g__Slackia	25	g_Slackia	0.123472	N.S._2.39	0.391266	N.S._1.77	0.736342	N.S._-0.63		0.142533	N.S._2.91	0.749043	N.S._2.35	1	N.S._-0.55
p__Firmicutes	c__Clostridia	o__Clostridiales	f__Ruminococcaceae	g__Intestinimonas	26	g_Intestinimonas	7.20529e-07	4.31	0.000247118	3.94	0.697367	N.S._-0.37		1	N.S._0.54	0.687454	N.S._1.19	1	N.S._0.64
p__Cyanobacteria/Chloroplast	c__Chloroplast	o__Chloroplast	f__Streptophyta	g__NA	27	f_Streptophyta_g_NA	0.00963335	-2.79	0.277691	N.S._-0.81	0.697367	N.S._1.98		_	_	_	_	_	_
p__Firmicutes	c__Clostridia	o__Clostridiales	f__Peptostreptococcaceae	g__Romboutsia	28	g_Romboutsia	0.0786962	N.S._2.37	0.000705658	3.06	0.697367	N.S._0.69		0.575455	N.S._1.99	0.00954329	3.0086	1	N.S._1.00
p__Firmicutes	c__Bacilli	o__Bacillales	f__Bacillales_Incertae_Sedis_XI	g__Gemella	29	g_Gemella	0.00696223	-1.87	0.0159563	-1.55	0.752243	N.S._0.33		0.140682	N.S._-1.25	0.27002	N.S._-1.01	1	N.S._0.24
p__Firmicutes	c__Clostridia	o__Clostridiales	f__Eubacteriaceae	g__Eubacterium	30	g_Eubacterium	0.111269	N.S._4.71	0.366428	N.S._4.06	0.752243	N.S._-0.65		0.00016254	4.57816	0.00302111	4.37374	1	N.S._-0.20
p__Actinobacteria	c__Actinobacteria	o__Coriobacteriales	f__Coriobacteriaceae	g__Atopobium	31	g_Atopobium	0.00403394	-3.89	0.00633544	-3.3	0.731865	N.S._0.59		0.196799	N.S._-2.15	0.47088	N.S._-1.17	1	N.S._0.97
p__Actinobacteria	c__Actinobacteria	o__Coriobacteriales	f__Coriobacteriaceae	g__Adlercreutzia	32	g_Adlercreutzia	0.0115836	5.6	0.00127171	5.94	0.697367	N.S._0.34		0.000677234	6.665	0.0136003	6.41206	1	N.S._-0.25
p__Firmicutes	c__Clostridia	o__Clostridiales	f__Lachnospiraceae	g__Clostridium_XlVb	33	g_Clostridium_XlVb	0.00119351	4.3	0.000333126	4.45	0.74934	N.S._0.15		_	_	_	_	_	_
p__Proteobacteria	c__Deltaproteobacteria	o__Desulfovibrionales	f__Desulfovibrionaceae	g__Bilophila	34	g_Bilophila	0.192977	N.S._2.28	0.0014123	3.26	0.697367	N.S._0.97		0.242098	N.S._2.34	0.00078531	3.15751	1	N.S._0.81
p__Firmicutes	c__Bacilli	o__Bacillales	f__Staphylococcaceae	g__Staphylococcus	35	g_Staphylococcus	0.000437185	-3.76	0.00119351	-3.03	0.746808	N.S._0.73		0.955953	N.S._4.36	1	N.S._1.11	1	N.S._-3.24
p__Actinobacteria	c__Actinobacteria	o__Actinomycetales	f__Micrococcaceae	g__Rothia	36	g_Rothia	0.0209381	-2.67	0.28887	N.S._-0.89	0.697367	N.S._1.78		0.280834	N.S._-1.48	1	N.S._0.01	1	N.S._1.50
p__Bacteroidetes	c__Bacteroidia	o__Bacteroidales	f__Porphyromonadaceae	g__Barnesiella	37	g_Barnesiella	0.00282398	7.43	0.00407514	7.41	1	N.S._-0.02		0.00187964	8.39945	0.140505	N.S._7.72	1	N.S._-0.67
p__Proteobacteria	c__Alphaproteobacteria	o__Rhizobiales	f__Phyllobacteriaceae	g__Mesorhizobium	38	g_Mesorhizobium	0.0428296	-1.66	0.00696223	-3.06	0.714163	N.S._-1.40		0.328111	N.S._-1.07	0.0924883	N.S._-1.78	1	N.S._-0.70
p__Actinobacteria	c__Actinobacteria	o__Coriobacteriales	f__Coriobacteriaceae	g__Gordonibacter	39	g_Gordonibacter	0.0118656	2.79	0.166138	N.S._2.23	0.697367	N.S._-0.56		0.025488	3.19279	0.225703	N.S._2.76	1	N.S._-0.42
p__Firmicutes	c__Clostridia	o__Clostridiales	f__Lachnospiraceae	g__Coprococcus	40	g_Coprococcus	2.34023e-07	8.77	5.58059e-08	8.88	0.829425	N.S._0.11		0.000239263	4.21773	0.00187964	4.05977	1	N.S._-0.15
p__Actinobacteria	c__Actinobacteria	o__Coriobacteriales	f__Coriobacteriaceae	g__Olsenella	41	g_Olsenella	0.257467	N.S._5.81	0.0415039	6.51	0.697367	N.S._0.70		1	N.S._-3.36	0.207867	N.S._5.25	1	N.S._1.88
p__Firmicutes	c__Negativicutes	o__Selenomonadales	f__Acidaminococcaceae	g__Phascolarctobacterium	42	g_Phascolarctobacterium	0.138841	N.S._7.98	6.18653e-05	9.22	0.697367	N.S._1.24		0.133845	N.S._-6.72	0.00946831	7.31195	1	N.S._0.58
p__Firmicutes	c__Clostridia	o__Clostridiales	f__Clostridiales_Incertae_Sedis_XI	g__Finegoldia	43	g_Finegoldia	0.0168667	-4.31	0.0295593	-3.2	0.746808	N.S._1.10		1	N.S._-1.12	1	N.S._-1.36	1	N.S._-0.23
p__Firmicutes	c__Clostridia	o__Clostridiales	f__Ruminococcaceae	g__Oscillibacter	44	g_Oscillibacter	0.000730793	9.53	0.000140997	9.73	1	N.S._0.20		5.8333e-05	8.42675	4.01892e-05	8.58517	1	N.S._0.15
p__Firmicutes	c__Clostridia	o__Clostridiales	f__Ruminococcaceae	g__Anaerotruncus	45	g_Anaerotruncus	0.0173363	6.27	0.235053	N.S._5.50	0.697367	N.S._-0.77		0.0205647	4.76106	0.191381	N.S._4.37	1	N.S._-0.38
p__Proteobacteria	c__Alphaproteobacteria	o__Sphingomonadales	f__Sphingomonadaceae	g__Sphingomonas	46	g_Sphingomonas	0.00609992	-3.93	0.0070845	-3.83	1	N.S._0.10		0.568233	N.S._-0.87	0.238362	N.S._-1.66	1	N.S._-0.78
p__Cyanobacteria/Chloroplast	c__Chloroplast	o__Chloroplast	f__Bacillariophyta	g__NA	47	f_Bacillariophyta_g_NA	0.0496622	-3.88	0.057587	N.S._-3.77	1	N.S._0.10		_	_	_	_	_	_
p__Firmicutes	c__Erysipelotrichia	o__Erysipelotrichales	f__Erysipelotrichaceae	g__Turicibacter	48	g_Turicibacter	0.106276	N.S._4.76	0.0263062	5.27	0.714163	N.S._0.51		0.196799	N.S._5.36	0.223008	N.S._6.88	1	N.S._1.52
p__Firmicutes	c__NA	o__NA	f__NA	g__NA	49	p_Firmicutes_c_NA	0.0209641	8.95	0.00277485	9.34	0.714163	N.S._0.39		_	_	_	_	_	_
p__Firmicutes	c__Clostridia	o__Clostridiales	f__Ruminococcaceae	g__Sporobacter	50	g_Sporobacter	2.94858e-06	8.91	6.96903e-05	8.71	0.769133	N.S._-0.20		0.55104	_	0.553976	_	1	N.S._-0.0003
p__Parcubacteria	c__NA	o__NA	f__NA	g__NA	51	p_Parcubacteria_c_NA	0.00937745	-3.99	0.00609992	_	0.697367	_		_	_	_	_	_	_
p__Firmicutes	c__Clostridia	o__Clostridiales	f__Clostridiales_Incertae_Sedis_XIII	g__Mogibacterium	52	g_Mogibacterium	0.0152687	6.6	0.144148	N.S._5.98	1	N.S._-0.62		0.0432133	5.93852	0.00300272	6.2727	1	N.S._0.33
p__Firmicutes	c__Erysipelotrichia	o__Erysipelotrichales	f__Erysipelotrichaceae	g__Faecalicoccus	53	g_Faecalicoccus	0.166138	N.S._6.96	0.00669526	7.76	0.697367	N.S._0.80		1	N.S._4.21	0.257689	N.S._5.15	1	N.S._0.93
p__Proteobacteria	c__Alphaproteobacteria	o__Rhodospirillales	f__Rhodospirillaceae	g__Aestuariispira	54	g_Aestuariispira	0.465599	N.S._5.87	0.0152687	7.59	0.697367	N.S._1.72		_	_	_	_	_	_
p__Actinobacteria	c__Actinobacteria	o__Coriobacteriales	f__Coriobacteriaceae	g__NA	55	f_Coriobacteriaceae_g_NA	0.00609992	11.17	0.01194	11.08	1	N.S._-0.09		_	_	_	_	_	_
p__Firmicutes	c__Clostridia	o__Clostridiales	f__Ruminococcaceae	g__Acetanaerobacterium	56	g_Acetanaerobacterium	0.0172637	9.59	0.00439381	9.85	0.885226	N.S._0.26		1	_	1	_	1	N.S._1.37
p__Firmicutes	c__Clostridia	o__Clostridiales	f__Clostridiales_Incertae_Sedis_XIII	g__Anaerovorax	57	g_Anaerovorax	0.0169348	9.6	0.183922	N.S._8.87	0.697367	N.S._-0.73		1	_	1	_	1	N.S._-0.08
p__Firmicutes	c__Erysipelotrichia	o__Erysipelotrichales	f__Erysipelotrichaceae	g__Holdemania	58	g_Holdemania	0.00119351	8.82	0.00479809	8.66	0.74934	N.S._-0.17		0.000482295	9.57741	0.0253826	9.12381	1	N.S._-0.45
p__Euryarchaeota	c__Methanobacteria	o__Methanobacteriales	f__Methanobacteriaceae	g__Methanobrevibacter	59	g_Methanobrevibacter	0.21157	N.S._12.2	0.0319564	12.86	0.697367	N.S._0.65		0.579192	N.S._9.11	0.225703	N.S._9.80	1	N.S._0.69
p__Firmicutes	c__Clostridia	o__NA	f__NA	g__NA	60	c_Clostridia_o_NA	0.116047	N.S._7.35	0.00170072	8.2	0.697367	N.S._0.84		_	_	_	_	_	_
p__Bacteroidetes	c__Bacteroidia	o__Bacteroidales	f__Porphyromonadaceae	g__Coprobacter	61	g_Coprobacter	0.00256081	9.75	0.0231687	9.41	0.804766	N.S._-0.34		1	N.S._1.74	0.499783	N.S._2.91	1	N.S._1.17
p__Bacteroidetes	c__Bacteroidia	o__Bacteroidales	f__Porphyromonadaceae	g__NA	62	f_Porphyromonadaceae_g_NA	0.427245	_	0.00413815	_	0.697367	N.S._1.89		_	_	_	_	_	_
p__Firmicutes	c__Clostridia	o__Clostridiales	f__Lachnospiraceae	g__Hespellia	63	g_Hespellia	0.00161196	_	0.118632	_	0.697367	N.S._-0.81		1	N.S._2.53	1	N.S._2.70	1	N.S._0.17
p__Firmicutes	c__Clostridia	o__Clostridiales	f__Clostridiales_Incertae_Sedis_XIII	g__NA	64	f_Clostridiales_Incertae_Sedis_XIII_g_NA	0.00407203	_	0.0231687	_	0.884649	N.S._-0.29		_	_	_	_	_	_
p__Firmicutes	c__Clostridia	o__Clostridiales	f__Ruminococcaceae	g__Pseudoflavonifractor	65	g_Pseudoflavonifractor	0.00190789	_	0.00991233	_	0.923283	N.S._-0.23		0.0700511	N.S._4.85	0.0121703	5.26691	1	N.S._0.40
p__Synergistetes	c__Synergistia	o__Synergistales	f__Synergistaceae	g__NA	66	f_Synergistaceae_g_NA	0.187406	_	0.0442508	_	0.744049	N.S._0.50		_	_	_	_	_	_
p__Firmicutes	c__Clostridia	o__Clostridiales	f__Defluviitaleaceae	g__Defluviitalea	67	g_Defluviitalea	0.00824483	_	0.00119351	_	0.736342	N.S._0.31		1	_	1	_	1	_
p__Firmicutes	c__Clostridia	o__Clostridiales	f__Ruminococcaceae	g__Anaerofilum	68	g_Anaerofilum	0.0442508	_	0.00119351	_	0.697367	N.S._0.63		1	N.S._-0.08	1	N.S._-0.020	1	N.S._0.06
p__Actinobacteria	c__Actinobacteria	o__Coriobacteriales	f__Coriobacteriaceae	g__Asaccharobacter	69	g_Asaccharobacter	0.00536382	_	0.245835	_	0.697367	N.S._-1.02		0.00126314	6.10468	0.00421893	6.05742	1	N.S._-0.04
p__Proteobacteria	c__Betaproteobacteria	o__Burkholderiales	f__Oxalobacteraceae	g__Oxalobacter	70	g_Oxalobacter	0.0115836	_	0.0918941	_	0.744049	N.S._-0.42		0.050752	N.S._3.88	0.726344	N.S._3.05	1	N.S._-0.82
p__Firmicutes	c__Clostridia	o__Clostridiales	f__Christensenellaceae	g__Christensenella	71	g_Christensenella	0.0440334	_	0.391266	_	0.697367	N.S._-1.07		0.0328354	8.8768	0.0536753	N.S._8.94	1	N.S._0.06
p__Bacteroidetes	c__Bacteroidia	o__Bacteroidales	f__Porphyromonadaceae	g__Odoribacter	72	g_Odoribacter	0.00190789	_	0.00710691	_	1	N.S._-0.17		0.000839865	5.26217	0.0130576	4.9613	1	N.S._-0.30
p__Firmicutes	c__Clostridia	o__Clostridiales	f__Eubacteriaceae	g__Anaerofustis	73	g_Anaerofustis	0.112671	_	0.0325156	_	0.74934	N.S._0.35		1	N.S._1.18	1	N.S._1.45	1	N.S._0.26
p__Firmicutes	c__Clostridia	o__Clostridiales	f__Catabacteriaceae	g__Catabacter	74	g_Catabacter	0.01042	_	0.192977	_	0.697367	N.S._-0.76		0.0542825	N.S._11.25	0.328069	N.S._10.77	1	N.S._-0.48
p__Proteobacteria	c__Deltaproteobacteria	o__Desulfovibrionales	f__Desulfovibrionaceae	g__Desulfobaculum	75	g_Desulfobaculum	0.391266	_	4.18566e-05	_	0.145727	N.S._2.16		_	_	_	_	_	_
p__Actinobacteria	c__Actinobacteria	o__Coriobacteriales	f__Coriobacteriaceae	g__Eggerthella	76	g_Eggerthella	0.0319564	-1.83	0.0982977	N.S._-1.29	0.697367	N.S._0.53		0.225703	N.S._-1.34	0.236901	N.S._-1.42	1	N.S._-0.08
p__Firmicutes	c__Clostridia	o__Clostridiales	f__Ruminococcaceae	g__Hydrogenoanaerobacterium	77	g_Hydrogenoanaerobacterium	0.217594	_	0.0263062	_	0.713369	N.S._0.71		1	_	1	_	1	N.S._1.28
p__Firmicutes	c__Erysipelotrichia	o__Erysipelotrichales	f__Erysipelotrichaceae	g__NA	78	f_Erysipelotrichaceae_g_NA	0.0402846	-2.53	0.120384	N.S._-0.58	0.697367	N.S._1.95		_	_	_	_	_	_
p__Firmicutes	c__Clostridia	o__Clostridiales	f__Ruminococcaceae	g__Subdoligranulum	79	g_Subdoligranulum	0.400213	N.S._-3.00	0.400213	N.S._-2.93	1	N.S._0.07		0.0241137	2.661	0.215331	N.S._2.25	1	N.S._-0.40
p__Firmicutes	c__Clostridia	o__Clostridiales	f__Lachnospiraceae	g__Lactonifactor	80	g_Lactonifactor	0.148035	_	0.391266	_	0.752243	N.S._-0.83		0.0274396	6.06119	0.467207	N.S._4.87	1	N.S._-1.18
					81	g_Unmapped	_	_	_	_	_	_		7.8074e-08	1.55805	5.222e-12	1.86928	1	N.S._0.31
					82	g_Unclassified Clostridia	_	_	_	_	_	_		1.17902e-09	4.70798	2.14349e-11	4.93299	1	N.S._0.22
					83	g_Unclassified Clostridiales	_	_	_	_	_	_		5.222e-12	1.84854	3.84434e-09	1.66005	1	N.S._-0.18
					84	g_Unclassified Streptococcaceae	_	_	_	_	_	_		5.18385e-08	-3.46523	9.80937e-08	-3.28522	1	N.S._0.18
					85	g_Unclassified	_	_	_	_	_	_		1.17295e-05	1.16018	1.69456e-07	1.33338	1	N.S._0.17
					86	g_Unclassified Enterobacteriaceae	_	_	_	_	_	_		7.8074e-08	-4.91392	5.39061e-07	-3.41507	1	N.S._1.49
					87	g_Anaerotignum	_	_	_	_	_	_		9.80937e-08	4.56234	1.34588e-06	4.45233	1	N.S._-0.11
					88	g_Unclassified Bifidobacteriaceae	_	_	_	_	_	_		5.23402e-07	-3.53914	2.44392e-06	-3.19022	1	N.S._0.34
					89	g_Escherichia	_	_	_	_	_	_		2.23805e-07	-5.07566	4.90701e-06	-3.0206	1	N.S._2.05
					90	g_Unclassified Bifidobacteriales	_	_	_	_	_	_		7.97608e-06	-2.83947	2.67914e-05	-2.72993	1	N.S._0.10
					91	g_Unclassified Firmicutes	_	_	_	_	_	_		5.43889e-05	1.69008	3.06799e-05	1.74103	1	N.S._0.05
					92	g_Unclassified Oscillospiraceae	_	_	_	_	_	_		1.34144e-07	8.28248	3.98784e-05	7.94812	1	N.S._-0.33
					93	g_Dysosmobacter	_	_	_	_	_	_		6.35674e-06	9.08203	0.000151391	8.87884	1	N.S._-0.20
					94	g_Massilimaliae	_	_	_	_	_	_		0.0307612	6.69754	0.000152126	7.36208	1	N.S._0.66
					95	g_Shigella	_	_	_	_	_	_		3.06799e-05	-5.30299	0.00078531	-2.56369	1	N.S._2.73
					96	g_Unclassified Bacteroidetes	_	_	_	_	_	_		0.0295866	2.13585	0.00078531	2.57512	1	N.S._0.43
					97	g_Faecalicatena	_	_	_	_	_	_		0.00352651	5.89421	0.00099299	5.9249	1	N.S._0.03
					98	g_Unclassified Eggerthellaceae	_	_	_	_	_	_		0.000145333	3.79946	0.00102799	3.6772	1	N.S._-0.12
					99	g_Unclassified Enterobacterales	_	_	_	_	_	_		0.0116933	-2.28991	0.00265936	-3.24812	1	N.S._-0.95
					100	g_Anaerobutyricum	_	_	_	_	_	_		0.0549858	N.S._5.46	0.00302111	6.03434	1	N.S._0.56
					101	g_Anaeromassilibacillus	_	_	_	_	_	_		0.000135182	4.07569	0.00324814	3.7974	1	N.S._-0.27
					102	g_Lachnoclostridium	_	_	_	_	_	_		0.191381	N.S._3.17	0.00345229	3.84247	1	N.S._0.66
					103	g_Lachnotalea	_	_	_	_	_	_		1.75604e-05	8.45198	0.00346979	8.09408	1	N.S._-0.35
					104	g_Unclassified Ruminococcaceae	_	_	_	_	_	_		3.13223e-05	2.67742	0.0038711	2.3164	1	N.S._-0.36
					105	g_Gardnerella	_	_	_	_	_	_		0.000185898	-3.75388	0.00475707	-1.8818	1	N.S._1.87
					106	g_Paenibacillus	_	_	_	_	_	_		0.0279614	2.46619	0.00644753	2.8273	1	N.S._0.36
					107	g_Unclassified Paenibacillaceae	_	_	_	_	_	_		0.00928245	3.03132	0.00814004	3.05815	1	N.S._0.02
					108	g_Angelakisella	_	_	_	_	_	_		0.0725816	N.S._6.62	0.0111292	7.11253	1	N.S._0.48
					109	g_Unclassified Bacilli	_	_	_	_	_	_		1	N.S._0.99	0.0111292	2.20181	1	N.S._1.20
					110	g_Unclassified Acidaminococcaceae	_	_	_	_	_	_		0.435372	N.S._9.24	0.0116933	10.1582	1	N.S._0.91
					111	g_Lawsonibacter	_	_	_	_	_	_		0.0412639	4.71568	0.0119919	4.79508	1	N.S._0.07
					112	g_Acutalibacter	_	_	_	_	_	_		0.0465014	6.18318	0.0148739	6.50221	1	N.S._0.31
					113	g_Xanthomonas	_	_	_	_	_	_		0.0101156	3.1882	0.0171986	2.99653	1	N.S._-0.19
					114	g_Evtepia	_	_	_	_	_	_		6.54447e-05	4.78183	0.0189609	4.23543	1	N.S._-0.54
					115	g_Flintibacter	_	_	_	_	_	_		0.000658563	6.81579	0.0285003	6.32998	1	N.S._-0.48
					116	g_Tyzzerella	_	_	_	_	_	_		0.0599829	N.S._-1.64	0.0290379	-2.19493	1	N.S._-0.55
					117	g_Unclassified Coriobacteriia	_	_	_	_	_	_		0.0485589	1.89209	0.0333863	2.03565	1	N.S._0.14
					118	g_Harryflintia	_	_	_	_	_	_		0.248515	N.S._7.61	0.0412639	8.14809	1	N.S._0.53
					119	g_Lachnospira	_	_	_	_	_	_		0.0024451	4.15076	0.0412639	3.80837	1	N.S._-0.34
					120	g_Unclassified Lachnospiraceae	_	_	_	_	_	_		0.00281948	1.30875	0.0412639	1.11673	1	N.S._-0.19
					121	g_Unclassified Coriobacteriales	_	_	_	_	_	_		1	N.S._1.22	0.0444056	2.3808	1	N.S._1.15
					122	g_Trichuris	_	_	_	_	_	_		0.169815	N.S._7.49	0.0474376	7.97221	1	N.S._0.47
					123	g_Agathobaculum	_	_	_	_	_	_		0.0017601	2.25883	0.225249	N.S._1.62	1	N.S._-0.63
					124	g_Hydrogeniiclostidium	_	_	_	_	_	_		0.00186131	8.8901	0.942211	N.S._6.77	1	N.S._-2.11
					125	g_Unclassified Clostridiales Family XIII. Incertae Sedis	_	_	_	_	_	_		0.00246983	8.11331	0.191381	N.S._7.48	1	N.S._-0.62
					126	g_Bittarella	_	_	_	_	_	_		0.0050843	4.38754	0.437343	N.S._3.45	1	N.S._-0.92
					127	g_Catenibacillus	_	_	_	_	_	_		0.0203957	7.90563	0.196799	N.S._7.46	1	N.S._-0.44
					128	g_Phocea	_	_	_	_	_	_		0.0224166	8.38708	0.492103	N.S._7.12	1	N.S._-1.26
					129	g_Raoultibacter	_	_	_	_	_	_		0.0242702	7.08941	0.108877	N.S._6.95	1	N.S._-0.13
					130	g_Unclassified Actinomycetaceae	_	_	_	_	_	_		0.0279614	-2.83752	0.0544707	N.S._-2.33	1	N.S._0.50
					131	g_Dielma	_	_	_	_	_	_		0.0427549	7.11091	1	N.S._5.95	1	N.S._-1.15
					132	g_Unclassified Lentisphaeria	_	_	_	_	_	_		0.0429135	9.46305	0.517327	N.S._8.54	1	N.S._-0.92
					133	g_Unclassified Bacteria	_	_	_	_	_	_		0.0456327	1.37624	0.0913903	N.S._1.24	1	N.S._-0.12
						16S rRNA-Genera (>2% in all groups)
						16S rRNA- Minor genera (<2% in all groups)
						Shotgun - Genera (>2% in all groups)
						Shotgun - Minor genera (<2% in all groups)
						Not filled means not detected
						Not possible to calculate
