# Supplementary material for: Comparative characterization of the infant gut microbiome and their maternal lineage by a multi-omics approach
Source: Nat Commun. 2024 Apr 8;15:3004. doi: 10.1038/s41467-024-47182-y (PMC11001937; doi:10.1038/s41467-024-47182-y)
Supplement: Supplementary file 9 — Supplementary Data 6 [file 41467_2024_47182_MOESM9_ESM.xlsx]

## Sheet: Table
							Linear mixed effects model pair-wise comparisons by age: FDR p-value	log2FC: log2 of the Fold Change (FC) for the selected comparison)
							p < 0.001	log2FC>1
							0.001 < p < 0.01	0<log2FC<1
							0.01 < p < 0.05	-1<log2FC<0
							p > 0.05	log2FC<-1
								Not significant (N.S.)
								_: Zero abundance in a group					Descriptive statistics data
Feature							Infants vs Moth	Infants vs Moth	Infants vs Grand	Infants vs Grand	Mother vs Grand	Mother vs Grand	Infants	Infants	Infants	Mothers	Mothers	Mothers	Grandmothers	Grandmothers	Grandmothers
Phylum	Class	Order	Family	Genus	Species	Unique Name	FDR p-value	log2FC	FDR p-value	log2FC	FDR p-value	log2FC	Mean	SD	Percentage	Mean	SD	Percentage	Mean	SD	Percentage
p_Firmicutes	c_Clostridia	o_Clostridiales	f_Clostridiales bacterium (no family in NCBI)	g_Clostridiales bacterium (no genus in NCBI)	s_Clostridiales bacterium	s_Clostridiales bacterium	2.1575e-08	-1.05	2.60134e-08	0.05	1	N.S._1.1	0.289474	1.6044	2.26204e-08	0.139535	0.461615	1.0651e-08	0.3	0.87178	2.30607e-08
p_Proteobacteria	c_Gammaproteobacteria	o_Enterobacterales	f_Enterobacteriaceae	g_Escherichia	s_Escherichia coli	s_Escherichia coli	5.05595e-07	-5.07	8.19794e-06	-3.02	1	N.S._2.05	1.65705e+06	2.1259e+06	0.129487	49209.7	157543	0.00375628	204062	500368	0.0156861
p_Firmicutes	c_Firmicutes bacterium (no class in NCBI)	o_Firmicutes bacterium (no order in NCBI)	f_Firmicutes bacterium (no family in NCBI)	g_Firmicutes bacterium (no genus in NCBI)	s_Firmicutes bacterium	s_Firmicutes bacterium	8.82014e-07	7.5	2.17387e-06	7.32	1	N.S._-0.19	26.9211	116.269	2.10369e-06	4884.79	5831.47	0.000372866	4286.85	5826.13	0.000329526
p_Firmicutes	c_Clostridia	o_Clostridiales	f_Ruminococcaceae	g_Ruminococcaceae bacterium (no genus in NCBI)	s_Ruminococcaceae bacterium	s_Ruminococcaceae bacterium	2.12715e-06	3.91	3.89663e-07	3.68	1	N.S._-0.23	96.7368	512.854	7.55932e-06	1452.28	1933.49	0.000110855	1242.28	1683.33	9.54925e-05
p_Actinobacteria	c_Actinobacteria	o_Bifidobacteriales	f_Bifidobacteriaceae	g_Bifidobacterium	s_Bifidobacterium longum	s_Bifidobacterium longum	3.48149e-06	-3.92	6.60129e-06	-3.64	1	N.S._0.28	1.68069e+06	1.9875e+06	0.131335	111091	161207	0.00847976	134714	451868	0.0103553
p_Firmicutes	c_Clostridia	o_Clostridiales	f_Lachnospiraceae	g_Blautia	s_Blautia sp.	s_Blautia sp.	8.1613e-06	_	4.5853e-05	_	1	_	0.157895	0.708085	1.23384e-08	0	0	0	0	0	0
p_Firmicutes	c_Clostridia	o_Clostridiales	f_Lachnospiraceae	g_Coprococcus	s_Coprococcus comes	s_Coprococcus comes	8.19794e-06	-0.1	0.00154208	0.84	1	N.S._0.94	51.3684	94.6143	4.01409e-06	47.9302	47.1886	3.65861e-06	92.15	147.953	7.08348e-06
p_Actinobacteria	c_Actinobacteria	o_Bifidobacteriales	f_Bifidobacteriaceae	g_Bifidobacterium	s_Bifidobacterium breve	s_Bifidobacterium breve	1.09773e-05	-7.98	2.73559e-05	-5.2	1	N.S._2.78	650585	913036	0.0508387	2572.35	3123.07	0.000196353	17648.5	82184.1	0.00135663
p_Firmicutes	c_Clostridia	o_Clostridiales	f_Ruminococcaceae	g_Faecalibacterium	s_Faecalibacterium sp.	s_Faecalibacterium sp.	1.48651e-05	_	3.09435e-05	_	1	N.S._1.84	0	0	0	0.0697674	0.333784	5.32549e-09	0.25	0.91515	1.92173e-08
p_Firmicutes	c_Clostridia	o_Clostridiales	f_Lachnospiraceae	g_Roseburia	s_Roseburia inulinivorans	s_Roseburia inulinivorans	2.49031e-05	6.61	0.0167325	8.68	1	N.S._2.07	0.552632	2.2325	4.31843e-08	53.8605	159.175	4.11128e-06	226.325	649.489	1.73974e-05
p_Firmicutes	c_Clostridia	o_Clostridiales	f_Flintibacter (no family in NCBI)	g_Flintibacter	s_Flintibacter sp.	s_Flintibacter sp.	3.0011e-05	5.29	0.00970231	4.63	1	N.S._-0.66	42.2632	94.0648	3.30257e-06	1655.05	5622.02	0.000126333	1048.12	1451.44	8.05684e-05
p_Firmicutes	c_Clostridia	o_Clostridiales	f_Lachnospiraceae	g_Lachnotalea	s_Lachnotalea sp.	s_Lachnotalea sp.	3.41629e-05	-3.25	0.00520304	-4.48	1	N.S._-1.23	9.5	45.2634	7.42359e-07	1	3.07276	7.6332e-08	0.425	1.02195	3.26694e-08
p_Proteobacteria	c_Gammaproteobacteria	o_Enterobacterales	f_Enterobacteriaceae	g_Salmonella enterica (no genus in NCBI)	s_Salmonella enterica	s_Salmonella enterica	3.45075e-05	_	0.00027392	_	1	N.S._1.92	0	0	0	18.7442	60.9331	1.43078e-06	71.1	340.898	5.46539e-06
p_Firmicutes	c_Clostridia	o_Clostridiales	f_Ruminococcaceae	g_Gemmiger	s_Gemmiger sp.	s_Gemmiger sp.	4.31273e-05	_	3.22458e-06	_	1	_	0.578947	3.5216	4.52407e-08	0	0	0	0	0	0
p_Firmicutes	c_Clostridia	o_Clostridiales	f_Lachnospiraceae	g_Fusicatenibacter	s_Fusicatenibacter saccharivorans	s_Fusicatenibacter saccharivorans	5.18696e-05	_	2.98119e-05	-1.07	1	_	0.105263	0.446594	8.22559e-09	0	0	0	0.05	0.31225	3.84345e-09
p_Proteobacteria	c_Gammaproteobacteria	o_Enterobacterales	f_Enterobacteriaceae	g_Shigella	s_Shigella sonnei	s_Shigella sonnei	0.000127893	_	0.00226797	_	1	N.S._-1.31	0	0	0	0.372093	1.07883	2.84026e-08	0.15	0.526783	1.15304e-08
p_Firmicutes	c_Clostridia	o_Clostridiales	f_Ruminococcaceae	g_Faecalibacterium	s_Faecalibacterium prausnitzii	s_Faecalibacterium prausnitzii	0.000151279	3.06	0.00502819	2.63	1	N.S._-0.43	55231.2	218113	0.00431594	461627	566475	0.0352369	341597	281218	0.0262582
p_Firmicutes	c_Clostridia	o_Clostridiales	f_Oscillospiraceae	g_Dysosmobacter	s_Dysosmobacter sp.	s_Dysosmobacter sp.	0.00015478	-1.54	0.000845346	-1.08	1	N.S._0.46	964.132	2150.14	7.53402e-05	331.93	366.36	2.53369e-05	456.65	500.311	3.51023e-05
p_Firmicutes	c_Clostridia	o_Clostridiales	f_Ruminococcaceae	g_Anaeromassilibacillus	s_Anaeromassilibacillus sp.	s_Anaeromassilibacillus sp.	0.00015478	8.27	0.00409576	10.22	1	N.S._1.95	11.0526	31.0059	8.63687e-07	3418.49	8476.53	0.00026094	13226.3	47959.5	0.0010167
p_Firmicutes	c_Clostridia	o_Clostridiales	f_Eubacteriaceae	g_Eubacterium	s_Eubacterium sp.	s_Eubacterium sp.	0.00017763	-6.09	0.00205881	_	1	_	3.15789	15.0622	2.46768e-07	0.0465116	0.30143	3.55033e-09	0	0	0
p_Firmicutes	c_Clostridia	o_Clostridiales	f_Ruminococcaceae	g_Flavonifractor	s_Flavonifractor sp.	s_Flavonifractor sp.	0.000240762	5.88	3.93616e-06	7.32	1	N.S._1.44	0.210526	0.766327	1.64512e-08	12.3721	22.954	9.44387e-07	33.525	90.0894	2.57704e-06
p_Firmicutes	c_Clostridia	o_Clostridiales	f_Clostridiaceae	g_Butyricicoccus	s_Butyricicoccus sp.	s_Butyricicoccus sp.	0.00027392	_	0.0617831	_	1	_	0.368421	2.24102	2.87896e-08	0	0	0	0	0	0
p_Bacteroidetes	c_Bacteroidia	o_Bacteroidales	f_Rikenellaceae	g_Alistipes	s_Alistipes putredinis	s_Alistipes putredinis	0.000305139	_	0.000136825	-1.07	1	_	0.105263	0.640291	8.22559e-09	0	0	0	0.05	0.31225	3.84345e-09
p_Firmicutes	c_Clostridia	o_Clostridiales	f_Lachnospiraceae	g_Blautia	s_Blautia faecis	s_Blautia faecis	0.000305265	_	0.0441626	_	1	_	0.157895	0.708085	1.23384e-08	0	0	0	0	0	0
p_Firmicutes	c_Bacilli	o_Lactobacillales	f_Streptococcaceae	g_Streptococcus	s_Streptococcus sp.	s_Streptococcus sp.	0.000328585	1.41	0.00104342	1.51	1	N.S._0.1	0.0526316	0.320145	4.11279e-09	0.139535	0.904289	1.0651e-08	0.15	0.691014	1.15304e-08
p_Firmicutes	c_Clostridia	o_Clostridiales	f_Lachnospiraceae	g_Dorea	s_Dorea longicatena	s_Dorea longicatena	0.000328585	7.18	0.0667654	N.S._7.49	1	N.S._0.31	0.105263	0.446594	8.22559e-09	15.2326	15.3878	1.16273e-06	18.925	29.292	1.45475e-06
p_Actinobacteria	c_Actinobacteria	o_Bifidobacteriales	f_Bifidobacteriaceae	g_Bifidobacterium	s_Bifidobacterium bifidum	s_Bifidobacterium bifidum	0.000408124	-4.01	0.00135442	-3.28	1	N.S._0.73	516559	779546	0.0403655	32064.6	73616.5	0.00244756	53222.2	206203	0.00409114
p_Firmicutes	c_Clostridia	o_Clostridiales	f_Christensenellaceae	g_Christensenellaceae bacterium (no genus in NCBI)	s_Christensenellaceae bacterium	s_Christensenellaceae bacterium	0.000580685	_	0.0451281	_	1	_	0.473684	2.31399	3.70151e-08	0	0	0	0	0	0
p_Actinobacteria	c_Coriobacteriia	o_Eggerthellales	f_Eggerthellaceae	g_Adlercreutzia	s_Adlercreutzia equolifaciens	s_Adlercreutzia equolifaciens	0.000632364	2.28	0.00408457	1.93	1	N.S._-0.36	0.105263	0.446594	8.22559e-09	0.511628	1.56074	3.90536e-08	0.4	1.2	3.07476e-08
p_Firmicutes	c_Clostridia	o_Clostridiales	f_Ruminococcaceae	g_Agathobaculum	s_Agathobaculum sp.	s_Agathobaculum sp.	0.000674693	9.27	0.265731	N.S._4.08	1	N.S._-5.19	0.105263	0.446594	8.22559e-09	65	346.503	4.96158e-06	1.775	5.40133	1.36443e-07
p_Bacteroidetes	c_Bacteroidia	o_Bacteroidales	f_Odoribacteraceae	g_Odoribacter	s_Odoribacter splanchnicus	s_Odoribacter splanchnicus	0.000718198	4.84	0.0364821	-0.07	1	N.S._-4.92	0.0526316	0.320145	4.11279e-09	1.51163	8.61414	1.15386e-07	0.05	0.31225	3.84345e-09
p_Firmicutes	c_Clostridia	o_Clostridiales	f_Lachnospiraceae	g_Blautia	s_Blautia massiliensis	s_Blautia massiliensis	0.000878232	6.6	0.207258	N.S._3.7	1	N.S._-2.91	120.737	656.055	9.43475e-06	11752.8	35676.9	0.000897114	1566.35	4798.89	0.000120404
p_Actinobacteria	c_Coriobacteriia	o_Eggerthellales	f_Eggerthellaceae	g_Asaccharobacter	s_Asaccharobacter celatus	s_Asaccharobacter celatus	0.00092962	2.29	0.00502357	5.53	1	N.S._3.24	3.73684	9.34059	2.92008e-07	18.3023	54.2061	1.39705e-06	172.725	698.05	1.32772e-05
p_Firmicutes	c_Clostridia	o_Clostridiales	f_Ruminococcaceae	g_Gemmiger	s_Gemmiger formicilis	s_Gemmiger formicilis	0.00102664	_	0.00219916	_	1	_	4	24.3311	3.12572e-07	0	0	0	0	0	0
p_Firmicutes	c_Clostridia	o_Clostridiales	f_Ruminococcaceae	g_Hydrogeniiclostidium	s_Hydrogeniiclostidium mannosilyticum	s_Hydrogeniiclostidium mannosilyticum	0.00102824	_	0.857761	_	1	N.S._0.16	0	0	0	0.55814	1.43547	4.26039e-08	0.625	2.39466	4.80432e-08
p_Firmicutes	c_Clostridia	o_Clostridia bacterium (no order in NCBI)	f_Clostridia bacterium (no family in NCBI)	g_Clostridia bacterium (no genus in NCBI)	s_Clostridia bacterium	s_Clostridia bacterium	0.00109738	8.4	0.000599535	8.35	1	N.S._-0.05	0.0526316	0.320145	4.11279e-09	17.7674	22.5377	1.35622e-06	17.125	30.4131	1.31638e-06
p_Firmicutes	c_Clostridia	o_Clostridiales	f_Oscillospiraceae	g_Oscillibacter	s_Oscillibacter sp.	s_Oscillibacter sp.	0.0012361	6.55	0.00102824	6.64	1	N.S._0.09	381.237	2123.05	2.9791e-05	35683.7	45889	0.00272381	37975.7	63793.8	0.00291915
p_Firmicutes	c_Clostridia	o_Clostridiales	f_Evtepia (no family in NCBI)	g_Evtepia	s_Evtepia gabavorous	s_Evtepia gabavorous	0.00128529	_	0.139319	_	1	_	0.736842	3.15965	5.75791e-08	0	0	0	0	0	0
p_Firmicutes	c_Clostridia	o_Clostridiales	f_Lawsonibacter (no family in NCBI)	g_Lawsonibacter	s_Lawsonibacter asaccharolyticus	s_Lawsonibacter asaccharolyticus	0.00215969	_	0.000151279	_	1	_	0	0	0	0	0	0	0.05	0.31225	3.84345e-09
p_Firmicutes	c_Clostridia	o_Clostridiales	f_Lachnospiraceae	g_Coprococcus	s_Coprococcus catus	s_Coprococcus catus	0.00230144	_	0.000354445	_	1	N.S._0.12	0	0	0	2.53488	4.15036	1.93493e-07	2.75	4.44831	2.1139e-07
p_Firmicutes	c_Clostridia	o_Clostridiales	f_Eubacteriaceae	g_Eubacterium	s_Eubacterium ventriosum	s_Eubacterium ventriosum	0.00253194	_	0.0852388	_	1	_	2.94737	10.3389	2.30316e-07	0	0	0	0	0	0
p_Bacteroidetes	c_Bacteroidia	o_Bacteroidales	f_Rikenellaceae	g_Alistipes	s_Alistipes shahii	s_Alistipes shahii	0.00307964	10.85	0.00800974	9.62	1	N.S._-1.23	0.684211	1.97491	5.34663e-08	1264.84	5020.31	9.65476e-05	539.25	3168.14	4.14516e-05
p_Firmicutes	c_Clostridia	o_Clostridiales	f_Lachnospiraceae	g_Dorea	s_Dorea sp.	s_Dorea sp.	0.00350459	5.93	0.0195592	5.93	1	N.S._0.01	0.263158	0.676065	2.0564e-08	16	18.3873	1.22131e-06	16.075	22.9689	1.23567e-06
p_Firmicutes	c_Clostridia	o_Clostridiales	f_Eubacteriaceae	g_Eubacterium	s_Eubacterium ramulus	s_Eubacterium ramulus	0.00361161	-4.5	0.156765	N.S._-3.57	1	N.S._0.93	20.5263	50.3586	1.60399e-06	0.906977	1.78904	6.92314e-08	1.725	3.57063	1.32599e-07
p_Bacteroidetes	c_Bacteroidia	o_Bacteroidales	f_Rikenellaceae	g_Alistipes	s_Alistipes senegalensis	s_Alistipes senegalensis	0.00422232	5.83	0.030688	8.09	1	N.S._2.26	22	82.6846	1.71915e-06	1252.93	4241.68	9.56387e-05	6007.93	24074.6	0.000461824
p_Firmicutes	c_Clostridia	o_Clostridiales	f_Ruminococcaceae	g_Pseudoflavonifractor	s_Pseudoflavonifractor capillosus	s_Pseudoflavonifractor capillosus	0.00438666	9.74	0.00311359	9.6	1	N.S._-0.14	10.5	31.2045	8.20502e-07	8977.6	28088	0.000685279	8139.35	14508.5	0.000625664
p_Firmicutes	c_Clostridia	o_Clostridiales	f_Lachnospiraceae	g_Anaerotignum	s_Anaerotignum lactatifermentans	s_Anaerotignum lactatifermentans	0.00520304	_	0.0123833	_	1	N.S._-0.48	0	0	0	0.139535	0.667567	1.0651e-08	0.1	0.43589	7.68691e-09
p_Firmicutes	c_Clostridia	o_Clostridiales	f_Clostridiaceae	g_Clostridiaceae bacterium (no genus in NCBI)	s_Clostridiaceae bacterium	s_Clostridiaceae bacterium	0.00522926	1.33	0.00575691	3.52	1	N.S._2.18	22.8947	43.3722	1.78907e-06	57.6977	87.2602	4.40418e-06	261.775	690.63	2.01224e-05
p_Bacteroidetes	c_Bacteroidia	o_Bacteroidales	f_Barnesiellaceae	g_Barnesiella	s_Barnesiella intestinihominis	s_Barnesiella intestinihominis	0.00548506	_	0.353103	_	1	N.S._4.27	0	0	0	0.0465116	0.30143	3.55033e-09	0.9	5.6205	6.91822e-08
p_Firmicutes	c_Clostridia	o_Clostridiales	f_Ruminococcaceae	g_Subdoligranulum	s_Subdoligranulum variabile	s_Subdoligranulum variabile	0.0055516	3.52	0.00015478	6.44	1	N.S._2.92	0.157895	0.708085	1.23384e-08	1.81395	6.08183	1.38463e-07	13.7	42.6932	1.05311e-06
p_Firmicutes	c_Negativicutes	o_Veillonellales	f_Veillonellaceae	g_Veillonella	s_Veillonella atypica	s_Veillonella atypica	0.00575691	0.31	0.00757523	0.6	1	N.S._0.3	0.263158	1.60073	2.0564e-08	0.325581	0.855106	2.48523e-08	0.4	1.35647	3.07476e-08
p_Firmicutes	c_Clostridia	o_Clostridiales	f_Lachnospiraceae	g_Blautia	s_Blautia glucerasea	s_Blautia glucerasea	0.00588772	-0.72	0.0503832	N.S._-2	1	N.S._-1.29	1.60526	2.31175	1.2544e-07	0.976744	2.60133	7.45569e-08	0.4	0.888819	3.07476e-08
p_Firmicutes	c_Clostridia	o_Clostridiales	f_Ruminococcaceae	g_Bittarella	s_Bittarella massiliensis	s_Bittarella massiliensis	0.00789534	-1.76	0.490242	_	1	_	0.157895	0.708085	1.23384e-08	0.0465116	0.30143	3.55033e-09	0	0	0
p_Firmicutes	c_Clostridia	o_Clostridiales	f_Clostridiaceae	g_Clostridium	s_Clostridium phoceensis	s_Clostridium phoceensis	0.00844942	4.19	0.00366212	4.76	1	N.S._0.57	0.263158	0.676065	2.0564e-08	4.7907	5.4711	3.65684e-07	7.125	9.46094	5.47692e-07
p_Firmicutes	c_Clostridia	o_Clostridiales	f_Ruminococcaceae	g_Ruminococcus	s_Ruminococcus bicirculans	s_Ruminococcus bicirculans	0.00898888	4.72	0.310243	N.S._4.65	1	N.S._-0.07	43.3947	241.887	3.391e-06	1143.37	1733.02	8.72759e-05	1085.9	1194.13	8.34721e-05
p_Firmicutes	c_Bacilli	o_Lactobacillales	f_Streptococcaceae	g_Streptococcus	s_Streptococcus pneumoniae	s_Streptococcus pneumoniae	0.0102782	3.35	0.0221836	4.68	1	N.S._1.34	0.105263	0.446594	8.22559e-09	1.06977	2.63602	8.16575e-08	2.7	7.78524	2.07546e-07
p_Bacteroidetes	c_Bacteroidia	o_Bacteroidales	f_Rikenellaceae	g_Alistipes	s_Alistipes communis	s_Alistipes communis	0.0123482	-4.18	0.0118384	_	1	_	0.842105	5.12233	6.58047e-08	0.0465116	0.30143	3.55033e-09	0	0	0
p_Firmicutes	c_Clostridia	o_Clostridiales	f_Lachnospiraceae	g_Roseburia	s_Roseburia sp.	s_Roseburia sp.	0.0127472	9.92	0.00944757	10	1	N.S._0.08	15.1579	25.8483	1.18448e-06	14723.2	16866.2	0.00112385	15543.2	16465.2	0.0011948
p_Firmicutes	c_Clostridia	o_Clostridiales	f_Intestinimonas (no family in NCBI)	g_Intestinimonas	s_Intestinimonas massiliensis	s_Intestinimonas massiliensis	0.0135261	1.8	0.0753237	N.S._0.23	1	N.S._-1.57	15.5789	70.4107	1.21739e-06	54.1163	201.187	4.1308e-06	18.25	19.3181	1.40286e-06
p_Firmicutes	c_Clostridia	o_Clostridiales	f_Oscillospiraceae	g_Dysosmobacter	s_Dysosmobacter welbionis	s_Dysosmobacter welbionis	0.0141171	_	0.00153368	_	1	_	8.28947	50.4229	6.47765e-07	0	0	0	0	0	0
p_Actinobacteria	c_Coriobacteriia	o_Eggerthellales	f_Eggerthellaceae	g_Enterorhabdus	s_Enterorhabdus caecimuris	s_Enterorhabdus caecimuris	0.0141171	_	0.0258587	_	1	N.S._-0.3	0	0	0	0.860465	1.67861	6.5681e-08	0.7	1.70587	5.38083e-08
p_Firmicutes	c_Bacilli	o_Lactobacillales	f_Streptococcaceae	g_Streptococcus	s_Streptococcus mitis	s_Streptococcus mitis	0.0147857	-0.76	0.0189455	_	1	_	0.473684	1.80258	3.70151e-08	0.27907	1.80858	2.1302e-08	0	0	0
p_Firmicutes	c_Erysipelotrichia	o_Erysipelotrichales	f_Erysipelotrichaceae	g_Holdemania	s_Holdemania massiliensis	s_Holdemania massiliensis	0.0156603	-1.92	0.817561	N.S._-3.4	1	N.S._-1.48	0.526316	1.35213	4.11279e-08	0.139535	0.667567	1.0651e-08	0.05	0.31225	3.84345e-09
p_Firmicutes	c_Negativicutes	o_Veillonellales	f_Veillonellaceae	g_Veillonella	s_Veillonella tobetsuensis	s_Veillonella tobetsuensis	0.0159169	1.64	0.00643678	0.88	1	N.S._-0.77	0.394737	2.40109	3.0846e-08	1.23256	2.36089	9.40836e-08	0.725	1.34141	5.57301e-08
p_Firmicutes	c_Clostridia	o_Clostridiales	f_Ruminococcaceae	g_Anaerotruncus	s_Anaerotruncus colihominis	s_Anaerotruncus colihominis	0.0166211	2.78	0.464788	N.S._10.04	1	N.S._7.26	9.42105	39.3578	7.3619e-07	64.7907	213.936	4.9456e-06	9914.6	61415.2	0.000762126
p_Firmicutes	c_Clostridia	o_Clostridiales	f_Lachnospiraceae	g_Mediterraneibacter	s_Mediterraneibacter butyricigenes	s_Mediterraneibacter butyricigenes	0.0184798	-0.44	0.0143958	-0.07	1	N.S._0.37	135441	474115	0.0105838	99494	168127	0.00759458	128598	215665	0.00988524
p_Firmicutes	c_Clostridia	o_Clostridiales	f_Ruminococcaceae	g_Ruminococcus	s_Ruminococcus callidus	s_Ruminococcus callidus	0.0206587	7.7	0.0221836	8.49	1	N.S._0.8	1.07895	5.93997	8.43123e-08	223.814	761.944	1.70842e-05	389	1068.04	2.99021e-05
p_Bacteroidetes	c_Bacteroidia	o_Bacteroidales	f_Bacteroidaceae	g_Bacteroides	s_Bacteroides finegoldii	s_Bacteroides finegoldii	0.0210559	8.34	0.809281	N.S._5.48	1	N.S._-2.86	0.368421	1.93881	2.87896e-08	119.744	616.023	9.14032e-06	16.45	93.8975	1.2645e-06
p_Firmicutes	c_Clostridia	o_Clostridiales	f_Lachnospiraceae	g_Tyzzerella	s_Tyzzerella nexilis	s_Tyzzerella nexilis	0.0213537	8.86	0.0120875	9.66	1	N.S._0.81	0.0526316	0.320145	4.11279e-09	24.3721	33.1831	1.86037e-06	42.65	75.4465	3.27847e-06
p_Firmicutes	c_Clostridia	o_Clostridiales	f_Ruminococcaceae	g_Massilimaliae	s_Massilimaliae timonensis	s_Massilimaliae timonensis	0.0214073	1.82	0.162307	_	1	_	0.0263158	0.160073	2.0564e-09	0.0930233	0.421181	7.10065e-09	0	0	0
p_Proteobacteria	c_Gammaproteobacteria	o_Enterobacterales	f_Enterobacteriaceae	g_Shigella flexneri (no genus in NCBI)	s_Shigella flexneri	s_Shigella flexneri	0.0217416	_	0.032053	_	1	N.S._1.1	0	0	0	0.0930233	0.60286	7.10065e-09	0.2	1.249	1.53738e-08
p_Firmicutes	c_Clostridia	o_Clostridiales	f_Lachnospiraceae	g_Lachnospira	s_Lachnospira eligens	s_Lachnospira eligens	0.0221836	-4.05	0.192366	N.S._-4.84	1	N.S._-0.78	18.5526	97.9384	1.44976e-06	1.11628	3.08944	8.52078e-08	0.65	2.38275	4.99649e-08
p_Firmicutes	c_Clostridia	o_Clostridiales	f_Lachnospiraceae	g_Roseburia	s_Roseburia faecis	s_Roseburia faecis	0.0256417	3.25	0.481031	N.S._3.98	1	N.S._0.73	165.132	659.349	1.29039e-05	1568.51	2972.99	0.000119728	2607.78	4210.1	0.000200457
p_Firmicutes	c_Clostridia	o_Clostridiales	f_Ruminococcaceae	g_Agathobaculum	s_Agathobaculum butyriciproducens	s_Agathobaculum butyriciproducens	0.0258587	1.56	0.169673	N.S._1.51	1	N.S._-0.05	0.157895	0.81196	1.23384e-08	0.465116	1.28224	3.55033e-08	0.45	1.13908	3.45911e-08
p_Firmicutes	c_Erysipelotrichia	o_Erysipelotrichales	f_Erysipelotrichaceae	g_Holdemania	s_Holdemania filiformis	s_Holdemania filiformis	0.0267899	-0.85	0.0946001	N.S._-3.24	1	N.S._-2.4	1.42105	2.33544	1.11045e-07	0.790698	2.55687	6.03555e-08	0.15	0.526783	1.15304e-08
p_Bacteroidetes	c_Bacteroidia	o_Bacteroidales	f_Bacteroidaceae	g_Bacteroides	s_Bacteroides galacturonicus	s_Bacteroides galacturonicus	0.0269194	_	0.00132622	_	1	N.S._2.15	0	0	0	3.60465	20.7613	2.7515e-07	15.95	93.0919	1.22606e-06
p_Actinobacteria	c_Coriobacteriia	o_Eggerthellales	f_Eggerthellaceae	g_Gordonibacter	s_Gordonibacter pamelaeae	s_Gordonibacter pamelaeae	0.0291879	_	0.13107	_	1	_	0.210526	1.28058	1.64512e-08	0	0	0	0	0	0
p_Firmicutes	c_Clostridia	o_Clostridiales	f_Lachnospiraceae	g_Catenibacillus	s_Catenibacillus scindens	s_Catenibacillus scindens	0.031194	1.17	0.207964	N.S._2.1	1	N.S._0.92	1.05263	3.49396	8.22559e-08	2.37209	4.49301	1.81067e-07	4.5	8.33966	3.45911e-07
p_Firmicutes	c_Clostridia	o_Clostridiales	f_Lachnospiraceae	g_Faecalicatena	s_Faecalicatena fissicatena	s_Faecalicatena fissicatena	0.0329182	4.48	0.000331429	4.25	1	N.S._-0.24	0.157895	0.708085	1.23384e-08	3.53488	6.51063	2.69825e-07	3	6.68207	2.30607e-07
p_Firmicutes	c_Clostridia	o_Clostridiales	f_Oscillospiraceae	g_Oscillospiraceae bacterium (no genus in NCBI)	s_Oscillospiraceae bacterium	s_Oscillospiraceae bacterium	0.0331238	6.71	0.012148	7.59	1	N.S._0.88	102.211	508.575	7.98705e-06	10669.3	21091.9	0.000814408	19670.6	37892.2	0.00151206
p_Bacteroidetes	c_Bacteroidia	o_Bacteroidales	f_Barnesiellaceae	g_Barnesiella	s_Barnesiella sp.	s_Barnesiella sp.	0.0335929	_	0.169673	_	1	_	0.210526	0.766327	1.64512e-08	0	0	0	0	0	0
p_Bacteroidetes	c_Bacteroidia	o_Bacteroidales	f_Bacteroidaceae	g_Bacteroides	s_Bacteroides stercoris	s_Bacteroides stercoris	0.0340171	4.58	1	N.S._3.22	1	N.S._-1.36	80.6053	475.99	6.29874e-06	1930.65	5869.17	0.00014737	751.95	3259.23	5.78017e-05
p_Actinobacteria	c_Coriobacteriia	o_Eggerthellales	f_Eggerthellaceae	g_Raoultibacter	s_Raoultibacter massiliensis	s_Raoultibacter massiliensis	0.0341431	_	0.506483	_	1	N.S._1.18	0	0	0	26.9302	86.8799	2.05564e-06	61.1	140.547	4.6967e-06
p_Firmicutes	c_Clostridia	o_Clostridiales	f_Ruminococcaceae	g_Angelakisella	s_Angelakisella massiliensis	s_Angelakisella massiliensis	0.0347858	0.9	0.0217416	2.71	1	N.S._1.81	21.9737	55.8657	1.71709e-06	40.907	93.5978	3.12251e-06	143.775	581.263	1.10518e-05
p_Bacteroidetes	c_Bacteroidia	o_Bacteroidales	f_Rikenellaceae	g_Alistipes	s_Alistipes ihumii	s_Alistipes ihumii	0.0384858	_	0.0393982	_	1	N.S._-0.75	0	0	0	0.674419	2.55835	5.14797e-08	0.4	1.26095	3.07476e-08
p_Firmicutes	c_Erysipelotrichia	o_Erysipelotrichales	f_Erysipelotrichaceae	g_Dielma	s_Dielma fastidiosa	s_Dielma fastidiosa	0.0401104	7.01	1	N.S._7.45	1	N.S._0.44	0.131579	0.468539	1.0282e-08	16.9767	18.6504	1.29587e-06	23	32.2955	1.76799e-06
p_Firmicutes	c_Negativicutes	o_Veillonellales	f_Veillonellaceae	g_Veillonella	s_Veillonella parvula	s_Veillonella parvula	0.042208	_	0.0475972	_	1	N.S._-3.14	0	0	0	1.76744	10.5408	1.34912e-07	0.2	0.979796	1.53738e-08
p_Firmicutes	c_Negativicutes	o_Veillonellales	f_Veillonellaceae	g_Dialister	s_Dialister sp.	s_Dialister sp.	0.0439256	3.41	1	N.S._3.73	1	N.S._0.33	0.0526316	0.320145	4.11279e-09	0.55814	1.16743	4.26039e-08	0.7	1.64621	5.38083e-08
p_Firmicutes	c_Clostridia	o_Clostridiales	f_Clostridiales Family XIII. Incertae Sedis	g_Mogibacterium	s_Mogibacterium sp.	s_Mogibacterium sp.	0.0462546	-0.76	0.00410678	0.23	1	N.S._0.99	258.132	1161.78	2.01712e-05	152.558	682.875	1.16451e-05	302.825	1117.82	2.32779e-05
p_Bacteroidetes	c_Bacteroidia	o_Bacteroidales	f_Odoribacteraceae	g_Butyricimonas	s_Butyricimonas virosa	s_Butyricimonas virosa	0.0488753	_	0.0826563	_	1	N.S._0.63	0	0	0	0.418605	1.26183	3.19529e-08	0.65	1.63631	4.99649e-08
p_Firmicutes	c_Clostridia	o_Clostridiales	f_Lachnospiraceae	g_Anaerobutyricum	s_Anaerobutyricum hallii	s_Anaerobutyricum hallii	0.0518972	_	0.0028446	_	1	_	0	0	0	0	0	0	1.175	5.18116	9.03211e-08
p_Firmicutes	c_Clostridia	o_Clostridiales	f_Intestinimonas (no family in NCBI)	g_Intestinimonas	s_Intestinimonas gabonensis	s_Intestinimonas gabonensis	0.0600492	N.S._3.13	0.00361161	2.74	1	N.S._-0.39	72.7105	241.642	5.68183e-06	638.116	1073.51	4.87087e-05	485.65	589.233	3.73315e-05
p_Proteobacteria	c_Deltaproteobacteria	o_Desulfovibrionales	f_Desulfovibrionaceae	g_Bilophila	s_Bilophila wadsworthia	s_Bilophila wadsworthia	0.0854507	_	0.00106268	_	1	N.S._3.56	0	0	0	0.0465116	0.30143	3.55033e-09	0.55	3.43475	4.2278e-08
p_Proteobacteria	c_Gammaproteobacteria	o_Enterobacterales	f_Enterobacteriaceae	g_Klebsiella	s_Klebsiella pneumoniae	s_Klebsiella pneumoniae	0.100358	N.S._-5.36	0.12033	N.S._-4.7	1	N.S._0.66	288637	896752	0.022555	7031.26	18470.4	0.00053671	11099.9	49097.4	0.000853239
p_Firmicutes	c_Clostridia	o_Clostridiales	f_Lachnospiraceae	g_Lachnoclostridium	s_Lachnoclostridium sp.	s_Lachnoclostridium sp.	0.13093	N.S._3.73	0.0106156	2.73	1	N.S._-0.99	53.2895	177.038	4.1642e-06	704.93	972.849	5.38087e-05	354.15	510.598	2.72232e-05
p_Firmicutes	c_Clostridia	o_Clostridiales	f_Ruminococcaceae	g_Ruminococcus	s_Ruminococcus bromii	s_Ruminococcus bromii	0.135524	N.S._6.91	0.00757523	6.87	1	N.S._-0.04	954.395	5104.95	7.45794e-05	114672	281943	0.00875311	111674	283643	0.00858431
p_Firmicutes	c_Clostridia	o_Clostridiales	f_Ruminococcaceae	g_Ruminococcus	s_Ruminococcus sp.	s_Ruminococcus sp.	0.159489	_	0.00227592	_	1	_	0.473684	2.88131	3.70151e-08	0	0	0	0	0	0
p_Bacteroidetes	c_Bacteroidia	o_Bacteroidales	f_Rikenellaceae	g_Alistipes	s_Alistipes onderdonkii	s_Alistipes onderdonkii	0.169006	N.S._6.89	0.00263043	9.06	1	N.S._2.17	0.0526316	0.320145	4.11279e-09	6.25581	14.1522	4.77519e-07	28.125	65.1031	2.16194e-06
p_Lentisphaerae	c_Lentisphaerae bacterium (no class in NCBI)	o_Lentisphaerae bacterium (no order in NCBI)	f_Lentisphaerae bacterium (no family in NCBI)	g_Lentisphaerae bacterium (no genus in NCBI)	s_Lentisphaerae bacterium	s_Lentisphaerae bacterium	0.177684	N.S._-3.76	0.0217628	-3.88	1	N.S._-0.12	4.42105	17.6525	3.45475e-07	0.325581	1.28897	2.48523e-08	0.3	1.30767	2.30607e-08
p_Firmicutes	c_Clostridia	o_Clostridiales	f_Ruminococcaceae	g_Harryflintia	s_Harryflintia acetispora	s_Harryflintia acetispora	0.178417	_	0.0288278	_	1	_	0.157895	0.960436	1.23384e-08	0	0	0	0	0	0
p_Proteobacteria	c_Deltaproteobacteria	o_Desulfovibrionales	f_Desulfovibrionaceae	g_Bilophila	s_Bilophila sp.	s_Bilophila sp.	0.243471	_	0.00199321	_	1	N.S._-2.38	0	0	0	3.90698	24.0927	2.98227e-07	0.75	3.78649	5.76518e-08
p_Firmicutes	c_Clostridia	o_Clostridiales	f_Ruminococcaceae	g_Massilimaliae	s_Massilimaliae massiliensis	s_Massilimaliae massiliensis	0.267415	_	0.000871723	_	1	_	0	0	0	0	0	0	0	0	0
p_Firmicutes	c_Clostridia	o_Clostridiales	f_Clostridiaceae	g_Butyricicoccus	s_Butyricicoccus pullicaecorum	s_Butyricicoccus pullicaecorum	0.401356	N.S._0.82	0.00461832	_	1	_	0.105263	0.446594	8.22559e-09	0.186047	0.58093	1.42013e-08	0	0	0
p_Firmicutes	c_Clostridia	o_Clostridiales	f_Clostridiaceae	g_Butyricicoccus	s_Butyricicoccus porcorum	s_Butyricicoccus porcorum	0.44789	_	0.0432249	_	1	_	0.157895	0.960436	1.23384e-08	0	0	0	0	0	0
p_Bacteroidetes	c_Bacteroidia	o_Bacteroidales	f_Rikenellaceae	g_Alistipes	s_Alistipes dispar	s_Alistipes dispar	0.519334	N.S._3.91	0.0258587	5.64	1	N.S._1.73	0.105263	0.446594	8.22559e-09	1.5814	3.9369	1.20711e-07	5.25	28.5445	4.03563e-07
p_Bacteroidetes	c_Bacteroidia	o_Bacteroidales	f_Bacteroidaceae	g_Bacteroides	s_Bacteroides fragilis	s_Bacteroides fragilis	0.551095	N.S._-1.79	0.269154	N.S._-4	1	N.S._-2.21	372369	1.29586e+06	0.029098	107643	404624	0.00821662	23232.5	70176.6	0.00178586
p_Firmicutes	c_Clostridia	o_Clostridiales	f_Peptostreptococcaceae	g_Romboutsia	s_Romboutsia timonensis	s_Romboutsia timonensis	0.688346	N.S._10.06	0.00441515	5.95	1	N.S._-4.11	0.315789	1.92087	2.46768e-08	337.14	2114.67	2.57345e-05	19.475	61.5894	1.49703e-06
p_Bacteroidetes	c_Bacteroidia	o_Bacteroidales	f_Porphyromonadaceae	g_Porphyromonadaceae bacterium (no genus in NCBI)	s_Porphyromonadaceae bacterium	s_Porphyromonadaceae bacterium	0.788704	N.S._9.37	0.0245831	9.37	1	N.S._-0.01	40.0789	88.6327	3.13189e-06	26551.7	55659.4	0.00202674	26442.8	34401.9	0.00203263
p_Firmicutes	c_Negativicutes	o_Acidaminococcales	f_Acidaminococcaceae	g_Phascolarctobacterium	s_Phascolarctobacterium faecium	s_Phascolarctobacterium faecium	0.890528	N.S._1.05	0.000580685	1.85	1	N.S._0.8	1004.82	5536.83	7.85194e-05	2075.91	3079.66	0.000158458	3619.53	5668.26	0.000278229
p_Firmicutes	c_Clostridia	o_Clostridiales	f_Lachnospiraceae	g_Coprococcus	s_Coprococcus eutactus	s_Coprococcus eutactus	0.979546	_	0.0245324	_	1	_	0	0	0	0	0	0	0	0	0
p_Firmicutes	c_Bacilli	o_Lactobacillales	f_Streptococcaceae	g_Streptococcus	s_Streptococcus gordonii	s_Streptococcus gordonii	1	_	0.00564748	_	1	_	0	0	0	0	0	0	0	0	0
p_Actinobacteria	c_Coriobacteriia	o_Eggerthellales	f_Eggerthellaceae	g_Eggerthellaceae bacterium (no genus in NCBI)	s_Eggerthellaceae bacterium	s_Eggerthellaceae bacterium	1	N.S._-5.47	0.0471915	-6.01	1	N.S._-0.54	2125.74	11472.1	0.000166112	47.8372	69.5149	3.65151e-06	32.975	69.0056	2.53476e-06
						Minor genera (classified + unclassified <2%)	NA	N.S._0.91	NA	N.S._0.87	NA	N.S._-0.04	746.966	20872.3	0.146077	1395.37	20643.2	0.26564	1353.11	18768.8	0.259407
						Unclassified (>2%)	NA	N.S._0.63	NA	N.S._0.63	NA	N.S._0	285328	699619	0.445928	440720	604683	0.672821	440180	587096	0.676725
