# Supplementary material for: Comparative characterization of the infant gut microbiome and their maternal lineage by a multi-omics approach
Source: Nat Commun. 2024 Apr 8;15:3004. doi: 10.1038/s41467-024-47182-y (PMC11001937; doi:10.1038/s41467-024-47182-y)
Supplement: Supplementary file 10 — Supplementary Data 7 [file 41467_2024_47182_MOESM10_ESM.xlsx]

## Sheet: Table
	coef: model coefficient value (effect size)	stderr: standard error of the coefficient	qval: FDR-adjusted p-value obtained from maaslin2
	coef>0		q < 0.001
	coef<0		0.001 < q < 0.01
			0.01 < q < 0.05
			q > 0.05
	MaAsLin2
	Inf vs Moth	Inf vs Moth	Inf vs Moth	Inf vs Gran	Inf vs Gran	Inf vs Gran	Moth vs Gran	Moth vs Gran	Moth vs Gran
feature	coef	stderr	qval	coef	stderr	qval	coef	stderr	qval	Description	Pathways
K00001	-0.000337009	3.49252e-05	4.01571e-15	-0.000280964	3.55343e-05	2.12403e-11	-5.59112e-05	2.27302e-05	0.865586	alcohol dehydrogenase [EC:1.1.1.1]	Metabolism; Carbohydrate metabolism; Glycolysis / Gluconeogenesis | Metabolism; Lipid metabolism; Fatty acid degradation | Metabolism; Amino acid metabolism; Tyrosine metabolism | Metabolism; Metabolism of cofactors and vitamins; Retinol metabolism | Metabolism; Xenobiotics biodegradation and metabolism; Chloroalkane and chloroalkene degradation | Metabolism; Xenobiotics biodegradation and metabo…
K00002	5.09529e-05	1.02448e-05	9.03411e-06	3.34901e-05	1.04235e-05	0.00470099	1.7454e-05	8.45339e-06	0.865586	alcohol dehydrogenase (NADP+) [EC:1.1.1.2]	Metabolism; Carbohydrate metabolism; Glycolysis / Gluconeogenesis | Metabolism; Carbohydrate metabolism; Pentose and glucuronate interconversions | Metabolism; Lipid metabolism; Glycerolipid metabolism | Metabolism; Xenobiotics biodegradation and metabolism; Caprolactam degradation | Brite Hierarchies; Protein families: signaling and cellular processes; Exosome
K00003	0.000134289	3.56459e-05	0.000947353	0.000120253	3.62925e-05	0.0037735	1.39679e-05	2.58743e-05	0.987849	homoserine dehydrogenase [EC:1.1.1.3]	Metabolism; Amino acid metabolism; Glycine, serine and threonine metabolism | Metabolism; Amino acid metabolism; Cysteine and methionine metabolism | Metabolism; Amino acid metabolism; Lysine biosynthesis
K00004	1.34155e-05	2.97466e-06	2.48547e-05	1.80255e-05	3.02654e-06	1.55244e-08	-4.60996e-06	3.35221e-06	0.867706	(R,R)-butanediol dehydrogenase / meso-butanediol dehydrogenase / diacetyl reductase [EC:1.1.1.4 1.1.1.- 1.1.1.303]	Metabolism; Carbohydrate metabolism; Butanoate metabolism
K00007	-1.88362e-05	5.19257e-06	0.00129399	-1.79026e-05	5.28313e-06	0.00276547	-9.13867e-07	4.42623e-07	0.865586	D-arabinitol 4-dehydrogenase [EC:1.1.1.11]	Metabolism; Carbohydrate metabolism; Pentose and glucuronate interconversions | Metabolism; Carbohydrate metabolism; Fructose and mannose metabolism
K00009	-0.000104039	1.90469e-05	1.18769e-06	-8.82697e-05	1.93791e-05	4.73236e-05	-1.53464e-05	8.29535e-06	0.865586	mannitol-1-phosphate 5-dehydrogenase [EC:1.1.1.17]	Metabolism; Carbohydrate metabolism; Fructose and mannose metabolism
K00010	0.000207898	5.64945e-05	0.0010893	0.000216394	5.74798e-05	0.000821308	-1.01489e-05	4.377e-05	1	myo-inositol 2-dehydrogenase / D-chiro-inositol 1-dehydrogenase [EC:1.1.1.18 1.1.1.369]	Metabolism; Carbohydrate metabolism; Inositol phosphate metabolism | Metabolism; Biosynthesis of other secondary metabolites; Streptomycin biosynthesis
K00011	-3.34953e-05	8.30242e-06	0.000404559	-2.97002e-05	8.46659e-06	0.00213708	-3.49243e-06	5.67875e-06	0.973645	aldehyde reductase [EC:1.1.1.21]	Metabolism; Carbohydrate metabolism; Pentose and glucuronate interconversions | Metabolism; Carbohydrate metabolism; Fructose and mannose metabolism | Metabolism; Carbohydrate metabolism; Galactose metabolism | Metabolism; Lipid metabolism; Glycerolipid metabolism | Metabolism; Metabolism of cofactors and vitamins; Folate biosynthesis
K00014	0.000140546	2.14647e-05	2.5075e-08	0.000124347	2.18973e-05	7.95437e-07	1.60376e-05	2.03176e-05	0.94675	shikimate dehydrogenase [EC:1.1.1.25]	Metabolism; Amino acid metabolism; Phenylalanine, tyrosine and tryptophan biosynthesis
K00015	-2.29327e-05	8.29928e-06	0.01744	-1.98986e-05	8.46049e-06	0.0470995	-3.19327e-06	5.108e-06	0.971258	glyoxylate reductase [EC:1.1.1.26]	Metabolism; Carbohydrate metabolism; Glyoxylate and dicarboxylate metabolism
K00016	-0.000227984	4.4481e-05	7.92429e-06	-0.000239478	4.53553e-05	4.03479e-06	1.01574e-05	3.27362e-05	1	L-lactate dehydrogenase [EC:1.1.1.27]	Metabolism; Carbohydrate metabolism; Glycolysis / Gluconeogenesis | Metabolism; Carbohydrate metabolism; Pyruvate metabolism | Metabolism; Carbohydrate metabolism; Propanoate metabolism | Metabolism; Amino acid metabolism; Cysteine and methionine metabolism | Organismal Systems; Endocrine system; Glucagon signaling pathway | Brite Hierarchies; Protein families: signaling and cellular processes; E…
K00018	0.000268866	2.29e-05	1.9585e-17	0.000247471	2.33604e-05	1.21915e-15	2.14964e-05	1.48239e-05	0.867706	glycerate dehydrogenase [EC:1.1.1.29]	Metabolism; Carbohydrate metabolism; Glyoxylate and dicarboxylate metabolism | Metabolism; Energy metabolism; Methane metabolism | Metabolism; Amino acid metabolism; Glycine, serine and threonine metabolism
K00019	-1.31648e-05	4.90918e-06	0.0215154	-1.38686e-05	5.0009e-06	0.0168624	5.77318e-07	1.51031e-06	1	3-hydroxybutyrate dehydrogenase [EC:1.1.1.30]	Metabolism; Carbohydrate metabolism; Butanoate metabolism | Metabolism; Lipid metabolism; Synthesis and degradation of ketone bodies
K00023	1.1413e-06	4.03799e-07	0.0873814	1.48948e-06	4.12755e-07	0.0429714	-8.52675e-08	3.16057e-07	1	acetoacetyl-CoA reductase [EC:1.1.1.36]	Metabolism; Carbohydrate metabolism; Glyoxylate and dicarboxylate metabolism | Metabolism; Carbohydrate metabolism; Butanoate metabolism
K00027	0.000257018	2.50336e-05	6.48141e-15	0.000217756	2.54801e-05	6.62591e-12	3.92161e-05	2.37545e-05	0.865586	malate dehydrogenase (oxaloacetate-decarboxylating) [EC:1.1.1.38]	Metabolism; Carbohydrate metabolism; Pyruvate metabolism | Environmental Information Processing; Signal transduction; Two-component system
K00030	8.2029e-05	1.24667e-05	2.60529e-08	7.53761e-05	1.27887e-05	3.77339e-07	5.69472e-06	1.21846e-05	1	isocitrate dehydrogenase (NAD+) [EC:1.1.1.41]	Metabolism; Carbohydrate metabolism; Citrate cycle (TCA cycle)
K00033	-0.000537556	5.49611e-05	2.05651e-15	-0.000525623	5.59196e-05	1.44871e-14	-1.19334e-05	2.87851e-05	1	6-phosphogluconate dehydrogenase [EC:1.1.1.44 1.1.1.343]	Metabolism; Carbohydrate metabolism; Pentose phosphate pathway | Metabolism; Metabolism of other amino acids; Glutathione metabolism
K00034	-4.5645e-05	9.90537e-06	3.85064e-05	-3.30393e-05	1.00781e-05	0.00386847	-1.24547e-05	5.74465e-06	0.865586	glucose 1-dehydrogenase [EC:1.1.1.47]	Metabolism; Carbohydrate metabolism; Pentose phosphate pathway
K00036	-0.000474657	3.69094e-05	3.56681e-22	-0.000462678	3.75531e-05	5.16302e-21	-1.19795e-05	2.35365e-05	0.993649	glucose-6-phosphate 1-dehydrogenase [EC:1.1.1.49 1.1.1.363]	Metabolism; Carbohydrate metabolism; Pentose phosphate pathway | Metabolism; Metabolism of other amino acids; Glutathione metabolism | Human Diseases; Cancers: Overview; Central carbon metabolism in cancer | Brite Hierarchies; Protein families: signaling and cellular processes; Exosome
K00039	-1.55178e-05	3.13655e-06	3.27485e-06	-1.46178e-05	3.19126e-06	1.8369e-05	-9.01566e-07	5.22981e-07	0.867706	ribitol 2-dehydrogenase [EC:1.1.1.56]	Metabolism; Carbohydrate metabolism; Pentose and glucuronate interconversions
K00040	-0.000133861	3.92643e-05	0.00291854	-0.000164222	4.00349e-05	0.000308295	3.10066e-05	2.49646e-05	0.877087	fructuronate reductase [EC:1.1.1.57]	Metabolism; Carbohydrate metabolism; Pentose and glucuronate interconversions
K00041	0.000133798	2.26278e-05	4.18652e-07	0.000100863	2.31281e-05	0.000131349	3.33842e-05	2.04966e-05	0.865586	tagaturonate reductase [EC:1.1.1.58]	Metabolism; Carbohydrate metabolism; Pentose and glucuronate interconversions
K00042	-5.46614e-05	1.64466e-05	0.00373137	-5.7466e-05	1.67798e-05	0.00272288	3.17133e-06	8.61268e-06	1	2-hydroxy-3-oxopropionate reductase [EC:1.1.1.60]	Metabolism; Carbohydrate metabolism; Glyoxylate and dicarboxylate metabolism
K00044	-7.64457e-06	3.30211e-06	0.0468146	-7.67091e-06	3.3597e-06	0.0505168	2.63376e-08	4.78518e-07	1	17beta-estradiol 17-dehydrogenase [EC:1.1.1.62]	Metabolism; Lipid metabolism; Steroid hormone biosynthesis | Organismal Systems; Endocrine system; Ovarian steroidogenesis
K00046	0.000176379	2.3431e-05	1.12564e-10	0.000151644	2.38397e-05	2.26635e-08	2.47356e-05	2.19876e-05	0.877769	gluconate 5-dehydrogenase [EC:1.1.1.69]	Not Included in Pathway or Brite; Unclassified: metabolism; Enzymes with EC numbers
K00048	-9.2456e-05	2.4266e-05	0.000704539	-9.74229e-05	2.46892e-05	0.000442309	5.04789e-06	1.94994e-05	1	lactaldehyde reductase [EC:1.1.1.77]	Metabolism; Carbohydrate metabolism; Glyoxylate and dicarboxylate metabolism | Metabolism; Carbohydrate metabolism; Propanoate metabolism
K00053	-0.000363938	4.51143e-05	1.03509e-11	-0.000352776	4.59012e-05	5.58539e-11	-1.11625e-05	2.82552e-05	1	ketol-acid reductoisomerase [EC:1.1.1.86]	Metabolism; Amino acid metabolism; Valine, leucine and isoleucine biosynthesis | Metabolism; Metabolism of cofactors and vitamins; Pantothenate and CoA biosynthesis
K00054	-1.8857e-05	5.35147e-06	0.00180874	-1.13852e-05	5.4448e-06	0.0813668	-7.47174e-06	3.30145e-06	0.865586	hydroxymethylglutaryl-CoA reductase [EC:1.1.1.88]	Metabolism; Metabolism of terpenoids and polyketides; Terpenoid backbone biosynthesis
K00055	-1.92909e-05	4.48356e-06	0.000150731	-1.73146e-05	4.57003e-06	0.00085071	-1.98316e-06	1.38221e-06	0.86962	aryl-alcohol dehydrogenase [EC:1.1.1.90]	Metabolism; Amino acid metabolism; Tyrosine metabolism | Metabolism; Amino acid metabolism; Phenylalanine metabolism | Metabolism; Xenobiotics biodegradation and metabolism; Toluene degradation | Metabolism; Xenobiotics biodegradation and metabolism; Xylene degradation
K00060	-4.00763e-05	1.22307e-05	0.00388569	-3.6369e-05	1.24441e-05	0.0107874	-3.89388e-06	7.46346e-06	0.992523	threonine 3-dehydrogenase [EC:1.1.1.103]	Metabolism; Amino acid metabolism; Glycine, serine and threonine metabolism
K00061	-6.13176e-06	2.36634e-06	0.0237016	-5.83333e-06	2.40761e-06	0.0363609	-2.98432e-07	1.91299e-07	0.913233	11-cis-retinol dehydrogenase [EC:1.1.1.315]	Metabolism; Metabolism of cofactors and vitamins; Retinol metabolism
K00064	-6.5487e-06	2.75027e-06	0.0397242	-7.39436e-06	2.79827e-06	0.0202874	8.48386e-07	6.67315e-07	0.877707	D-threo-aldose 1-dehydrogenase [EC:1.1.1.122]	Metabolism; Carbohydrate metabolism; Fructose and mannose metabolism | Metabolism; Carbohydrate metabolism; Ascorbate and aldarate metabolism
K00065	-6.36967e-05	1.48955e-05	0.000171272	-6.48744e-05	1.51988e-05	0.000169998	9.77821e-07	8.17465e-06	1	2-dehydro-3-deoxy-D-gluconate 5-dehydrogenase [EC:1.1.1.127]	Metabolism; Carbohydrate metabolism; Pentose and glucuronate interconversions
K00067	0.000246982	2.95375e-05	3.49381e-11	0.000259159	3.0081e-05	9.45932e-12	-1.19307e-05	2.3512e-05	0.993649	dTDP-4-dehydrorhamnose reductase [EC:1.1.1.133]	Metabolism; Metabolism of terpenoids and polyketides; Polyketide sugar unit biosynthesis | Metabolism; Biosynthesis of other secondary metabolites; Streptomycin biosynthesis
K00068	-0.000100608	1.46857e-05	2.38721e-09	-9.57595e-05	1.49418e-05	1.82143e-08	-3.88546e-06	4.81454e-06	0.943687	sorbitol-6-phosphate 2-dehydrogenase [EC:1.1.1.140]	Metabolism; Carbohydrate metabolism; Fructose and mannose metabolism
K00073	-7.29947e-05	1.30257e-05	6.49477e-07	-5.94255e-05	1.32528e-05	6.18356e-05	-9.37061e-06	5.00011e-06	0.865586	ureidoglycolate dehydrogenase (NAD+) [EC:1.1.1.350]	Metabolism; Nucleotide metabolism; Purine metabolism
K00074	7.13064e-05	1.88473e-05	0.000918272	6.67409e-05	1.92104e-05	0.00236541	4.47916e-06	1.35149e-05	1	3-hydroxybutyryl-CoA dehydrogenase [EC:1.1.1.157]	Metabolism; Carbohydrate metabolism; Butanoate metabolism | Metabolism; Amino acid metabolism; Phenylalanine metabolism | Metabolism; Xenobiotics biodegradation and metabolism; Benzoate degradation
K00076	-2.11383e-05	5.39842e-06	0.000573698	-1.90649e-05	5.49782e-06	0.00236117	-2.17201e-06	2.67838e-06	0.942508	7-alpha-hydroxysteroid dehydrogenase [EC:1.1.1.159]	Metabolism; Lipid metabolism; Secondary bile acid biosynthesis
K00077	0.000258829	2.72758e-05	3.00657e-13	0.000248137	2.78359e-05	2.08296e-12	1.16366e-05	2.5133e-05	1	2-dehydropantoate 2-reductase [EC:1.1.1.169]	Metabolism; Metabolism of cofactors and vitamins; Pantothenate and CoA biosynthesis
K00082	4.21747e-05	9.97661e-06	0.000160898	5.5895e-05	1.01506e-05	9.8277e-07	-1.37203e-05	1.15236e-05	0.877649	5-amino-6-(5-phosphoribosylamino)uracil reductase [EC:1.1.1.193]	Metabolism; Metabolism of cofactors and vitamins; Riboflavin metabolism
K00087	0.000150083	5.22181e-05	0.0131473	0.000105728	5.34647e-05	0.104029	4.4726e-05	3.75649e-05	0.877649	xanthine dehydrogenase molybdenum-binding subunit [EC:1.17.1.4]	Metabolism; Nucleotide metabolism; Purine metabolism
K00088	-0.000122412	3.81672e-05	0.0052385	-0.000142336	3.88477e-05	0.00129939	1.98338e-05	2.28421e-05	0.934313	IMP dehydrogenase [EC:1.1.1.205]	Metabolism; Nucleotide metabolism; Purine metabolism | Metabolism; Xenobiotics biodegradation and metabolism; Drug metabolism - other enzymes | Brite Hierarchies; Protein families: signaling and cellular processes; Exosome
K00090	-7.18526e-05	9.5262e-06	1.04881e-10	-6.79585e-05	9.69235e-06	1.15099e-09	-3.64786e-06	3.48558e-06	0.889004	glyoxylate/hydroxypyruvate/2-ketogluconate reductase [EC:1.1.1.79 1.1.1.81 1.1.1.215]	Metabolism; Carbohydrate metabolism; Pentose phosphate pathway | Metabolism; Carbohydrate metabolism; Pyruvate metabolism | Metabolism; Carbohydrate metabolism; Glyoxylate and dicarboxylate metabolism | Metabolism; Amino acid metabolism; Glycine, serine and threonine metabolism
K00091	7.97583e-05	1.23982e-05	4.65353e-08	8.21655e-05	1.26427e-05	3.051e-08	-3.57395e-06	1.22063e-05	1	dihydroflavonol-4-reductase [EC:1.1.1.219]	Not Included in Pathway or Brite; Unclassified: metabolism; Enzymes with EC numbers
K00094	-5.28885e-05	7.85675e-06	4.12366e-09	-4.83968e-05	7.99377e-06	9.02849e-08	-4.34869e-06	2.0354e-06	0.865586	galactitol-1-phosphate 5-dehydrogenase [EC:1.1.1.251]	Metabolism; Carbohydrate metabolism; Galactose metabolism
K00096	0.00011495	1.47371e-05	3.35307e-11	0.000122514	1.49942e-05	6.29561e-12	-7.56388e-06	1.41115e-05	0.988848	glycerol-1-phosphate dehydrogenase [NAD(P)+] [EC:1.1.1.261]	Metabolism; Lipid metabolism; Glycerophospholipid metabolism
K00098	-2.19473e-05	4.5956e-06	2.75e-05	-1.94276e-05	4.68492e-06	0.000255445	-2.56487e-06	1.29369e-06	0.865586	L-idonate 5-dehydrogenase [EC:1.1.1.264]	Not Included in Pathway or Brite; Unclassified: metabolism; Enzymes with EC numbers
K00099	8.52828e-05	1.67276e-05	8.87603e-06	9.09714e-05	1.70346e-05	3.21626e-06	-7.04576e-06	1.17739e-05	0.976233	1-deoxy-D-xylulose-5-phosphate reductoisomerase [EC:1.1.1.267]	Metabolism; Metabolism of terpenoids and polyketides; Terpenoid backbone biosynthesis
K00100	-1.92459e-05	6.85282e-06	0.0156368	-1.69723e-05	6.99858e-06	0.0399686	-2.09372e-06	2.77746e-06	0.949574	butanol dehydrogenase [EC:1.1.1.-]	Metabolism; Carbohydrate metabolism; Butanoate metabolism
K00101	-9.98326e-05	1.4402e-05	1.65251e-09	-9.82828e-05	1.46532e-05	4.60649e-09	-1.27815e-06	4.6944e-06	1	L-lactate dehydrogenase (cytochrome) [EC:1.1.2.3]	Metabolism; Carbohydrate metabolism; Pyruvate metabolism
K00102	1.571e-05	9.90625e-06	0.213723	2.45639e-05	1.0215e-05	0.0422565	-9.90293e-06	9.16979e-06	0.885145	D-lactate dehydrogenase (cytochrome) [EC:1.1.2.4]	Metabolism; Carbohydrate metabolism; Pyruvate metabolism
K00105	-1.90852e-05	4.88587e-06	0.000506669	-1.67636e-05	4.97108e-06	0.00290773	-2.32159e-06	1.09231e-06	0.865586	alpha-glycerophosphate oxidase [EC:1.1.3.21]	Metabolism; Lipid metabolism; Glycerophospholipid metabolism
K00106	2.8149e-06	5.1466e-07	0.00443071	2.62366e-06	5.26111e-07	0.00680454	1.8938e-07	5.99814e-07	1	xanthine dehydrogenase/oxidase [EC:1.17.1.4 1.17.3.2]	Metabolism; Nucleotide metabolism; Purine metabolism | Metabolism; Biosynthesis of other secondary metabolites; Caffeine metabolism | Metabolism; Xenobiotics biodegradation and metabolism; Drug metabolism - other enzymes | Cellular Processes; Transport and catabolism; Peroxisome | Brite Hierarchies; Protein families: signaling and cellular processes; Exosome
K00108	-0.000105477	1.33416e-05	2.13375e-11	-9.73591e-05	1.35743e-05	5.63771e-10	-7.94194e-06	4.05972e-06	0.865586	choline dehydrogenase [EC:1.1.99.1]	Metabolism; Amino acid metabolism; Glycine, serine and threonine metabolism
K00111	0.000192601	3.33769e-05	6.94544e-07	0.000193149	3.40908e-05	9.4325e-07	2.90189e-07	2.60357e-05	1	glycerol-3-phosphate dehydrogenase [EC:1.1.5.3]	Metabolism; Lipid metabolism; Glycerophospholipid metabolism
K00112	-5.64928e-05	1.56818e-05	0.00140412	-5.36632e-05	1.59553e-05	0.0029878	-2.8296e-06	1.35061e-05	1	glycerol-3-phosphate dehydrogenase subunit B [EC:1.1.5.3]	Metabolism; Lipid metabolism; Glycerophospholipid metabolism
K00113	-4.78095e-05	1.42738e-05	0.00311853	-4.5477e-05	1.45227e-05	0.00596654	-2.31324e-06	1.27641e-05	1	glycerol-3-phosphate dehydrogenase subunit C [EC:1.1.5.3]	Metabolism; Lipid metabolism; Glycerophospholipid metabolism
K00116	-0.000120244	1.54884e-05	3.93128e-11	-0.000112355	1.57586e-05	6.83908e-10	-7.54059e-06	4.51176e-06	0.865586	malate dehydrogenase (quinone) [EC:1.1.5.4]	Metabolism; Carbohydrate metabolism; Citrate cycle (TCA cycle) | Metabolism; Carbohydrate metabolism; Pyruvate metabolism
K00117	-0.000161626	1.84322e-05	3.16118e-12	-0.000146379	1.87872e-05	1.26983e-10	-1.49475e-05	6.20225e-06	0.865586	quinoprotein glucose dehydrogenase [EC:1.1.5.2]	Metabolism; Carbohydrate metabolism; Pentose phosphate pathway
K00121	-0.000107383	1.43945e-05	1.543e-10	-9.97331e-05	1.46455e-05	2.87608e-09	-7.1981e-06	5.04679e-06	0.867706	S-(hydroxymethyl)glutathione dehydrogenase / alcohol dehydrogenase [EC:1.1.1.284 1.1.1.1]	Metabolism; Carbohydrate metabolism; Glycolysis / Gluconeogenesis | Metabolism; Energy metabolism; Methane metabolism | Metabolism; Lipid metabolism; Fatty acid degradation | Metabolism; Amino acid metabolism; Tyrosine metabolism | Metabolism; Metabolism of cofactors and vitamins; Retinol metabolism | Metabolism; Xenobiotics biodegradation and metabolism; Chloroalkane and chloroalkene degradation…
K00124	-0.000124445	2.01508e-05	1.15024e-07	-0.000112143	2.05041e-05	1.80917e-06	-1.20582e-05	7.70894e-06	0.865586	formate dehydrogenase iron-sulfur subunit	Metabolism; Carbohydrate metabolism; Glyoxylate and dicarboxylate metabolism | Metabolism; Energy metabolism; Methane metabolism
K00125	3.75059e-05	4.65119e-06	1.05159e-11	3.78658e-05	4.73231e-06	1.39839e-11	-3.59933e-07	5.52557e-06	1	formate dehydrogenase (coenzyme F420) beta subunit [EC:1.17.98.3 1.8.98.6]	Metabolism; Energy metabolism; Methane metabolism
K00127	-4.93985e-05	6.94105e-06	7.25075e-10	-4.42552e-05	7.0621e-06	3.4793e-08	-5.17373e-06	3.39606e-06	0.865586	formate dehydrogenase subunit gamma	Metabolism; Carbohydrate metabolism; Glyoxylate and dicarboxylate metabolism | Metabolism; Energy metabolism; Methane metabolism
K00128	-0.000151804	3.98805e-05	0.000713006	-0.000177697	4.0576e-05	9.16408e-05	2.40482e-05	2.07801e-05	0.877707	aldehyde dehydrogenase (NAD+) [EC:1.2.1.3]	Metabolism; Carbohydrate metabolism; Glycolysis / Gluconeogenesis | Metabolism; Carbohydrate metabolism; Ascorbate and aldarate metabolism | Metabolism; Carbohydrate metabolism; Pyruvate metabolism | Metabolism; Lipid metabolism; Fatty acid degradation | Metabolism; Lipid metabolism; Glycerolipid metabolism | Metabolism; Amino acid metabolism; Valine, leucine and isoleucine degradation | Metaboli…
K00129	-2.14412e-05	7.65462e-06	0.0158776	-2.28886e-05	7.80527e-06	0.0110831	1.50502e-06	4.05706e-06	1	aldehyde dehydrogenase (NAD(P)+) [EC:1.2.1.5]	Metabolism; Carbohydrate metabolism; Glycolysis / Gluconeogenesis | Metabolism; Amino acid metabolism; Histidine metabolism | Metabolism; Amino acid metabolism; Tyrosine metabolism | Metabolism; Amino acid metabolism; Phenylalanine metabolism | Metabolism; Metabolism of other amino acids; beta-Alanine metabolism | Metabolism; Xenobiotics biodegradation and metabolism; Metabolism of xenobiotics by…
K00130	-0.000109197	1.68963e-05	1.42771e-08	-9.89914e-05	1.7191e-05	3.3246e-07	-1.0406e-05	6.39675e-06	0.865586	betaine-aldehyde dehydrogenase [EC:1.2.1.8]	Metabolism; Amino acid metabolism; Glycine, serine and threonine metabolism
K00132	-3.9307e-05	1.09224e-05	0.00142024	-4.38208e-05	1.11129e-05	0.00044608	3.59601e-06	3.52285e-06	0.889004	acetaldehyde dehydrogenase (acetylating) [EC:1.2.1.10]	Metabolism; Carbohydrate metabolism; Pyruvate metabolism | Metabolism; Carbohydrate metabolism; Butanoate metabolism
K00133	-9.9425e-05	1.38123e-05	1.80697e-09	-7.38848e-05	1.40615e-05	4.38131e-06	-2.54204e-05	9.42033e-06	0.865586	aspartate-semialdehyde dehydrogenase [EC:1.2.1.11]	Metabolism; Amino acid metabolism; Glycine, serine and threonine metabolism | Metabolism; Amino acid metabolism; Cysteine and methionine metabolism | Metabolism; Amino acid metabolism; Lysine biosynthesis | Metabolism; Biosynthesis of other secondary metabolites; Monobactam biosynthesis
K00134	9.25412e-05	1.60456e-05	6.33528e-07	0.000100102	1.63623e-05	1.36745e-07	-7.53243e-06	1.37328e-05	0.987849	glyceraldehyde 3-phosphate dehydrogenase [EC:1.2.1.12]	Metabolism; Carbohydrate metabolism; Glycolysis / Gluconeogenesis | Metabolism; Energy metabolism; Carbon fixation in photosynthetic organisms | Environmental Information Processing; Signal transduction; HIF-1 signaling pathway | Human Diseases; Neurodegenerative diseases; Alzheimer disease | Brite Hierarchies; Protein families: genetic information processing; Membrane trafficking | Brite Hierarc…
K00135	-0.000196385	2.74787e-05	6.32637e-10	-0.000189428	2.79579e-05	3.35739e-09	-6.93292e-06	8.25351e-06	0.941667	succinate-semialdehyde dehydrogenase / glutarate-semialdehyde dehydrogenase [EC:1.2.1.16 1.2.1.79 1.2.1.20]	Metabolism; Carbohydrate metabolism; Butanoate metabolism | Metabolism; Amino acid metabolism; Alanine, aspartate and glutamate metabolism | Metabolism; Amino acid metabolism; Lysine degradation | Metabolism; Amino acid metabolism; Tyrosine metabolism | Metabolism; Metabolism of cofactors and vitamins; Nicotinate and nicotinamide metabolism
K00137	-7.1303e-05	9.42741e-06	9.5765e-11	-6.84961e-05	9.59183e-06	6.49477e-10	-2.60109e-06	3.6817e-06	0.955325	aminobutyraldehyde dehydrogenase [EC:1.2.1.19]	Metabolism; Amino acid metabolism; Lysine degradation | Metabolism; Amino acid metabolism; Arginine and proline metabolism | Metabolism; Metabolism of other amino acids; beta-Alanine metabolism
K00138	-0.000105248	1.38992e-05	9.21853e-11	-9.86089e-05	1.41416e-05	1.36561e-09	-6.32423e-06	4.74024e-06	0.869293	aldehyde dehydrogenase [EC:1.2.1.-]	Metabolism; Carbohydrate metabolism; Glycolysis / Gluconeogenesis | Metabolism; Carbohydrate metabolism; Pyruvate metabolism
K00140	-2.12496e-05	9.67889e-06	0.0654646	-2.85258e-05	9.8477e-06	0.0115709	7.5156e-06	4.77955e-06	0.865586	malonate-semialdehyde dehydrogenase (acetylating) / methylmalonate-semialdehyde dehydrogenase [EC:1.2.1.18 1.2.1.27]	Metabolism; Carbohydrate metabolism; Propanoate metabolism | Metabolism; Carbohydrate metabolism; Inositol phosphate metabolism | Metabolism; Amino acid metabolism; Valine, leucine and isoleucine degradation | Metabolism; Metabolism of other amino acids; beta-Alanine metabolism
K00141	-1.8622e-05	5.6618e-06	0.00374488	-1.80841e-05	5.76055e-06	0.00583532	-5.35818e-07	3.64268e-07	0.877707	benzaldehyde dehydrogenase (NAD) [EC:1.2.1.28]	Metabolism; Xenobiotics biodegradation and metabolism; Aminobenzoate degradation | Metabolism; Xenobiotics biodegradation and metabolism; Toluene degradation | Metabolism; Xenobiotics biodegradation and metabolism; Xylene degradation
K00146	-5.81809e-05	1.34812e-05	0.000116174	-5.55843e-05	1.37163e-05	0.0003034	-2.13154e-06	2.04756e-06	0.889004	phenylacetaldehyde dehydrogenase [EC:1.2.1.39]	Metabolism; Amino acid metabolism; Phenylalanine metabolism | Metabolism; Xenobiotics biodegradation and metabolism; Styrene degradation
K00147	5.58359e-05	1.96e-05	0.0131951	5.41701e-05	1.99418e-05	0.0188421	1.4095e-06	1.56205e-05	1	glutamate-5-semialdehyde dehydrogenase [EC:1.2.1.41]	Metabolism; Amino acid metabolism; Arginine and proline metabolism | Metabolism; Biosynthesis of other secondary metabolites; Carbapenem biosynthesis
K00150	6.1711e-06	2.07575e-06	0.00928314	5.57779e-06	2.11595e-06	0.0230086	-6.10038e-07	1.44518e-06	1	glyceraldehyde-3-phosphate dehydrogenase (NAD(P)) [EC:1.2.1.59]	Metabolism; Carbohydrate metabolism; Glycolysis / Gluconeogenesis | Metabolism; Energy metabolism; Carbon fixation in photosynthetic organisms
K00151	-5.3531e-05	1.13766e-05	3.55733e-05	-5.21947e-05	1.15798e-05	7.0458e-05	3.73325e-08	2.02397e-06	1	5-carboxymethyl-2-hydroxymuconic-semialdehyde dehydrogenase [EC:1.2.1.60]	Metabolism; Amino acid metabolism; Tyrosine metabolism
K00156	-0.000149219	1.92569e-05	2.0467e-10	-0.000134364	1.97092e-05	7.66003e-09	-1.29708e-05	9.66517e-06	0.867706	pyruvate dehydrogenase (quinone) [EC:1.2.5.1]	Metabolism; Carbohydrate metabolism; Pyruvate metabolism
K00158	-4.1616e-05	1.13146e-05	0.00122827	-3.52432e-05	1.15213e-05	0.00773914	-6.42228e-06	2.33241e-06	0.865586	pyruvate oxidase [EC:1.2.3.3]	Metabolism; Carbohydrate metabolism; Pyruvate metabolism
K00163	-0.000162025	2.05114e-05	2.20104e-11	-0.000151449	2.08691e-05	3.86437e-10	-9.90576e-06	6.58405e-06	0.867706	pyruvate dehydrogenase E1 component [EC:1.2.4.1]	Metabolism; Carbohydrate metabolism; Glycolysis / Gluconeogenesis | Metabolism; Carbohydrate metabolism; Citrate cycle (TCA cycle) | Metabolism; Carbohydrate metabolism; Pyruvate metabolism
K00164	-0.000269416	3.8988e-05	1.81868e-09	-0.000237059	3.9668e-05	1.2717e-07	-3.2324e-05	1.58543e-05	0.865586	2-oxoglutarate dehydrogenase E1 component [EC:1.2.4.2]	Metabolism; Carbohydrate metabolism; Citrate cycle (TCA cycle) | Metabolism; Amino acid metabolism; Lysine degradation | Metabolism; Amino acid metabolism; Tryptophan metabolism
K00166	-2.85341e-06	9.76568e-07	0.0358738	-2.34589e-06	9.936e-07	0.0839762	-5.08913e-07	4.26758e-07	0.890177	2-oxoisovalerate dehydrogenase E1 component alpha subunit [EC:1.2.4.4]	Metabolism; Carbohydrate metabolism; Propanoate metabolism | Metabolism; Amino acid metabolism; Valine, leucine and isoleucine degradation
K00167	-2.93865e-06	1.01398e-06	0.0368626	-2.38284e-06	1.03167e-06	0.0901902	-5.55806e-07	4.43859e-07	0.885145	2-oxoisovalerate dehydrogenase E1 component beta subunit [EC:1.2.4.4]	Metabolism; Carbohydrate metabolism; Propanoate metabolism | Metabolism; Amino acid metabolism; Valine, leucine and isoleucine degradation
K00169	5.87262e-05	8.74606e-06	1.19675e-08	6.26247e-05	8.9133e-06	2.7492e-09	-3.89825e-06	9.92337e-06	1	pyruvate ferredoxin oxidoreductase alpha subunit [EC:1.2.7.1]	Metabolism; Carbohydrate metabolism; Glycolysis / Gluconeogenesis | Metabolism; Carbohydrate metabolism; Citrate cycle (TCA cycle) | Metabolism; Carbohydrate metabolism; Pyruvate metabolism | Metabolism; Carbohydrate metabolism; Propanoate metabolism | Metabolism; Carbohydrate metabolism; Butanoate metabolism | Metabolism; Energy metabolism; Carbon fixation pathways in prokaryotes | Metabolism; E…
K00170	3.69838e-05	4.11889e-06	3.21947e-12	3.78784e-05	4.20648e-06	1.90915e-12	-9.50691e-07	4.15883e-06	1	pyruvate ferredoxin oxidoreductase beta subunit [EC:1.2.7.1]	Metabolism; Carbohydrate metabolism; Glycolysis / Gluconeogenesis | Metabolism; Carbohydrate metabolism; Citrate cycle (TCA cycle) | Metabolism; Carbohydrate metabolism; Pyruvate metabolism | Metabolism; Carbohydrate metabolism; Propanoate metabolism | Metabolism; Carbohydrate metabolism; Butanoate metabolism | Metabolism; Energy metabolism; Carbon fixation pathways in prokaryotes | Metabolism; E…
K00172	3.10645e-05	5.14111e-06	1.9814e-07	3.56652e-05	5.23855e-06	7.15097e-09	-4.66364e-06	5.77004e-06	0.943646	pyruvate ferredoxin oxidoreductase gamma subunit [EC:1.2.7.1]	Metabolism; Carbohydrate metabolism; Glycolysis / Gluconeogenesis | Metabolism; Carbohydrate metabolism; Citrate cycle (TCA cycle) | Metabolism; Carbohydrate metabolism; Pyruvate metabolism | Metabolism; Carbohydrate metabolism; Propanoate metabolism | Metabolism; Carbohydrate metabolism; Butanoate metabolism | Metabolism; Energy metabolism; Carbon fixation pathways in prokaryotes | Metabolism; E…
K00174	0.00025594	5.60387e-05	6.1477e-05	0.000303271	5.71022e-05	3.46963e-06	-4.74179e-05	5.42471e-05	0.933753	2-oxoglutarate/2-oxoacid ferredoxin oxidoreductase subunit alpha [EC:1.2.7.3 1.2.7.11]	Metabolism; Carbohydrate metabolism; Glycolysis / Gluconeogenesis | Metabolism; Carbohydrate metabolism; Citrate cycle (TCA cycle) | Metabolism; Carbohydrate metabolism; Pyruvate metabolism | Metabolism; Carbohydrate metabolism; Butanoate metabolism | Metabolism; Energy metabolism; Carbon fixation pathways in prokaryotes
K00175	0.00017749	3.64463e-05	2.00247e-05	0.000215131	3.7126e-05	4.97465e-07	-3.76236e-05	3.52064e-05	0.887484	2-oxoglutarate/2-oxoacid ferredoxin oxidoreductase subunit beta [EC:1.2.7.3 1.2.7.11]	Metabolism; Carbohydrate metabolism; Glycolysis / Gluconeogenesis | Metabolism; Carbohydrate metabolism; Citrate cycle (TCA cycle) | Metabolism; Carbohydrate metabolism; Pyruvate metabolism | Metabolism; Carbohydrate metabolism; Butanoate metabolism | Metabolism; Energy metabolism; Carbon fixation pathways in prokaryotes
K00176	4.41362e-05	8.16618e-06	1.51096e-06	5.35466e-05	8.3086e-06	1.549e-08	-9.41043e-06	7.20211e-06	0.869293	2-oxoglutarate ferredoxin oxidoreductase subunit delta [EC:1.2.7.3]	Metabolism; Carbohydrate metabolism; Citrate cycle (TCA cycle) | Metabolism; Energy metabolism; Carbon fixation pathways in prokaryotes
K00177	9.43858e-05	1.32231e-05	2.1765e-09	0.000114473	1.34886e-05	7.73988e-12	-1.98596e-05	1.39747e-05	0.867706	2-oxoglutarate ferredoxin oxidoreductase subunit gamma [EC:1.2.7.3]	Metabolism; Carbohydrate metabolism; Citrate cycle (TCA cycle) | Metabolism; Energy metabolism; Carbon fixation pathways in prokaryotes
K00179	0.00029655	2.88337e-05	1.0807e-14	0.000333412	2.94196e-05	7.54065e-17	-3.58538e-05	2.92194e-05	0.877087	indolepyruvate ferredoxin oxidoreductase, alpha subunit [EC:1.2.7.8]	Not Included in Pathway or Brite; Unclassified: metabolism; Enzymes with EC numbers
K00180	0.000118834	1.22334e-05	1.14985e-13	0.000133517	1.24685e-05	1.03261e-15	-1.44371e-05	1.23101e-05	0.877707	indolepyruvate ferredoxin oxidoreductase, beta subunit [EC:1.2.7.8]	Not Included in Pathway or Brite; Unclassified: metabolism; Enzymes with EC numbers
K00183	0.000187253	4.55853e-05	0.000332387	0.000130599	4.66003e-05	0.015981	5.60036e-05	4.89221e-05	0.877707	prokaryotic molybdopterin-containing oxidoreductase family, molybdopterin binding subunit	Not Included in Pathway or Brite; Unclassified: metabolism; Energy metabolism
K00185	5.74517e-05	1.98193e-05	0.0127879	4.62755e-05	2.01968e-05	0.0551344	1.17499e-05	1.8445e-05	0.967188	prokaryotic molybdopterin-containing oxidoreductase family, membrane subunit	Not Included in Pathway or Brite; Unclassified: metabolism; Energy metabolism
K00187	2.11448e-06	1.29939e-06	0.241288	3.64115e-06	1.32414e-06	0.0467006	-1.76917e-06	1.37847e-06	0.877707	2-oxoisovalerate ferredoxin oxidoreductase, beta subunit [EC:1.2.7.7]	Metabolism; Amino acid metabolism; Valine, leucine and isoleucine degradation
K00194	3.07647e-05	3.99682e-06	2.10153e-10	2.28966e-05	4.07611e-06	9.91622e-07	7.78552e-06	4.25119e-06	0.865586	acetyl-CoA decarbonylase/synthase complex subunit delta [EC:2.1.1.245]	Metabolism; Energy metabolism; Carbon fixation pathways in prokaryotes | Metabolism; Energy metabolism; Methane metabolism
K00197	4.31779e-05	5.57256e-06	1.70743e-10	3.191e-05	5.68194e-06	9.95745e-07	1.11882e-05	5.81913e-06	0.865586	acetyl-CoA decarbonylase/synthase complex subunit gamma [EC:2.1.1.245]	Metabolism; Energy metabolism; Carbon fixation pathways in prokaryotes | Metabolism; Energy metabolism; Methane metabolism
K00198	-3.56004e-05	1.88443e-05	0.123702	-4.89674e-05	1.91814e-05	0.0294455	1.37733e-05	1.06115e-05	0.870067	anaerobic carbon-monoxide dehydrogenase catalytic subunit [EC:1.2.7.4]	Metabolism; Energy metabolism; Carbon fixation pathways in prokaryotes | Metabolism; Energy metabolism; Methane metabolism | Metabolism; Xenobiotics biodegradation and metabolism; Nitrotoluene degradation
K00200	3.21558e-06	2.00165e-06	0.205931	5.11505e-06	2.0384e-06	0.0328284	-2.13088e-06	2.21964e-06	0.908518	formylmethanofuran dehydrogenase subunit A [EC:1.2.7.12]	Metabolism; Energy metabolism; Methane metabolism
K00205	3.55884e-06	2.11337e-06	0.177649	5.90227e-06	2.1541e-06	0.0171733	-3.01817e-06	2.04525e-06	0.867706	4Fe-4S ferredoxin	Metabolism; Energy metabolism; Methane metabolism
K00209	1.56285e-05	4.05695e-06	0.000609798	9.68307e-06	4.12771e-06	0.046738	6.4445e-06	3.2641e-06	0.865586	enoyl-[acyl-carrier protein] reductase / trans-2-enoyl-CoA reductase (NAD+) [EC:1.3.1.9 1.3.1.44]	Metabolism; Carbohydrate metabolism; Butanoate metabolism | Metabolism; Lipid metabolism; Fatty acid biosynthesis | Brite Hierarchies; Protein families: metabolism; Lipid biosynthesis proteins
K00216	-5.7428e-05	7.57951e-06	9.05287e-11	-5.41514e-05	7.7117e-06	1.099e-09	-3.21879e-06	2.328e-06	0.867706	2,3-dihydro-2,3-dihydroxybenzoate dehydrogenase [EC:1.3.1.28]	Metabolism; Metabolism of terpenoids and polyketides; Biosynthesis of siderophore group nonribosomal peptides
K00218	-8.00372e-06	2.35795e-06	0.00214527	-8.02831e-06	2.39907e-06	0.00251628	2.45848e-08	7.7344e-08	1	protochlorophyllide reductase [EC:1.3.1.33]	Metabolism; Metabolism of cofactors and vitamins; Porphyrin and chlorophyll metabolism
K00226	-0.000207722	2.69012e-05	4.73906e-11	-0.000184209	2.73704e-05	4.14683e-09	-2.35128e-05	1.88102e-05	0.877087	dihydroorotate dehydrogenase (fumarate) [EC:1.3.98.1]	Metabolism; Nucleotide metabolism; Pyrimidine metabolism
K00228	-6.70263e-05	8.76584e-06	6.58662e-11	-6.17945e-05	8.91872e-06	1.67764e-09	-5.04172e-06	2.73006e-06	0.865586	coproporphyrinogen III oxidase [EC:1.3.3.3]	Metabolism; Metabolism of cofactors and vitamins; Porphyrin and chlorophyll metabolism
K00230	-3.79926e-05	5.50508e-06	5.86631e-09	-3.57135e-05	5.61812e-06	4.98498e-08	-1.96211e-06	2.40364e-06	0.942508	menaquinone-dependent protoporphyrinogen oxidase [EC:1.3.5.3]	Metabolism; Metabolism of cofactors and vitamins; Porphyrin and chlorophyll metabolism
K00231	-6.83287e-05	1.16163e-05	3.55477e-07	-6.81772e-05	1.18364e-05	5.3593e-07	-9.12984e-07	2.10007e-06	1	protoporphyrinogen/coproporphyrinogen III oxidase [EC:1.3.3.4 1.3.3.15]	Metabolism; Metabolism of cofactors and vitamins; Porphyrin and chlorophyll metabolism
K00239	-0.00020152	3.36328e-05	1.18517e-07	-0.000223936	3.42194e-05	9.78078e-09	2.2416e-05	2.87722e-05	0.948733	succinate dehydrogenase / fumarate reductase, flavoprotein subunit [EC:1.3.5.1 1.3.5.4]	Metabolism; Carbohydrate metabolism; Citrate cycle (TCA cycle) | Metabolism; Carbohydrate metabolism; Butanoate metabolism | Metabolism; Energy metabolism; Oxidative phosphorylation | Metabolism; Energy metabolism; Carbon fixation pathways in prokaryotes | Human Diseases; Infectious diseases: Bacterial; Legionellosis
K00240	-0.000163179	1.77989e-05	6.15629e-13	-0.000165107	1.8162e-05	6.05605e-13	1.43607e-06	1.52338e-05	1	succinate dehydrogenase / fumarate reductase, iron-sulfur subunit [EC:1.3.5.1 1.3.5.4]	Metabolism; Carbohydrate metabolism; Citrate cycle (TCA cycle) | Metabolism; Carbohydrate metabolism; Butanoate metabolism | Metabolism; Energy metabolism; Oxidative phosphorylation | Metabolism; Energy metabolism; Carbon fixation pathways in prokaryotes
K00242	-2.39509e-05	3.15771e-06	7.83167e-13	-2.21589e-05	3.21278e-06	6.52761e-11	-1.71413e-06	1.0552e-06	0.867706	succinate dehydrogenase / fumarate reductase, membrane anchor subunit	Metabolism; Carbohydrate metabolism; Citrate cycle (TCA cycle) | Metabolism; Carbohydrate metabolism; Butanoate metabolism | Metabolism; Energy metabolism; Oxidative phosphorylation | Metabolism; Energy metabolism; Carbon fixation pathways in prokaryotes
K00243	0.000105652	1.80162e-05	2.08022e-07	0.000102383	1.83304e-05	7.03469e-07	3.26912e-06	1.64434e-05	1	uncharacterized protein	Not Included in Pathway or Brite; Poorly characterized; Function unknown
K00244	0.000821513	0.000118374	8.06437e-09	0.000661798	0.000121126	2.35638e-06	0.000156699	0.000129776	0.877087	fumarate reductase flavoprotein subunit [EC:1.3.5.4]	Metabolism; Carbohydrate metabolism; Citrate cycle (TCA cycle) | Metabolism; Carbohydrate metabolism; Pyruvate metabolism | Metabolism; Carbohydrate metabolism; Butanoate metabolism | Metabolism; Energy metabolism; Oxidative phosphorylation | Metabolism; Energy metabolism; Carbon fixation pathways in prokaryotes | Environmental Information Processing; Signal transduction; Two-component system
K00245	-4.59797e-05	7.42367e-06	1.14674e-07	-4.45078e-05	7.56501e-06	3.61374e-07	-1.27682e-06	3.73959e-06	1	fumarate reductase iron-sulfur subunit [EC:1.3.5.4]	Metabolism; Carbohydrate metabolism; Citrate cycle (TCA cycle) | Metabolism; Carbohydrate metabolism; Pyruvate metabolism | Metabolism; Carbohydrate metabolism; Butanoate metabolism | Metabolism; Energy metabolism; Oxidative phosphorylation | Metabolism; Energy metabolism; Carbon fixation pathways in prokaryotes | Environmental Information Processing; Signal transduction; Two-component system
K00246	-3.41737e-05	4.48323e-06	7.36709e-11	-3.18317e-05	4.56142e-06	1.33139e-09	-2.244e-06	1.599e-06	0.877087	fumarate reductase subunit C	Metabolism; Carbohydrate metabolism; Citrate cycle (TCA cycle) | Metabolism; Carbohydrate metabolism; Pyruvate metabolism | Metabolism; Carbohydrate metabolism; Butanoate metabolism | Metabolism; Energy metabolism; Oxidative phosphorylation | Metabolism; Energy metabolism; Carbon fixation pathways in prokaryotes | Environmental Information Processing; Signal transduction; Two-component system
K00247	-3.02272e-05	3.84387e-06	2.42418e-13	-2.85893e-05	3.91091e-06	9.48998e-12	-1.42824e-06	1.10357e-06	0.877649	fumarate reductase subunit D	Metabolism; Carbohydrate metabolism; Citrate cycle (TCA cycle) | Metabolism; Carbohydrate metabolism; Pyruvate metabolism | Metabolism; Carbohydrate metabolism; Butanoate metabolism | Metabolism; Energy metabolism; Oxidative phosphorylation | Metabolism; Energy metabolism; Carbon fixation pathways in prokaryotes | Environmental Information Processing; Signal transduction; Two-component system
K00248	0.000472807	4.40102e-05	1.00043e-15	0.000401426	4.4962e-05	1.44145e-12	7.3722e-05	4.41304e-05	0.865586	butyryl-CoA dehydrogenase [EC:1.3.8.1]	Metabolism; Carbohydrate metabolism; Butanoate metabolism | Metabolism; Lipid metabolism; Fatty acid degradation | Metabolism; Amino acid metabolism; Valine, leucine and isoleucine degradation
K00249	9.60594e-05	2.97769e-05	0.00452237	0.000125295	3.02962e-05	0.000224733	-2.92352e-05	2.87099e-05	0.89097	acyl-CoA dehydrogenase [EC:1.3.8.7]	Metabolism; Carbohydrate metabolism; Propanoate metabolism | Metabolism; Lipid metabolism; Fatty acid degradation | Metabolism; Amino acid metabolism; Valine, leucine and isoleucine degradation | Metabolism; Metabolism of other amino acids; beta-Alanine metabolism | Organismal Systems; Endocrine system; PPAR signaling pathway
K00253	3.88114e-06	1.40649e-06	0.0465584	4.64055e-06	1.43838e-06	0.022593	-7.43314e-07	1.65447e-06	1	isovaleryl-CoA dehydrogenase [EC:1.3.8.4]	Metabolism; Amino acid metabolism; Valine, leucine and isoleucine degradation
K00254	-0.000100969	1.71002e-05	1.74402e-07	-7.32083e-05	1.73984e-05	0.000172727	-2.7761e-05	1.45263e-05	0.865586	dihydroorotate dehydrogenase [EC:1.3.5.2]	Metabolism; Nucleotide metabolism; Pyrimidine metabolism
K00259	7.10906e-05	1.80169e-05	0.000442561	8.48668e-05	1.83311e-05	3.54186e-05	-1.37763e-05	1.68344e-05	0.942508	alanine dehydrogenase [EC:1.4.1.1]	Metabolism; Amino acid metabolism; Alanine, aspartate and glutamate metabolism | Metabolism; Metabolism of other amino acids; Taurine and hypotaurine metabolism
K00260	9.74614e-06	3.17695e-06	0.00590145	1.11455e-05	3.25685e-06	0.00186424	-1.53201e-06	3.05101e-06	0.993649	glutamate dehydrogenase [EC:1.4.1.2]	Metabolism; Energy metabolism; Nitrogen metabolism | Metabolism; Amino acid metabolism; Alanine, aspartate and glutamate metabolism | Metabolism; Amino acid metabolism; Arginine biosynthesis | Metabolism; Metabolism of other amino acids; Taurine and hypotaurine metabolism
K00261	-3.69898e-05	1.08485e-05	0.00289861	-4.60635e-05	1.11069e-05	0.000261848	8.70727e-06	7.45506e-06	0.877707	glutamate dehydrogenase (NAD(P)+) [EC:1.4.1.3]	Metabolism; Energy metabolism; Nitrogen metabolism | Metabolism; Amino acid metabolism; Alanine, aspartate and glutamate metabolism | Metabolism; Amino acid metabolism; Arginine biosynthesis | Metabolism; Metabolism of other amino acids; D-Glutamine and D-glutamate metabolism | Cellular Processes; Cell growth and death; Necroptosis | Organismal Systems; Excretory system; Proximal tubule bicarbona…
K00262	0.000108536	2.96364e-05	0.00115505	0.00013728	3.01533e-05	4.77008e-05	-2.8744e-05	2.21887e-05	0.86962	glutamate dehydrogenase (NADP+) [EC:1.4.1.4]	Metabolism; Energy metabolism; Nitrogen metabolism | Metabolism; Amino acid metabolism; Alanine, aspartate and glutamate metabolism | Metabolism; Amino acid metabolism; Arginine biosynthesis
K00265	-0.000988772	6.58897e-05	1.43912e-22	-0.000924213	6.7289e-05	5.16302e-21	-6.51966e-05	5.31391e-05	0.877087	glutamate synthase (NADPH) large chain [EC:1.4.1.13]	Metabolism; Energy metabolism; Nitrogen metabolism | Metabolism; Amino acid metabolism; Alanine, aspartate and glutamate metabolism | Brite Hierarchies; Protein families: metabolism; Peptidases
K00266	0.000294703	5.09838e-05	6.86131e-07	0.000275506	5.21227e-05	4.24863e-06	1.68353e-05	3.86211e-05	1	glutamate synthase (NADPH) small chain [EC:1.4.1.13]	Metabolism; Energy metabolism; Nitrogen metabolism | Metabolism; Amino acid metabolism; Alanine, aspartate and glutamate metabolism
K00275	-3.85676e-05	7.94946e-06	2.21666e-05	-3.51435e-05	8.12913e-06	0.000143352	-2.58862e-06	5.14572e-06	0.994276	pyridoxamine 5'-phosphate oxidase [EC:1.4.3.5]	Metabolism; Metabolism of cofactors and vitamins; Vitamin B6 metabolism
K00276	-5.02623e-05	1.05654e-05	2.14947e-05	-4.81794e-05	1.07497e-05	6.22948e-05	-1.72838e-06	2.82481e-06	0.973645	primary-amine oxidase [EC:1.4.3.21]	Metabolism; Amino acid metabolism; Glycine, serine and threonine metabolism | Metabolism; Amino acid metabolism; Tyrosine metabolism | Metabolism; Amino acid metabolism; Phenylalanine metabolism | Metabolism; Metabolism of other amino acids; beta-Alanine metabolism | Metabolism; Biosynthesis of other secondary metabolites; Isoquinoline alkaloid biosynthesis | Metabolism; Biosynthesis of other sec…
K00278	-0.000193092	2.98536e-05	3.86538e-08	-0.000146501	3.05507e-05	2.60911e-05	-4.74185e-05	2.48485e-05	0.865586	L-aspartate oxidase [EC:1.4.3.16]	Metabolism; Amino acid metabolism; Alanine, aspartate and glutamate metabolism | Metabolism; Metabolism of cofactors and vitamins; Nicotinate and nicotinamide metabolism
K00282	7.25316e-05	9.00693e-06	5.88658e-11	6.49282e-05	9.1697e-06	2.40609e-09	7.74458e-06	9.06039e-06	0.940907	glycine dehydrogenase subunit 1 [EC:1.4.4.2]	Metabolism; Carbohydrate metabolism; Glyoxylate and dicarboxylate metabolism | Metabolism; Amino acid metabolism; Glycine, serine and threonine metabolism
K00283	7.97407e-05	1.00111e-05	7.89078e-11	7.08041e-05	1.01922e-05	4.08812e-09	9.06664e-06	1.03356e-05	0.933753	glycine dehydrogenase subunit 2 [EC:1.4.4.2]	Metabolism; Carbohydrate metabolism; Glyoxylate and dicarboxylate metabolism | Metabolism; Amino acid metabolism; Glycine, serine and threonine metabolism
K00284	0.000699743	7.53354e-05	4.84512e-13	0.000645945	7.66956e-05	1.2567e-11	5.35616e-05	7.22766e-05	0.950381	glutamate synthase (ferredoxin) [EC:1.4.7.1]	Metabolism; Carbohydrate metabolism; Glyoxylate and dicarboxylate metabolism | Metabolism; Energy metabolism; Nitrogen metabolism | Brite Hierarchies; Protein families: metabolism; Peptidases
K00285	-9.09245e-05	1.19938e-05	8.89073e-11	-8.20958e-05	1.2203e-05	4.19684e-09	-8.69882e-06	4.44135e-06	0.865586	D-amino-acid dehydrogenase [EC:1.4.5.1]	Metabolism; Amino acid metabolism; Phenylalanine metabolism
K00287	-0.000118722	1.36352e-05	9.73379e-12	-0.000101911	1.38758e-05	1.23682e-09	-1.62988e-05	1.01075e-05	0.865586	dihydrofolate reductase [EC:1.5.1.3]	Metabolism; Metabolism of cofactors and vitamins; Folate biosynthesis | Metabolism; Metabolism of cofactors and vitamins; One carbon pool by folate | Human Diseases; Drug resistance: Antineoplastic; Antifolate resistance
K00290	0.000275291	2.51287e-05	5.14149e-18	0.000261407	2.5567e-05	2.10401e-16	1.38838e-05	2.32441e-05	0.976233	saccharopine dehydrogenase (NAD+, L-lysine forming) [EC:1.5.1.7]	Metabolism; Amino acid metabolism; Lysine biosynthesis | Metabolism; Amino acid metabolism; Lysine degradation
K00294	9.15905e-06	4.09149e-06	0.0615212	1.08576e-05	4.16472e-06	0.0260991	-1.67159e-06	4.00879e-06	1	1-pyrroline-5-carboxylate dehydrogenase [EC:1.2.1.88]	Metabolism; Amino acid metabolism; Alanine, aspartate and glutamate metabolism | Metabolism; Amino acid metabolism; Arginine and proline metabolism
K00297	0.000115151	1.42235e-05	8.80366e-11	0.000108828	1.44983e-05	6.46336e-10	4.31468e-06	1.03179e-05	1	methylenetetrahydrofolate reductase (NADPH) [EC:1.5.1.20]	Metabolism; Energy metabolism; Carbon fixation pathways in prokaryotes | Metabolism; Metabolism of cofactors and vitamins; One carbon pool by folate | Human Diseases; Drug resistance: Antineoplastic; Antifolate resistance
K00299	-3.00276e-05	4.8516e-06	1.09695e-07	-1.73675e-05	4.96711e-06	0.0021899	-1.22412e-05	2.96781e-06	0.363828	FMN reductase [EC:1.5.1.38]	Metabolism; Energy metabolism; Sulfur metabolism | Metabolism; Metabolism of cofactors and vitamins; Riboflavin metabolism
K00302	0.000321471	2.32279e-05	1.16339e-20	0.000286623	2.37363e-05	4.34533e-18	3.60088e-05	2.51097e-05	0.867706	sarcosine oxidase, subunit alpha [EC:1.5.3.1]	Metabolism; Amino acid metabolism; Glycine, serine and threonine metabolism
K00303	3.2075e-05	5.88077e-06	3.53336e-06	2.38844e-05	5.99318e-06	0.000531797	6.66752e-06	5.34635e-06	0.877087	sarcosine oxidase, subunit beta [EC:1.5.3.1]	Metabolism; Amino acid metabolism; Glycine, serine and threonine metabolism
K00313	-0.000221887	3.1015e-05	2.07134e-09	-0.000207486	3.15736e-05	2.01164e-08	-1.42623e-05	1.18787e-05	0.877649	electron transfer flavoprotein-quinone oxidoreductase [EC:1.5.5.-]	Not Included in Pathway or Brite; Unclassified: metabolism; Enzymes with EC numbers
K00322	-9.14811e-05	1.20401e-05	3.23555e-10	-8.37009e-05	1.22503e-05	6.34751e-09	-7.62969e-06	4.34672e-06	0.865586	NAD(P) transhydrogenase [EC:1.6.1.1]	Metabolism; Metabolism of cofactors and vitamins; Nicotinate and nicotinamide metabolism
K00324	-0.000365183	3.06433e-05	6.86387e-18	-0.000354518	3.11823e-05	3.30525e-17	-1.07365e-05	1.77178e-05	0.975085	H+-translocating NAD(P) transhydrogenase subunit alpha [EC:1.6.1.2 7.1.1.1]	Metabolism; Metabolism of cofactors and vitamins; Nicotinate and nicotinamide metabolism
K00325	-0.000310139	2.67792e-05	2.1055e-19	-0.000300844	2.72462e-05	3.30782e-18	-9.29561e-06	1.50048e-05	0.972278	H+-translocating NAD(P) transhydrogenase subunit beta [EC:1.6.1.2 7.1.1.1]	Metabolism; Metabolism of cofactors and vitamins; Nicotinate and nicotinamide metabolism
K00326	2.84598e-06	9.01713e-07	0.0258747	1.96907e-06	9.19374e-07	0.117894	8.62261e-07	1.04005e-06	0.94675	cytochrome-b5 reductase [EC:1.6.2.2]	Metabolism; Carbohydrate metabolism; Amino sugar and nucleotide sugar metabolism
K00335	0.000387494	4.70651e-05	3.0383e-11	0.000312517	4.81586e-05	3.03253e-08	7.55834e-05	4.32336e-05	0.865586	NADH-quinone oxidoreductase subunit F [EC:7.1.1.2]	Metabolism; Energy metabolism; Oxidative phosphorylation
K00344	-0.000174885	2.81263e-05	8.86568e-08	-0.000166726	2.86608e-05	4.20282e-07	-7.90043e-06	7.29504e-06	0.885145	NADPH2:quinone reductase [EC:1.6.5.5]	Not Included in Pathway or Brite; Unclassified: metabolism; Enzymes with EC numbers
K00346	6.71106e-05	2.50378e-05	0.0207061	7.93706e-05	2.54745e-05	0.00624102	-1.22601e-05	2.41623e-05	0.993649	Na+-transporting NADH:ubiquinone oxidoreductase subunit A [EC:7.2.1.1]	Not Included in Pathway or Brite; Unclassified: metabolism; Enzymes with EC numbers
K00347	5.17005e-05	2.01308e-05	0.0274643	5.93746e-05	2.04819e-05	0.0115055	-7.67408e-06	1.92217e-05	1	Na+-transporting NADH:ubiquinone oxidoreductase subunit B [EC:7.2.1.1]	Not Included in Pathway or Brite; Unclassified: metabolism; Enzymes with EC numbers
K00348	3.04092e-05	1.4384e-05	0.0777251	4.22622e-05	1.46349e-05	0.011857	-1.18531e-05	1.40017e-05	0.941071	Na+-transporting NADH:ubiquinone oxidoreductase subunit C [EC:7.2.1.1]	Not Included in Pathway or Brite; Unclassified: metabolism; Enzymes with EC numbers
K00349	3.30371e-05	1.22107e-05	0.019356	4.12174e-05	1.24236e-05	0.00343399	-8.18036e-06	1.20474e-05	0.95952	Na+-transporting NADH:ubiquinone oxidoreductase subunit D [EC:7.2.1.1]	Not Included in Pathway or Brite; Unclassified: metabolism; Enzymes with EC numbers
K00350	5.81765e-05	1.20708e-05	2.52294e-05	5.48385e-05	1.23084e-05	8.99029e-05	3.51661e-06	1.17254e-05	1	Na+-transporting NADH:ubiquinone oxidoreductase subunit E [EC:7.2.1.1]	Not Included in Pathway or Brite; Unclassified: metabolism; Enzymes with EC numbers
K00351	5.77656e-05	2.14435e-05	0.0199664	7.13685e-05	2.18175e-05	0.00395074	-1.36029e-05	2.10646e-05	0.966321	Na+-transporting NADH:ubiquinone oxidoreductase subunit F [EC:7.2.1.1]	Not Included in Pathway or Brite; Unclassified: metabolism; Enzymes with EC numbers
K00354	-0.000135174	1.8923e-05	2.23727e-09	-0.000136995	1.92704e-05	2.13827e-09	1.70377e-06	1.06298e-05	1	NADPH2 dehydrogenase [EC:1.6.99.1]	Not Included in Pathway or Brite; Unclassified: metabolism; Enzymes with EC numbers
K00355	-3.64369e-05	8.85159e-06	0.000240922	-3.37067e-05	9.00597e-06	0.000883972	-2.76645e-06	6.13807e-06	1	NAD(P)H dehydrogenase (quinone) [EC:1.6.5.2]	Metabolism; Metabolism of cofactors and vitamins; Ubiquinone and other terpenoid-quinone biosynthesis | Human Diseases; Cancers: Overview; Pathways in cancer | Human Diseases; Cancers: Specific types; Hepatocellular carcinoma | Human Diseases; Cardiovascular diseases; Fluid shear stress and atherosclerosis
K00362	-0.000310073	3.44592e-05	1.08797e-13	-0.000301765	3.50602e-05	7.45908e-13	-7.69107e-06	9.9469e-06	0.948733	nitrite reductase (NADH) large subunit [EC:1.7.1.15]	Metabolism; Energy metabolism; Nitrogen metabolism
K00363	-3.49525e-05	4.44454e-06	2.5582e-11	-3.25522e-05	4.52205e-06	5.0021e-10	-2.24217e-06	1.44648e-06	0.867706	nitrite reductase (NADH) small subunit [EC:1.7.1.15]	Metabolism; Energy metabolism; Nitrogen metabolism
K00364	-0.000125019	1.16592e-05	7.12378e-16	-0.000115907	1.18719e-05	2.94845e-14	-9.16208e-06	4.2373e-06	0.865586	GMP reductase [EC:1.7.1.7]	Metabolism; Nucleotide metabolism; Purine metabolism
K00366	-4.81865e-05	1.3502e-05	0.00156206	-6.24116e-05	1.37375e-05	4.9404e-05	1.41495e-05	9.0193e-06	0.865586	ferredoxin-nitrite reductase [EC:1.7.7.1]	Metabolism; Energy metabolism; Nitrogen metabolism
K00367	7.93194e-06	1.67759e-06	0.00243955	6.09322e-06	1.71832e-06	0.0133106	1.77009e-06	1.84182e-06	0.986864	ferredoxin-nitrate reductase [EC:1.7.7.2]	Metabolism; Energy metabolism; Nitrogen metabolism
K00370	-0.00052188	5.32239e-05	3.50743e-14	-0.000490452	5.41551e-05	5.98723e-13	-3.11056e-05	1.66928e-05	0.865586	nitrate reductase / nitrite oxidoreductase, alpha subunit [EC:1.7.5.1 1.7.99.-]	Metabolism; Energy metabolism; Nitrogen metabolism | Environmental Information Processing; Signal transduction; Two-component system
K00371	-0.000224041	2.29008e-05	3.76993e-14	-0.00021031	2.33056e-05	6.79817e-13	-1.3595e-05	7.51836e-06	0.865586	nitrate reductase / nitrite oxidoreductase, beta subunit [EC:1.7.5.1 1.7.99.-]	Metabolism; Energy metabolism; Nitrogen metabolism | Environmental Information Processing; Signal transduction; Two-component system
K00372	-3.68992e-05	1.09646e-05	0.00323792	-3.78139e-05	1.11567e-05	0.00297249	9.81413e-07	1.70987e-06	0.987849	assimilatory nitrate reductase catalytic subunit [EC:1.7.99.-]	Metabolism; Energy metabolism; Nitrogen metabolism
K00373	-0.000110815	1.18017e-05	1.52215e-14	-0.000103753	1.20075e-05	6.29232e-13	-6.99085e-06	4.02634e-06	0.865586	nitrate reductase molybdenum cofactor assembly chaperone NarJ/NarW	Environmental Information Processing; Signal transduction; Two-component system
K00374	-9.55274e-05	1.03332e-05	3.20162e-14	-8.84041e-05	1.05134e-05	1.97547e-12	-7.10952e-06	3.50154e-06	0.865586	nitrate reductase gamma subunit [EC:1.7.5.1 1.7.99.-]	Metabolism; Energy metabolism; Nitrogen metabolism | Environmental Information Processing; Signal transduction; Two-component system
K00375	0.000256833	4.35314e-05	3.96691e-07	0.000194177	4.45697e-05	0.000129198	6.10767e-05	3.23252e-05	0.865586	GntR family transcriptional regulator / MocR family aminotransferase	Brite Hierarchies; Protein families: genetic information processing; Transcription factors
K00380	-0.00013828	1.89237e-05	3.08557e-10	-0.000113954	1.92537e-05	1.63936e-07	-2.36833e-05	9.94441e-06	0.865586	sulfite reductase (NADPH) flavoprotein alpha-component [EC:1.8.1.2]	Metabolism; Energy metabolism; Sulfur metabolism
K00381	-0.00011894	1.50303e-05	2.07029e-11	-0.000111542	1.52924e-05	3.26683e-10	-7.33083e-06	5.69455e-06	0.871995	sulfite reductase (NADPH) hemoprotein beta-component [EC:1.8.1.2]	Metabolism; Energy metabolism; Sulfur metabolism
K00382	-0.000357103	3.30064e-05	1.01611e-17	-0.000295364	3.35821e-05	2.96506e-13	-6.17388e-05	3.28721e-05	0.865586	dihydrolipoamide dehydrogenase [EC:1.8.1.4]	Metabolism; Carbohydrate metabolism; Glycolysis / Gluconeogenesis | Metabolism; Carbohydrate metabolism; Citrate cycle (TCA cycle) | Metabolism; Carbohydrate metabolism; Pyruvate metabolism | Metabolism; Carbohydrate metabolism; Glyoxylate and dicarboxylate metabolism | Metabolism; Carbohydrate metabolism; Propanoate metabolism | Metabolism; Amino acid metabolism; Glycine, serine and threonine me…
K00383	-0.000131927	1.51245e-05	4.20419e-13	-0.000117481	1.53883e-05	6.96711e-11	-1.43352e-05	6.17848e-06	0.865586	glutathione reductase (NADPH) [EC:1.8.1.7]	Metabolism; Metabolism of other amino acids; Glutathione metabolism | Organismal Systems; Endocrine system; Thyroid hormone synthesis
K00384	-0.000204285	6.7191e-05	0.00775819	-0.000198346	6.83628e-05	0.0114344	-5.93976e-06	3.89189e-05	1	thioredoxin reductase (NADPH) [EC:1.8.1.9]	Metabolism; Metabolism of other amino acids; Selenocompound metabolism
K00385	6.6143e-05	1.09437e-05	1.97229e-07	4.89081e-05	1.11419e-05	0.000110154	1.52017e-05	1.00423e-05	0.867706	anaerobic sulfite reductase subunit C	Metabolism; Energy metabolism; Sulfur metabolism
K00389	-3.76445e-05	4.45622e-06	1.07037e-11	-3.60998e-05	4.53847e-06	5.94938e-11	-1.44766e-06	1.187e-06	0.877707	putative membrane protein	Not Included in Pathway or Brite; Poorly characterized; General function prediction only
K00390	5.96339e-05	1.449e-05	0.000241612	5.17567e-05	1.47427e-05	0.00188655	7.87725e-06	1.54273e-05	0.993649	phosphoadenosine phosphosulfate reductase [EC:1.8.4.8 1.8.4.10]	Metabolism; Energy metabolism; Sulfur metabolism
K00394	0.000134932	2.2246e-05	8.60201e-08	0.000107487	2.2634e-05	2.22055e-05	2.5196e-05	2.19887e-05	0.877707	adenylylsulfate reductase, subunit A [EC:1.8.99.2]	Metabolism; Energy metabolism; Sulfur metabolism
K00395	4.97166e-05	5.72245e-06	4.98684e-13	4.04073e-05	5.82225e-06	1.59008e-09	8.64613e-06	5.85731e-06	0.867706	adenylylsulfate reductase, subunit B [EC:1.8.99.2]	Metabolism; Energy metabolism; Sulfur metabolism
K00399	3.65691e-06	2.03215e-06	0.145383	5.15328e-06	2.06924e-06	0.0336733	-1.85668e-06	2.18145e-06	0.939936	methyl-coenzyme M reductase alpha subunit [EC:2.8.4.1]	Metabolism; Energy metabolism; Methane metabolism
K00400	4.81523e-06	2.97901e-06	0.196782	7.39342e-06	3.0333e-06	0.0346255	-3.55057e-06	2.93424e-06	0.877087	methyl coenzyme M reductase system, component A2	Metabolism; Energy metabolism; Methane metabolism
K00401	2.39112e-06	1.45386e-06	0.236819	4.26035e-06	1.48009e-06	0.0386052	-1.92606e-06	1.69028e-06	0.883033	methyl-coenzyme M reductase beta subunit [EC:2.8.4.1]	Metabolism; Energy metabolism; Methane metabolism
K00423	-2.11856e-05	6.43069e-06	0.00368331	-2.06584e-05	6.54284e-06	0.00553544	-4.7274e-07	1.19824e-06	1	L-ascorbate oxidase [EC:1.10.3.3]	Metabolism; Carbohydrate metabolism; Ascorbate and aldarate metabolism
K00425	-0.000142594	3.29497e-05	0.000142789	-0.000104775	3.35247e-05	0.00650083	-3.78166e-05	2.72825e-05	0.867706	cytochrome bd ubiquinol oxidase subunit I [EC:7.1.1.7]	Metabolism; Energy metabolism; Oxidative phosphorylation | Environmental Information Processing; Signal transduction; Two-component system
K00426	-0.000108688	2.38787e-05	4.78959e-05	-8.30323e-05	2.42952e-05	0.00252947	-2.5656e-05	1.91092e-05	0.867706	cytochrome bd ubiquinol oxidase subunit II [EC:7.1.1.7]	Metabolism; Energy metabolism; Oxidative phosphorylation | Environmental Information Processing; Signal transduction; Two-component system
K00427	-0.000122897	1.52922e-05	1.18995e-11	-0.000115053	1.55589e-05	2.07561e-10	-7.44326e-06	4.59872e-06	0.865586	L-lactate permease	Brite Hierarchies; Protein families: signaling and cellular processes; Transporters
K00428	-7.16911e-05	2.09018e-05	0.00274449	-5.94184e-05	2.13752e-05	0.0167395	-1.00987e-05	1.23011e-05	0.942508	cytochrome c peroxidase [EC:1.11.1.5]	Not Included in Pathway or Brite; Unclassified: metabolism; Enzymes with EC numbers
K00432	-6.72138e-05	1.01175e-05	1.66937e-08	-5.66603e-05	1.03476e-05	1.7841e-06	-1.04969e-05	8.82429e-06	0.877649	glutathione peroxidase [EC:1.11.1.9]	Metabolism; Lipid metabolism; Arachidonic acid metabolism | Metabolism; Metabolism of other amino acids; Glutathione metabolism | Organismal Systems; Endocrine system; Thyroid hormone synthesis
K00435	-2.86199e-05	5.19033e-06	9.51954e-07	-2.82232e-05	5.28085e-06	1.94462e-06	-3.96694e-07	2.93046e-07	0.889004	Fe-coproporphyrin III decarboxylase [EC:1.11.1.-]	Metabolism; Metabolism of cofactors and vitamins; Porphyrin and chlorophyll metabolism
K00436	1.01876e-05	2.73347e-06	0.000620653	8.3675e-06	2.79861e-06	0.00746733	1.91449e-06	2.67494e-06	0.952558	NAD-reducing hydrogenase large subunit [EC:1.12.1.2]	Not Included in Pathway or Brite; Unclassified: metabolism; Enzymes with EC numbers
K00437	1.15436e-06	6.23255e-07	0.194989	1.91011e-06	6.38101e-07	0.0439066	-7.00951e-07	6.35766e-07	0.895039	[NiFe] hydrogenase large subunit [EC:1.12.2.1]	Not Included in Pathway or Brite; Unclassified: metabolism; Enzymes with EC numbers
K00448	-5.96661e-06	2.31788e-06	0.0249728	-5.68314e-06	2.36458e-06	0.0383967	-3.41571e-07	6.99989e-07	1	protocatechuate 3,4-dioxygenase, alpha subunit [EC:1.13.11.3]	Metabolism; Xenobiotics biodegradation and metabolism; Benzoate degradation | Metabolism; Xenobiotics biodegradation and metabolism; Polycyclic aromatic hydrocarbon degradation
K00449	-8.59313e-06	2.51791e-06	0.00194218	-8.3238e-06	2.56182e-06	0.0033461	-2.66528e-07	1.37098e-07	0.939092	protocatechuate 3,4-dioxygenase, beta subunit [EC:1.13.11.3]	Metabolism; Xenobiotics biodegradation and metabolism; Benzoate degradation | Metabolism; Xenobiotics biodegradation and metabolism; Polycyclic aromatic hydrocarbon degradation
K00450	-1.28419e-05	3.86388e-06	0.00268994	-1.21184e-05	3.9334e-06	0.00581388	-6.81883e-07	1.45422e-06	1	gentisate 1,2-dioxygenase [EC:1.13.11.4]	Metabolism; Amino acid metabolism; Tyrosine metabolism
K00455	-3.09317e-05	6.56362e-06	3.43006e-05	-3.02656e-05	6.67922e-06	6.40134e-05	1.40519e-07	1.13609e-06	1	3,4-dihydroxyphenylacetate 2,3-dioxygenase [EC:1.13.11.15]	Metabolism; Amino acid metabolism; Tyrosine metabolism
K00457	-2.2482e-05	7.12696e-06	0.0059804	-2.25491e-05	7.25661e-06	0.00676238	1.98793e-08	6.10909e-07	1	4-hydroxyphenylpyruvate dioxygenase [EC:1.13.11.27]	Metabolism; Amino acid metabolism; Tyrosine metabolism | Metabolism; Amino acid metabolism; Phenylalanine metabolism | Metabolism; Metabolism of cofactors and vitamins; Ubiquinone and other terpenoid-quinone biosynthesis | Brite Hierarchies; Protein families: signaling and cellular processes; Exosome
K00459	0.000209708	1.86353e-05	3.26921e-16	0.000176502	1.90664e-05	6.25444e-13	3.2605e-05	1.6891e-05	0.865586	nitronate monooxygenase [EC:1.13.12.16]	Metabolism; Energy metabolism; Nitrogen metabolism
K00467	1.61543e-05	2.34613e-06	1.66948e-10	1.59493e-05	2.40587e-06	6.95091e-10	2.01294e-07	2.27786e-06	1	lactate 2-monooxygenase [EC:1.13.12.4]	Metabolism; Carbohydrate metabolism; Pyruvate metabolism
K00481	-1.51349e-05	4.41472e-06	0.00244795	-1.4585e-05	4.49171e-06	0.00424602	-5.47614e-07	4.27301e-07	0.884953	p-hydroxybenzoate 3-monooxygenase [EC:1.14.13.2]	Metabolism; Xenobiotics biodegradation and metabolism; Benzoate degradation
K00483	-4.69494e-05	1.03487e-05	5.06044e-05	-4.54212e-05	1.05292e-05	0.000116876	-8.14454e-07	2.05152e-06	1	4-hydroxyphenylacetate 3-monooxygenase [EC:1.14.14.9]	Metabolism; Amino acid metabolism; Tyrosine metabolism
K00484	-1.81225e-05	3.92933e-06	1.80583e-05	-1.77726e-05	3.99786e-06	3.74618e-05	8.14441e-09	6.29578e-07	1	flavin reductase (NADH) [EC:1.5.1.36]	Metabolism; Amino acid metabolism; Tyrosine metabolism | Metabolism; Metabolism of cofactors and vitamins; Riboflavin metabolism
K00485	-3.87522e-06	1.39178e-06	0.0449084	-3.08587e-06	1.4308e-06	0.114299	-2.94722e-07	3.24026e-07	0.949574	dimethylaniline monooxygenase (N-oxide forming) [EC:1.14.13.8]	Metabolism; Xenobiotics biodegradation and metabolism; Drug metabolism - cytochrome P450
K00508	-8.45281e-06	2.71061e-06	0.00502364	-6.76288e-06	2.76493e-06	0.0338514	-1.7415e-06	1.10516e-06	0.867706	linoleoyl-CoA desaturase [EC:1.14.19.3]	Metabolism; Lipid metabolism; Linoleic acid metabolism | Brite Hierarchies; Protein families: metabolism; Lipid biosynthesis proteins
K00520	-5.1507e-05	1.55518e-05	0.0037741	-5.17646e-05	1.58242e-05	0.00420382	2.53612e-07	1.37999e-06	1	mercuric reductase [EC:1.16.1.1]	Not Included in Pathway or Brite; Unclassified: metabolism; Enzymes with EC numbers
K00525	-0.000564393	5.28913e-05	1.60655e-15	-0.000512699	5.39808e-05	1.39677e-13	-5.00147e-05	5.46061e-05	0.920129	ribonucleoside-diphosphate reductase alpha chain [EC:1.17.4.1]	Metabolism; Nucleotide metabolism; Purine metabolism | Metabolism; Nucleotide metabolism; Pyrimidine metabolism | Brite Hierarchies; Protein families: genetic information processing; DNA repair and recombination proteins
K00526	-0.000355732	2.49358e-05	4.84527e-25	-0.000359874	2.53707e-05	6.81399e-25	4.14176e-06	1.91925e-05	1	ribonucleoside-diphosphate reductase beta chain [EC:1.17.4.1]	Metabolism; Nucleotide metabolism; Purine metabolism | Metabolism; Nucleotide metabolism; Pyrimidine metabolism | Brite Hierarchies; Protein families: genetic information processing; DNA repair and recombination proteins
K00527	-1.57821e-05	5.15751e-06	0.00779119	-1.63411e-05	5.24761e-06	0.00662131	5.57718e-07	1.33347e-06	1	ribonucleoside-triphosphate reductase (thioredoxin) [EC:1.17.4.2]	Metabolism; Nucleotide metabolism; Purine metabolism | Metabolism; Nucleotide metabolism; Pyrimidine metabolism
K00528	-0.000120158	3.55261e-05	0.00314255	-0.000111516	3.62316e-05	0.00744997	-9.79322e-06	2.08314e-05	1	ferredoxin/flavodoxin---NADP+ reductase [EC:1.18.1.2 1.19.1.1]	Not Included in Pathway or Brite; Unclassified: metabolism; Enzymes with EC numbers
K00529	-4.01392e-05	8.11643e-06	1.46841e-05	-3.69838e-05	8.26276e-06	7.97721e-05	-2.76672e-06	2.32346e-06	0.877649	3-phenylpropionate/trans-cinnamate dioxygenase ferredoxin reductase component [EC:1.18.1.3]	Metabolism; Lipid metabolism; Fatty acid degradation | Metabolism; Amino acid metabolism; Phenylalanine metabolism
K00533	0.000496623	2.95245e-05	9.75722e-30	0.000451366	3.00395e-05	1.81075e-26	4.3929e-05	2.57871e-05	0.865586	ferredoxin hydrogenase large subunit [EC:1.12.7.2]	Not Included in Pathway or Brite; Unclassified: metabolism; Enzymes with EC numbers
K00537	3.53168e-05	1.38861e-05	0.0305919	2.51639e-05	1.42025e-05	0.154188	1.0216e-05	9.59532e-06	0.889004	arsenate reductase (glutaredoxin) [EC:1.20.4.1]	Not Included in Pathway or Brite; Unclassified: metabolism; Enzymes with EC numbers
K00548	0.000647141	6.61151e-05	6.19531e-14	0.000630811	6.73963e-05	2.40481e-13	1.89485e-05	5.05796e-05	1	5-methyltetrahydrofolate--homocysteine methyltransferase [EC:2.1.1.13]	Metabolism; Amino acid metabolism; Cysteine and methionine metabolism | Metabolism; Metabolism of other amino acids; Selenocompound metabolism | Metabolism; Metabolism of cofactors and vitamins; One carbon pool by folate
K00549	-0.000473778	4.18004e-05	6.17379e-16	-0.000496778	4.28007e-05	1.03324e-16	1.87578e-05	3.05613e-05	0.974103	5-methyltetrahydropteroyltriglutamate--homocysteine methyltransferase [EC:2.1.1.14]	Metabolism; Amino acid metabolism; Cysteine and methionine metabolism | Metabolism; Metabolism of other amino acids; Selenocompound metabolism
K00554	8.0237e-05	1.9024e-05	0.00016667	7.52504e-05	1.93558e-05	0.000539695	3.50944e-06	1.29224e-05	1	tRNA (guanine37-N1)-methyltransferase [EC:2.1.1.228]	Brite Hierarchies; Protein families: genetic information processing; Transfer RNA biogenesis
K00555	1.98081e-06	1.18253e-06	0.226198	3.37111e-06	1.20595e-06	0.0430425	-1.70297e-06	1.17617e-06	0.869293	tRNA (guanine26-N2/guanine27-N2)-dimethyltransferase [EC:2.1.1.215 2.1.1.216]	Brite Hierarchies; Protein families: genetic information processing; Transfer RNA biogenesis
K00557	-8.63857e-05	1.07348e-05	4.59802e-11	-7.66302e-05	1.09234e-05	2.67216e-09	-9.65418e-06	4.43199e-06	0.865586	tRNA (uracil-5-)-methyltransferase [EC:2.1.1.35]	Brite Hierarchies; Protein families: genetic information processing; Transfer RNA biogenesis
K00559	9.63629e-05	7.72957e-06	9.56492e-19	9.08702e-05	7.87763e-06	2.06156e-17	5.5289e-06	8.99728e-06	0.973984	sterol 24-C-methyltransferase [EC:2.1.1.41]	Metabolism; Lipid metabolism; Steroid biosynthesis
K00563	0.000159606	1.9681e-05	8.47653e-12	0.000140777	2.00243e-05	1.05675e-09	1.88289e-05	2.1142e-05	0.930094	23S rRNA (guanine745-N1)-methyltransferase [EC:2.1.1.187]	Brite Hierarchies; Protein families: genetic information processing; Ribosome biogenesis
K00564	-0.000212593	1.54018e-05	5.64615e-21	-0.000196778	1.56927e-05	3.3154e-19	-1.62819e-05	1.00625e-05	0.865586	16S rRNA (guanine1207-N2)-methyltransferase [EC:2.1.1.172]	Brite Hierarchies; Protein families: genetic information processing; Ribosome biogenesis
K00566	0.000456009	3.84293e-05	9.25256e-18	0.000449524	3.91002e-05	2.1197e-17	6.44009e-06	2.71527e-05	1	tRNA-uridine 2-sulfurtransferase [EC:2.8.1.13]	Genetic Information Processing; Folding, sorting and degradation; Sulfur relay system | Brite Hierarchies; Protein families: genetic information processing; Transfer RNA biogenesis
K00570	1.71134e-05	2.88187e-06	1.69033e-08	2.26897e-05	2.93213e-06	2.23015e-13	-5.57629e-06	3.26115e-06	0.865586	phosphatidylethanolamine/phosphatidyl-N-methylethanolamine N-methyltransferase [EC:2.1.1.17 2.1.1.71]	Metabolism; Lipid metabolism; Glycerophospholipid metabolism
K00571	0.000211179	4.68944e-05	7.94306e-05	0.000281601	4.7984e-05	3.98896e-07	-6.44596e-05	3.56108e-05	0.865586	site-specific DNA-methyltransferase (adenine-specific) [EC:2.1.1.72]	Brite Hierarchies; Protein families: signaling and cellular processes; Prokaryotic defense system
K00573	-4.30946e-05	6.28881e-06	2.37033e-09	-3.90754e-05	6.39849e-06	7.13455e-08	-3.65971e-06	2.79762e-06	0.869293	protein-L-isoaspartate(D-aspartate) O-methyltransferase [EC:2.1.1.77]	Not Included in Pathway or Brite; Unclassified: metabolism; Enzymes with EC numbers
K00574	-0.000323769	2.64771e-05	1.27674e-18	-0.000320481	2.69716e-05	2.77523e-18	-4.0723e-06	1.29096e-05	1	cyclopropane-fatty-acyl-phospholipid synthase [EC:2.1.1.79]	Not Included in Pathway or Brite; Unclassified: metabolism; Enzymes with EC numbers
K00584	3.43173e-06	2.10107e-06	0.194501	5.25624e-06	2.14048e-06	0.035513	-2.54324e-06	2.02462e-06	0.877087	tetrahydromethanopterin S-methyltransferase subunit H [EC:2.1.1.86]	Metabolism; Energy metabolism; Methane metabolism
K00587	7.51275e-06	1.58985e-06	0.000847145	5.54015e-06	1.61757e-06	0.00981009	2.00864e-06	1.49867e-06	0.877087	protein-S-isoprenylcysteine O-methyltransferase [EC:2.1.1.100]	Metabolism; Metabolism of terpenoids and polyketides; Terpenoid backbone biosynthesis
K00588	7.17061e-05	1.42485e-05	7.10054e-06	7.18645e-05	1.4497e-05	9.63382e-06	-1.58413e-07	1.28876e-05	1	caffeoyl-CoA O-methyltransferase [EC:2.1.1.104]	Metabolism; Amino acid metabolism; Phenylalanine metabolism | Metabolism; Biosynthesis of other secondary metabolites; Phenylpropanoid biosynthesis | Metabolism; Biosynthesis of other secondary metabolites; Stilbenoid, diarylheptanoid and gingerol biosynthesis | Metabolism; Biosynthesis of other secondary metabolites; Flavonoid biosynthesis
K00590	0.000183765	2.49342e-05	9.18928e-10	0.000207164	2.55024e-05	3.67097e-11	-2.57361e-05	2.17755e-05	0.877707	site-specific DNA-methyltransferase (cytosine-N4-specific) [EC:2.1.1.113]	Brite Hierarchies; Protein families: signaling and cellular processes; Prokaryotic defense system
K00595	0.000353872	2.63773e-05	1.5879e-20	0.000294674	2.6937e-05	2.10401e-16	5.85851e-05	2.29588e-05	0.865586	precorrin-6Y C5,15-methyltransferase (decarboxylating) [EC:2.1.1.132]	Metabolism; Metabolism of cofactors and vitamins; Porphyrin and chlorophyll metabolism
K00598	-5.86793e-05	1.39682e-05	0.000237447	-5.81849e-05	1.42359e-05	0.000336095	-1.49185e-06	6.14792e-06	1	trans-aconitate 2-methyltransferase [EC:2.1.1.144]	Not Included in Pathway or Brite; Unclassified: metabolism; Enzymes with EC numbers
K00600	0.000154264	2.42696e-05	6.76048e-08	0.000181909	2.48272e-05	1.07442e-09	-2.49447e-05	1.65931e-05	0.867706	glycine hydroxymethyltransferase [EC:2.1.2.1]	Metabolism; Carbohydrate metabolism; Glyoxylate and dicarboxylate metabolism | Metabolism; Energy metabolism; Methane metabolism | Metabolism; Amino acid metabolism; Glycine, serine and threonine metabolism | Metabolism; Metabolism of other amino acids; Cyanoamino acid metabolism | Metabolism; Metabolism of cofactors and vitamins; One carbon pool by folate | Human Diseases; Drug resistance: Antin…
K00604	5.81674e-05	1.40387e-05	0.000273624	7.14847e-05	1.43208e-05	1.20211e-05	-1.36604e-05	9.47254e-06	0.867706	methionyl-tRNA formyltransferase [EC:2.1.2.9]	Metabolism; Metabolism of cofactors and vitamins; One carbon pool by folate | Genetic Information Processing; Translation; Aminoacyl-tRNA biosynthesis
K00605	4.72421e-05	2.25158e-05	0.0818767	7.64567e-05	2.29645e-05	0.00362807	-2.77561e-05	2.16397e-05	0.871995	aminomethyltransferase [EC:2.1.2.10]	Metabolism; Carbohydrate metabolism; Glyoxylate and dicarboxylate metabolism | Metabolism; Amino acid metabolism; Glycine, serine and threonine metabolism | Metabolism; Metabolism of cofactors and vitamins; One carbon pool by folate
K00606	4.52397e-05	1.58583e-05	0.0138708	5.95399e-05	1.61867e-05	0.00124296	-1.31328e-05	1.46757e-05	0.92766	3-methyl-2-oxobutanoate hydroxymethyltransferase [EC:2.1.2.11]	Metabolism; Metabolism of cofactors and vitamins; Pantothenate and CoA biosynthesis
K00609	0.000127283	1.37356e-05	3.64203e-13	0.000124656	1.4007e-05	1.25654e-12	2.36964e-06	1.22021e-05	1	aspartate carbamoyltransferase catalytic subunit [EC:2.1.3.2]	Metabolism; Nucleotide metabolism; Pyrimidine metabolism | Metabolism; Amino acid metabolism; Alanine, aspartate and glutamate metabolism
K00611	0.000147012	3.42097e-05	0.000162199	0.000105685	3.48311e-05	0.00843369	4.13178e-05	3.58379e-05	0.877707	ornithine carbamoyltransferase [EC:2.1.3.3]	Metabolism; Amino acid metabolism; Arginine biosynthesis
K00613	1.31925e-05	4.61014e-06	0.013848	7.91572e-06	4.72736e-06	0.183896	5.32255e-06	5.04589e-06	0.889004	glycine amidinotransferase [EC:2.1.4.1]	Metabolism; Amino acid metabolism; Glycine, serine and threonine metabolism | Metabolism; Amino acid metabolism; Arginine and proline metabolism
K00615	0.000120215	4.57276e-05	0.0249048	0.000117434	4.69575e-05	0.0337176	9.07916e-06	3.3815e-05	1	transketolase [EC:2.2.1.1]	Metabolism; Carbohydrate metabolism; Pentose phosphate pathway | Metabolism; Energy metabolism; Carbon fixation in photosynthetic organisms | Metabolism; Metabolism of terpenoids and polyketides; Biosynthesis of ansamycins
K00616	-0.000221782	2.25216e-05	3.70307e-14	-0.000240335	2.30179e-05	1.81736e-15	1.48166e-05	1.96424e-05	0.949574	transaldolase [EC:2.2.1.2]	Metabolism; Carbohydrate metabolism; Pentose phosphate pathway
K00619	9.29282e-07	1.00878e-06	0.557596	3.47638e-06	1.02639e-06	0.0173588	-2.54666e-06	9.21434e-07	0.865586	amino-acid N-acetyltransferase [EC:2.3.1.1]	Metabolism; Amino acid metabolism; Arginine biosynthesis
K00620	0.000117717	3.51282e-05	0.00343399	0.00010881	3.57701e-05	0.00821238	8.93501e-06	3.04469e-05	1	glutamate N-acetyltransferase / amino-acid N-acetyltransferase [EC:2.3.1.35 2.3.1.1]	Metabolism; Amino acid metabolism; Arginine biosynthesis
K00625	0.000207895	2.30654e-05	1.00923e-13	0.000198361	2.34677e-05	1.59317e-12	1.02477e-05	1.32988e-05	0.949184	phosphate acetyltransferase [EC:2.3.1.8]	Metabolism; Carbohydrate metabolism; Pyruvate metabolism | Metabolism; Carbohydrate metabolism; Propanoate metabolism | Metabolism; Energy metabolism; Carbon fixation pathways in prokaryotes | Metabolism; Energy metabolism; Methane metabolism | Metabolism; Metabolism of other amino acids; Taurine and hypotaurine metabolism
K00626	6.27812e-05	2.4216e-05	0.027598	5.32765e-05	2.47893e-05	0.0742761	9.71099e-06	1.99594e-05	1	acetyl-CoA C-acetyltransferase [EC:2.3.1.9]	Metabolism; Carbohydrate metabolism; Pyruvate metabolism | Metabolism; Carbohydrate metabolism; Glyoxylate and dicarboxylate metabolism | Metabolism; Carbohydrate metabolism; Propanoate metabolism | Metabolism; Carbohydrate metabolism; Butanoate metabolism | Metabolism; Energy metabolism; Carbon fixation pathways in prokaryotes | Metabolism; Lipid metabolism; Fatty acid degradation | Metabolism; …
K00627	-9.55836e-05	2.85688e-05	0.00315105	-6.80718e-05	2.9067e-05	0.0471457	-2.66522e-05	1.43529e-05	0.865586	pyruvate dehydrogenase E2 component (dihydrolipoamide acetyltransferase) [EC:2.3.1.12]	Metabolism; Carbohydrate metabolism; Glycolysis / Gluconeogenesis | Metabolism; Carbohydrate metabolism; Citrate cycle (TCA cycle) | Metabolism; Carbohydrate metabolism; Pyruvate metabolism
K00631	-0.000184751	2.34226e-05	2.31608e-11	-0.000172463	2.38311e-05	4.21145e-10	-1.17289e-05	7.6081e-06	0.865586	glycerol-3-phosphate O-acyltransferase [EC:2.3.1.15]	Metabolism; Lipid metabolism; Glycerolipid metabolism | Metabolism; Lipid metabolism; Glycerophospholipid metabolism | Brite Hierarchies; Protein families: metabolism; Lipid biosynthesis proteins
K00632	-0.000193082	2.48451e-05	3.79499e-11	-0.000180365	2.52784e-05	6.66473e-10	-1.22984e-05	7.98755e-06	0.865586	acetyl-CoA acyltransferase [EC:2.3.1.16]	Metabolism; Lipid metabolism; Fatty acid degradation | Metabolism; Lipid metabolism; alpha-Linolenic acid metabolism | Metabolism; Amino acid metabolism; Valine, leucine and isoleucine degradation | Metabolism; Metabolism of terpenoids and polyketides; Geraniol degradation | Metabolism; Xenobiotics biodegradation and metabolism; Benzoate degradation | Metabolism; Xenobiotics biodegradation and me…
K00633	-0.000177405	1.86528e-05	8.1005e-15	-0.000172931	1.89781e-05	6.19502e-14	-4.86429e-06	7.19304e-06	0.961964	galactoside O-acetyltransferase [EC:2.3.1.18]	Not Included in Pathway or Brite; Unclassified: metabolism; Enzymes with EC numbers
K00634	0.000124566	2.7494e-05	5.1772e-05	0.000151435	2.79735e-05	1.45706e-06	-2.6869e-05	2.605e-05	0.889004	phosphate butyryltransferase [EC:2.3.1.19]	Metabolism; Carbohydrate metabolism; Butanoate metabolism
K00638	4.01802e-06	2.87863e-06	0.280509	8.15355e-06	2.92883e-06	0.0136514	-4.05996e-06	2.9081e-06	0.867706	chloramphenicol O-acetyltransferase type B [EC:2.3.1.28]	Brite Hierarchies; Protein families: signaling and cellular processes; Antimicrobial resistance genes
K00640	0.000168325	2.67778e-05	7.07947e-08	0.000185188	2.72632e-05	7.3323e-09	-1.68526e-05	1.82818e-05	0.91737	serine O-acetyltransferase [EC:2.3.1.30]	Metabolism; Energy metabolism; Sulfur metabolism | Metabolism; Amino acid metabolism; Cysteine and methionine metabolism | Cellular Processes; Cellular community - prokaryotes; Biofilm formation - Vibrio cholerae
K00641	3.3261e-05	1.23774e-05	0.0219045	6.20493e-05	1.26428e-05	1.96066e-05	-2.67243e-05	1.18049e-05	0.865586	homoserine O-acetyltransferase/O-succinyltransferase [EC:2.3.1.31 2.3.1.46]	Metabolism; Energy metabolism; Sulfur metabolism | Metabolism; Amino acid metabolism; Cysteine and methionine metabolism
K00645	0.000127306	3.53981e-05	0.00160945	0.000114019	3.60308e-05	0.00578164	1.263e-05	1.76093e-05	0.954083	[acyl-carrier-protein] S-malonyltransferase [EC:2.3.1.39]	Metabolism; Lipid metabolism; Fatty acid biosynthesis | Metabolism; Biosynthesis of other secondary metabolites; Prodigiosin biosynthesis | Brite Hierarchies; Protein families: metabolism; Lipid biosynthesis proteins
K00648	0.000205459	2.99499e-05	6.22157e-09	0.000187341	3.05204e-05	1.14205e-07	1.83977e-05	1.80489e-05	0.893215	3-oxoacyl-[acyl-carrier-protein] synthase III [EC:2.3.1.180]	Metabolism; Lipid metabolism; Fatty acid biosynthesis | Brite Hierarchies; Protein families: metabolism; Lipid biosynthesis proteins
K00656	-0.000394997	5.22653e-05	8.77656e-10	-0.000363706	5.36404e-05	1.4922e-08	-2.48621e-05	4.2651e-05	0.979816	formate C-acetyltransferase [EC:2.3.1.54]	Metabolism; Carbohydrate metabolism; Pyruvate metabolism | Metabolism; Carbohydrate metabolism; Propanoate metabolism | Metabolism; Carbohydrate metabolism; Butanoate metabolism
K00657	5.67421e-05	1.30452e-05	0.000102468	5.76072e-05	1.32727e-05	0.000106178	-8.65096e-07	1.20358e-05	1	diamine N-acetyltransferase [EC:2.3.1.57]	Metabolism; Amino acid metabolism; Arginine and proline metabolism | Cellular Processes; Cell growth and death; Ferroptosis
K00658	-0.000138414	1.82691e-05	3.99234e-10	-0.000124729	1.86678e-05	1.3315e-08	-1.25679e-05	8.11337e-06	0.865586	2-oxoglutarate dehydrogenase E2 component (dihydrolipoamide succinyltransferase) [EC:2.3.1.61]	Metabolism; Carbohydrate metabolism; Citrate cycle (TCA cycle) | Metabolism; Amino acid metabolism; Lysine degradation
K00662	2.07702e-05	6.32958e-06	0.00383041	2.35338e-05	6.43997e-06	0.00118503	-2.76357e-06	5.29443e-06	0.992001	aminoglycoside 3-N-acetyltransferase [EC:2.3.1.81]	Brite Hierarchies; Protein families: signaling and cellular processes; Antimicrobial resistance genes
K00665	-3.43192e-06	1.26595e-06	0.0491902	-3.55928e-06	1.28856e-06	0.0452986	1.34423e-07	2.50322e-07	1	fatty acid synthase, animal type [EC:2.3.1.85]	Metabolism; Lipid metabolism; Fatty acid biosynthesis | Environmental Information Processing; Signal transduction; AMPK signaling pathway | Organismal Systems; Endocrine system; Insulin signaling pathway | Brite Hierarchies; Protein families: metabolism; Lipid biosynthesis proteins | Brite Hierarchies; Protein families: signaling and cellular processes; Exosome
K00672	3.54727e-06	2.05064e-06	0.164658	4.98084e-06	2.08916e-06	0.0429628	-2.18542e-06	1.9176e-06	0.877707	formylmethanofuran--tetrahydromethanopterin N-formyltransferase [EC:2.3.1.101]	Metabolism; Energy metabolism; Methane metabolism
K00673	-7.72643e-05	1.03879e-05	1.70754e-10	-7.14192e-05	1.05691e-05	3.6517e-09	-5.72739e-06	2.77115e-06	0.865586	arginine N-succinyltransferase [EC:2.3.1.109]	Metabolism; Amino acid metabolism; Arginine and proline metabolism
K00674	-0.000236127	2.34602e-05	4.76393e-16	-0.000213371	2.38694e-05	1.45215e-13	-2.27561e-05	1.52347e-05	0.867706	2,3,4,5-tetrahydropyridine-2,6-dicarboxylate N-succinyltransferase [EC:2.3.1.117]	Metabolism; Amino acid metabolism; Lysine biosynthesis
K00675	-2.97627e-05	6.30809e-06	3.58064e-05	-3.03873e-05	6.42665e-06	3.26794e-05	3.67159e-07	3.58187e-06	1	N-hydroxyarylamine O-acetyltransferase [EC:2.3.1.118]	Not Included in Pathway or Brite; Unclassified: metabolism; Enzymes with EC numbers
K00680	-6.16917e-06	1.9251e-06	0.0188093	-8.13052e-06	1.96261e-06	0.00349294	1.88155e-06	9.31298e-07	0.865586	uncharacterized N-acetyltransferase [EC:2.3.1.-]	Not Included in Pathway or Brite; Unclassified: metabolism; Enzymes with EC numbers
K00681	-0.000105427	2.13258e-05	1.54767e-05	-9.55108e-05	2.18671e-05	0.000121786	-7.79101e-06	1.30759e-05	0.976895	gamma-glutamyltranspeptidase / glutathione hydrolase [EC:2.3.2.2 3.4.19.13]	Metabolism; Metabolism of other amino acids; Taurine and hypotaurine metabolism | Metabolism; Metabolism of other amino acids; Cyanoamino acid metabolism | Metabolism; Metabolism of other amino acids; Glutathione metabolism | Brite Hierarchies; Protein families: metabolism; Peptidases
K00682	1.07718e-05	1.76232e-06	0.000102019	8.5132e-06	1.79974e-06	0.000982485	2.17809e-06	2.15685e-06	0.893215	gamma-glutamylcyclotransferase [EC:4.3.2.9]	Metabolism; Metabolism of other amino acids; Glutathione metabolism
K00683	3.47093e-05	1.10568e-05	0.00583692	5.13252e-05	1.12497e-05	4.5962e-05	-1.66158e-05	1.09746e-05	0.865586	glutaminyl-peptide cyclotransferase [EC:2.3.2.5]	Brite Hierarchies; Protein families: metabolism; Peptidases
K00684	-3.90696e-05	8.19911e-06	2.92191e-05	-3.38064e-05	8.34465e-06	0.00036005	-5.21633e-06	5.74939e-06	0.922875	leucyl/phenylalanyl-tRNA---protein transferase [EC:2.3.2.6]	Not Included in Pathway or Brite; Unclassified: metabolism; Enzymes with EC numbers
K00687	-1.17263e-05	3.78684e-06	0.00552505	-6.2786e-06	3.85289e-06	0.192925	-5.44767e-06	2.29767e-06	0.865586	penicillin-binding protein 2B	Metabolism; Glycan biosynthesis and metabolism; Peptidoglycan biosynthesis | Human Diseases; Drug resistance: Antimicrobial; beta-Lactam resistance | Brite Hierarchies; Protein families: metabolism; Peptidoglycan biosynthesis and degradation proteins
K00688	0.000198193	5.93334e-05	0.00358115	0.000128596	6.06561e-05	0.0782154	6.34354e-05	6.15516e-05	0.889004	glycogen phosphorylase [EC:2.4.1.1]	Metabolism; Carbohydrate metabolism; Starch and sucrose metabolism | Cellular Processes; Cell growth and death; Necroptosis | Cellular Processes; Cellular community - prokaryotes; Biofilm formation - Escherichia coli | Organismal Systems; Endocrine system; Insulin signaling pathway | Organismal Systems; Endocrine system; Glucagon signaling pathway | Human Diseases; Endocrine and metabolic disease…
K00690	-0.000300612	3.75939e-05	1.42907e-11	-0.000319899	3.82496e-05	2.44702e-12	1.92864e-05	2.31335e-05	0.941667	sucrose phosphorylase [EC:2.4.1.7]	Metabolism; Carbohydrate metabolism; Starch and sucrose metabolism
K00692	3.70406e-06	1.06489e-06	0.0148126	3.82397e-06	1.08346e-06	0.0136757	-1.19905e-07	1.25665e-06	1	levansucrase [EC:2.4.1.10]	Metabolism; Carbohydrate metabolism; Starch and sucrose metabolism | Environmental Information Processing; Signal transduction; Two-component system | Brite Hierarchies; Protein families: metabolism; Glycosyltransferases
K00694	-0.000233554	3.08388e-05	9.16882e-11	-0.00021501	3.13766e-05	2.37033e-09	-1.76179e-05	8.9975e-06	0.865586	cellulose synthase (UDP-forming) [EC:2.4.1.12]	Metabolism; Carbohydrate metabolism; Starch and sucrose metabolism | Cellular Processes; Cellular community - prokaryotes; Biofilm formation - Escherichia coli | Brite Hierarchies; Protein families: metabolism; Glycosyltransferases | Brite Hierarchies; Protein families: signaling and cellular processes; Transporters
K00697	-7.04995e-05	8.81654e-06	1.42907e-11	-6.50441e-05	8.97031e-06	3.96112e-10	-5.36747e-06	2.74403e-06	0.865586	trehalose 6-phosphate synthase [EC:2.4.1.15 2.4.1.347]	Metabolism; Carbohydrate metabolism; Starch and sucrose metabolism | Brite Hierarchies; Protein families: metabolism; Glycosyltransferases
K00700	0.000466474	4.46198e-05	5.67323e-15	0.000416456	4.56431e-05	8.7768e-13	4.56699e-05	4.90096e-05	0.916074	1,4-alpha-glucan branching enzyme [EC:2.4.1.18]	Metabolism; Carbohydrate metabolism; Starch and sucrose metabolism | Brite Hierarchies; Protein families: signaling and cellular processes; Exosome
K00702	0.000471075	3.49302e-05	1.8393e-23	0.00037453	3.55394e-05	4.20105e-17	9.65451e-05	3.80689e-05	0.865586	cellobiose phosphorylase [EC:2.4.1.20]	Metabolism; Carbohydrate metabolism; Starch and sucrose metabolism
K00703	0.000409632	2.70563e-05	1.11749e-26	0.00040256	2.75282e-05	1.04049e-25	7.07224e-06	2.35977e-05	1	starch synthase [EC:2.4.1.21]	Metabolism; Carbohydrate metabolism; Starch and sucrose metabolism | Cellular Processes; Cellular community - prokaryotes; Biofilm formation - Escherichia coli | Brite Hierarchies; Protein families: metabolism; Glycosyltransferases
K00705	0.000218799	8.78835e-05	0.034662	0.000186716	8.98256e-05	0.0849261	2.99324e-05	6.30149e-05	1	4-alpha-glucanotransferase [EC:2.4.1.25]	Metabolism; Carbohydrate metabolism; Starch and sucrose metabolism
K00721	0.000161678	4.12e-05	0.000476076	0.000179504	4.19185e-05	0.000131326	-1.78264e-05	3.28661e-05	0.987849	dolichol-phosphate mannosyltransferase [EC:2.4.1.83]	Metabolism; Glycan biosynthesis and metabolism; N-Glycan biosynthesis | Brite Hierarchies; Protein families: metabolism; Glycosyltransferases
K00728	0.000158207	2.21038e-05	3.33604e-09	0.00016059	2.26208e-05	3.39645e-09	-2.90428e-06	2.25116e-05	1	dolichyl-phosphate-mannose-protein mannosyltransferase [EC:2.4.1.109]	Metabolism; Glycan biosynthesis and metabolism; Mannose type O-glycan biosynthesis | Metabolism; Glycan biosynthesis and metabolism; Other types of O-glycan biosynthesis | Brite Hierarchies; Protein families: metabolism; Glycosyltransferases
K00729	1.96033e-06	6.87272e-07	0.0479746	2.80445e-06	6.99258e-07	0.0100229	-8.4411e-07	8.09919e-07	0.908518	dolichyl-phosphate beta-glucosyltransferase [EC:2.4.1.117]	Metabolism; Glycan biosynthesis and metabolism; N-Glycan biosynthesis | Brite Hierarchies; Protein families: metabolism; Glycosyltransferases
K00745	3.62981e-05	8.08023e-06	7.74095e-05	2.77374e-05	8.22208e-06	0.00313529	8.55303e-06	7.48038e-06	0.877707	raffinose-raffinose alpha-galactotransferase [EC:2.4.1.166]	Not Included in Pathway or Brite; Unclassified: metabolism; Enzymes with EC numbers
K00756	0.000133857	2.20424e-05	8.3286e-08	0.00015059	2.24269e-05	4.45267e-09	-1.67326e-05	2.12002e-05	0.945652	pyrimidine-nucleoside phosphorylase [EC:2.4.2.2]	Metabolism; Nucleotide metabolism; Pyrimidine metabolism
K00757	0.000182407	1.90593e-05	5.96795e-15	0.000148405	1.93917e-05	6.42128e-11	3.40021e-05	1.849e-05	0.865586	uridine phosphorylase [EC:2.4.2.3]	Metabolism; Nucleotide metabolism; Pyrimidine metabolism | Metabolism; Xenobiotics biodegradation and metabolism; Drug metabolism - other enzymes
K00758	-9.60143e-05	1.22707e-05	3.0248e-11	-8.80333e-05	1.24847e-05	9.68965e-10	-7.48696e-06	4.04674e-06	0.865586	thymidine phosphorylase [EC:2.4.2.4]	Metabolism; Nucleotide metabolism; Pyrimidine metabolism | Metabolism; Xenobiotics biodegradation and metabolism; Drug metabolism - other enzymes | Human Diseases; Cancers: Specific types; Bladder cancer
K00759	3.99962e-05	1.05723e-05	0.000905185	3.13011e-05	1.07571e-05	0.0117784	8.64148e-06	8.98601e-06	0.908681	adenine phosphoribosyltransferase [EC:2.4.2.7]	Metabolism; Nucleotide metabolism; Purine metabolism | Brite Hierarchies; Protein families: signaling and cellular processes; Exosome
K00760	3.31545e-05	9.94242e-06	0.00367945	4.11527e-05	1.01443e-05	0.000367442	-8.295e-06	6.09175e-06	0.867706	hypoxanthine phosphoribosyltransferase [EC:2.4.2.8]	Metabolism; Nucleotide metabolism; Purine metabolism | Metabolism; Xenobiotics biodegradation and metabolism; Drug metabolism - other enzymes
K00761	5.53072e-05	1.34422e-05	0.000310983	4.79004e-05	1.3715e-05	0.00224944	6.67651e-06	8.84243e-06	0.949574	uracil phosphoribosyltransferase [EC:2.4.2.9]	Metabolism; Nucleotide metabolism; Pyrimidine metabolism
K00764	0.00032807	3.6335e-05	9.35833e-14	0.000322071	3.69687e-05	4.43863e-13	7.11261e-06	2.81536e-05	1	amidophosphoribosyltransferase [EC:2.4.2.14]	Metabolism; Nucleotide metabolism; Purine metabolism | Metabolism; Amino acid metabolism; Alanine, aspartate and glutamate metabolism | Brite Hierarchies; Protein families: metabolism; Peptidases
K00765	-3.34242e-05	1.30542e-05	0.0279932	-2.53498e-05	1.32818e-05	0.117436	-8.18964e-06	9.91166e-06	0.942508	ATP phosphoribosyltransferase [EC:2.4.2.17]	Metabolism; Amino acid metabolism; Histidine metabolism
K00766	-9.45339e-05	2.2773e-05	0.000212414	-8.98864e-05	2.31701e-05	0.00055472	-7.1601e-06	1.51621e-05	1	anthranilate phosphoribosyltransferase [EC:2.4.2.18]	Metabolism; Amino acid metabolism; Phenylalanine, tyrosine and tryptophan biosynthesis
K00767	-8.27498e-05	1.77301e-05	3.05639e-05	-5.38046e-05	1.80393e-05	0.00912741	-2.90088e-05	1.56434e-05	0.865586	nicotinate-nucleotide pyrophosphorylase (carboxylating) [EC:2.4.2.19]	Metabolism; Metabolism of cofactors and vitamins; Nicotinate and nicotinamide metabolism
K00768	0.000132054	2.69e-05	1.80149e-05	8.68733e-05	2.73892e-05	0.00575032	4.42204e-05	1.78572e-05	0.865586	nicotinate-nucleotide--dimethylbenzimidazole phosphoribosyltransferase [EC:2.4.2.21]	Metabolism; Metabolism of cofactors and vitamins; Porphyrin and chlorophyll metabolism
K00769	-2.9697e-05	3.93863e-06	2.34018e-12	-2.7384e-05	4.00732e-06	1.62088e-10	-2.2025e-06	1.35639e-06	0.867706	xanthine phosphoribosyltransferase [EC:2.4.2.22]	Metabolism; Nucleotide metabolism; Purine metabolism
K00782	-3.93274e-05	1.1011e-05	0.00154914	-2.21047e-05	1.1203e-05	0.1034	-1.72227e-05	9.27077e-06	0.865586	L-lactate dehydrogenase complex protein LldG	Not Included in Pathway or Brite; Unclassified: metabolism; Carbohydrate metabolism
K00784	0.00038831	2.92988e-05	5.48465e-23	0.000370047	2.98098e-05	3.29209e-21	1.82634e-05	2.29854e-05	0.944409	ribonuclease Z [EC:3.1.26.11]	Genetic Information Processing; Translation; RNA transport | Brite Hierarchies; Protein families: genetic information processing; Transfer RNA biogenesis
K00788	0.000259438	2.54922e-05	7.84423e-15	0.000232466	2.59742e-05	1.04e-12	2.80102e-05	2.10939e-05	0.869293	thiamine-phosphate pyrophosphorylase [EC:2.5.1.3]	Metabolism; Metabolism of cofactors and vitamins; Thiamine metabolism
K00789	0.000281333	2.44583e-05	2.91722e-17	0.000271985	2.49674e-05	2.23621e-16	9.14926e-06	2.12811e-05	1	S-adenosylmethionine synthetase [EC:2.5.1.6]	Metabolism; Amino acid metabolism; Cysteine and methionine metabolism
K00790	0.000427403	3.18806e-05	1.37065e-20	0.000420184	3.25422e-05	4.6011e-20	6.30982e-06	3.14852e-05	1	UDP-N-acetylglucosamine 1-carboxyvinyltransferase [EC:2.5.1.7]	Metabolism; Carbohydrate metabolism; Amino sugar and nucleotide sugar metabolism | Metabolism; Glycan biosynthesis and metabolism; Peptidoglycan biosynthesis | Brite Hierarchies; Protein families: metabolism; Peptidoglycan biosynthesis and degradation proteins
K00791	6.14038e-05	1.34083e-05	5.88821e-05	7.31803e-05	1.36839e-05	3.01974e-06	-1.14653e-05	1.05145e-05	0.884953	tRNA dimethylallyltransferase [EC:2.5.1.75]	Metabolism; Metabolism of terpenoids and polyketides; Zeatin biosynthesis | Brite Hierarchies; Protein families: metabolism; Prenyltransferases | Brite Hierarchies; Protein families: genetic information processing; Transfer RNA biogenesis
K00793	7.24808e-05	1.73147e-05	0.000245324	5.26089e-05	1.76469e-05	0.00982979	1.98355e-05	1.09398e-05	0.865586	riboflavin synthase [EC:2.5.1.9]	Metabolism; Metabolism of cofactors and vitamins; Riboflavin metabolism
K00794	5.20304e-05	1.20888e-05	0.000163998	4.3919e-05	1.23511e-05	0.0018657	9.07733e-06	9.4926e-06	0.910886	6,7-dimethyl-8-ribityllumazine synthase [EC:2.5.1.78]	Metabolism; Metabolism of cofactors and vitamins; Riboflavin metabolism
K00795	-6.09989e-05	8.44072e-06	4.41313e-10	-5.65089e-05	8.58793e-06	8.29559e-09	-4.12648e-06	2.74459e-06	0.865586	farnesyl diphosphate synthase [EC:2.5.1.1 2.5.1.10]	Metabolism; Metabolism of terpenoids and polyketides; Terpenoid backbone biosynthesis | Brite Hierarchies; Protein families: metabolism; Prenyltransferases
K00796	-0.000136067	1.96077e-05	6.51227e-09	-0.000112215	2.00142e-05	1.21305e-06	-2.52255e-05	1.49635e-05	0.865586	dihydropteroate synthase [EC:2.5.1.15]	Metabolism; Metabolism of cofactors and vitamins; Folate biosynthesis
K00797	9.83909e-05	2.01546e-05	2.14435e-05	6.86682e-05	2.05144e-05	0.00351429	2.97597e-05	1.87545e-05	0.865586	spermidine synthase [EC:2.5.1.16]	Metabolism; Amino acid metabolism; Cysteine and methionine metabolism | Metabolism; Amino acid metabolism; Arginine and proline metabolism | Metabolism; Metabolism of other amino acids; beta-Alanine metabolism | Metabolism; Metabolism of other amino acids; Glutathione metabolism
K00798	-5.80333e-05	2.12955e-05	0.0184157	-5.78439e-05	2.16669e-05	0.021283	-1.89378e-07	1.31903e-05	1	cob(I)alamin adenosyltransferase [EC:2.5.1.17]	Metabolism; Metabolism of cofactors and vitamins; Porphyrin and chlorophyll metabolism
K00799	-0.000201085	2.66139e-05	9.90558e-11	-0.000190666	2.70781e-05	1.01002e-09	-9.90249e-06	7.51446e-06	0.869293	glutathione S-transferase [EC:2.5.1.18]	Metabolism; Metabolism of other amino acids; Glutathione metabolism | Metabolism; Xenobiotics biodegradation and metabolism; Metabolism of xenobiotics by cytochrome P450 | Metabolism; Xenobiotics biodegradation and metabolism; Drug metabolism - cytochrome P450 | Metabolism; Xenobiotics biodegradation and metabolism; Drug metabolism - other enzymes | Human Diseases; Cancers: Overview; Pathways in …
K00800	0.000180032	2.14568e-05	1.36462e-11	0.000189776	2.18478e-05	2.91841e-12	-9.91403e-06	1.77261e-05	0.985652	3-phosphoshikimate 1-carboxyvinyltransferase [EC:2.5.1.19]	Metabolism; Amino acid metabolism; Phenylalanine, tyrosine and tryptophan biosynthesis
K00805	0.000133268	1.29502e-05	1.4907e-16	0.000121725	1.3176e-05	3.30533e-14	1.15426e-05	1.05327e-05	0.884772	heptaprenyl diphosphate synthase [EC:2.5.1.30]	Metabolism; Metabolism of terpenoids and polyketides; Terpenoid backbone biosynthesis | Brite Hierarchies; Protein families: metabolism; Prenyltransferases
K00806	5.50212e-05	1.12287e-05	1.80814e-05	5.57599e-05	1.14536e-05	1.9227e-05	-9.1016e-07	8.26001e-06	1	undecaprenyl diphosphate synthase [EC:2.5.1.31]	Metabolism; Metabolism of terpenoids and polyketides; Terpenoid backbone biosynthesis | Brite Hierarchies; Protein families: metabolism; Prenyltransferases
K00809	6.67107e-06	1.75402e-06	0.00650706	6.08441e-06	1.79178e-06	0.012674	5.15094e-07	1.89455e-06	1	deoxyhypusine synthase [EC:2.5.1.46]	Not Included in Pathway or Brite; Unclassified: metabolism; Enzymes with EC numbers
K00812	-0.000110274	3.76508e-05	0.0113705	-7.91819e-05	3.83547e-05	0.0873168	-3.1238e-05	3.05424e-05	0.890177	aspartate aminotransferase [EC:2.6.1.1]	Metabolism; Amino acid metabolism; Alanine, aspartate and glutamate metabolism | Metabolism; Amino acid metabolism; Cysteine and methionine metabolism | Metabolism; Amino acid metabolism; Arginine biosynthesis | Metabolism; Amino acid metabolism; Arginine and proline metabolism | Metabolism; Amino acid metabolism; Tyrosine metabolism | Metabolism; Amino acid metabolism; Phenylalanine metabolism |…
K00813	-6.70088e-05	8.45286e-06	1.95031e-11	-6.26427e-05	8.60028e-06	3.4267e-10	-4.14702e-06	2.57519e-06	0.865586	aspartate aminotransferase [EC:2.6.1.1]	Metabolism; Amino acid metabolism; Alanine, aspartate and glutamate metabolism | Metabolism; Amino acid metabolism; Cysteine and methionine metabolism | Metabolism; Amino acid metabolism; Arginine biosynthesis | Metabolism; Amino acid metabolism; Arginine and proline metabolism | Metabolism; Amino acid metabolism; Tyrosine metabolism | Metabolism; Amino acid metabolism; Phenylalanine metabolism |…
K00814	-6.9341e-06	2.05267e-06	0.0030205	-6.87756e-06	2.10368e-06	0.00417713	-4.1135e-07	1.16213e-06	1	alanine transaminase [EC:2.6.1.2]	Metabolism; Energy metabolism; Carbon fixation in photosynthetic organisms | Metabolism; Amino acid metabolism; Alanine, aspartate and glutamate metabolism | Metabolism; Amino acid metabolism; Arginine biosynthesis | Brite Hierarchies; Protein families: metabolism; Amino acid related enzymes
K00820	0.000243095	3.21036e-05	4.12253e-10	0.000228737	3.27759e-05	3.81109e-09	1.08791e-05	2.48225e-05	1	glucosamine---fructose-6-phosphate aminotransferase (isomerizing) [EC:2.6.1.16]	Metabolism; Carbohydrate metabolism; Amino sugar and nucleotide sugar metabolism | Metabolism; Amino acid metabolism; Alanine, aspartate and glutamate metabolism | Human Diseases; Endocrine and metabolic diseases; Insulin resistance | Brite Hierarchies; Protein families: metabolism; Peptidases
K00821	9.95729e-05	2.4849e-05	0.000427719	0.000110883	2.52955e-05	0.000111176	-1.12981e-05	2.24724e-05	0.993951	acetylornithine/N-succinyldiaminopimelate aminotransferase [EC:2.6.1.11 2.6.1.17]	Metabolism; Amino acid metabolism; Lysine biosynthesis | Metabolism; Amino acid metabolism; Arginine biosynthesis | Brite Hierarchies; Protein families: metabolism; Amino acid related enzymes
K00823	-4.58193e-05	9.9199e-06	4.94043e-05	-3.88973e-05	1.01071e-05	0.000705685	-6.91788e-06	4.20117e-06	0.865586	4-aminobutyrate aminotransferase [EC:2.6.1.19]	Metabolism; Carbohydrate metabolism; Propanoate metabolism | Metabolism; Carbohydrate metabolism; Butanoate metabolism | Metabolism; Amino acid metabolism; Alanine, aspartate and glutamate metabolism | Metabolism; Metabolism of other amino acids; beta-Alanine metabolism | Brite Hierarchies; Protein families: metabolism; Amino acid related enzymes
K00824	2.82652e-05	8.71917e-06	0.00477505	1.45678e-05	8.89196e-06	0.195225	1.35348e-05	8.08572e-06	0.865586	D-alanine transaminase [EC:2.6.1.21]	Metabolism; Amino acid metabolism; Lysine degradation | Metabolism; Amino acid metabolism; Arginine and proline metabolism | Metabolism; Amino acid metabolism; Phenylalanine metabolism | Metabolism; Metabolism of other amino acids; D-Arginine and D-ornithine metabolism | Metabolism; Metabolism of other amino acids; D-Alanine metabolism | Brite Hierarchies; Protein families: metabolism; Amino acid…
K00830	2.77373e-05	1.00456e-05	0.0167347	3.41279e-05	1.02208e-05	0.0032182	-6.39064e-06	7.33096e-06	0.934313	alanine-glyoxylate transaminase / serine-glyoxylate transaminase / serine-pyruvate transaminase [EC:2.6.1.44 2.6.1.45 2.6.1.51]	Metabolism; Carbohydrate metabolism; Glyoxylate and dicarboxylate metabolism | Metabolism; Energy metabolism; Methane metabolism | Metabolism; Amino acid metabolism; Alanine, aspartate and glutamate metabolism | Metabolism; Amino acid metabolism; Glycine, serine and threonine metabolism | Cellular Processes; Transport and catabolism; Peroxisome | Brite Hierarchies; Protein families: metabolism; A…
K00831	0.000105912	1.96832e-05	2.9134e-06	9.36515e-05	2.00862e-05	4.19689e-05	1.12688e-05	1.24449e-05	0.92391	phosphoserine aminotransferase [EC:2.6.1.52]	Metabolism; Energy metabolism; Methane metabolism | Metabolism; Amino acid metabolism; Glycine, serine and threonine metabolism | Metabolism; Metabolism of cofactors and vitamins; Vitamin B6 metabolism | Brite Hierarchies; Protein families: metabolism; Amino acid related enzymes
K00832	-0.000100512	1.40877e-05	4.8082e-09	-0.000101456	1.44969e-05	6.89449e-09	3.34583e-06	8.96784e-06	1	aromatic-amino-acid transaminase [EC:2.6.1.57]	Metabolism; Amino acid metabolism; Cysteine and methionine metabolism | Metabolism; Amino acid metabolism; Tyrosine metabolism | Metabolism; Amino acid metabolism; Phenylalanine metabolism | Metabolism; Amino acid metabolism; Phenylalanine, tyrosine and tryptophan biosynthesis | Metabolism; Biosynthesis of other secondary metabolites; Isoquinoline alkaloid biosynthesis | Metabolism; Biosynthesis …
K00833	-4.83473e-05	2.3454e-05	0.0880489	-6.025e-05	2.39685e-05	0.0324682	1.31929e-05	1.9702e-05	0.963961	adenosylmethionine---8-amino-7-oxononanoate aminotransferase [EC:2.6.1.62]	Metabolism; Metabolism of cofactors and vitamins; Biotin metabolism | Brite Hierarchies; Protein families: metabolism; Amino acid related enzymes
K00835	-0.000102266	1.46327e-05	1.27355e-09	-8.96569e-05	1.48879e-05	1.03972e-07	-1.25006e-05	6.44375e-06	0.865586	valine--pyruvate aminotransferase [EC:2.6.1.66]	Metabolism; Amino acid metabolism; Valine, leucine and isoleucine biosynthesis | Brite Hierarchies; Protein families: metabolism; Amino acid related enzymes
K00839	-1.7921e-05	4.69164e-06	0.000786835	-1.77351e-05	4.7798e-06	0.00109847	-1.88613e-07	9.91157e-07	1	(S)-ureidoglycine---glyoxylate transaminase [EC:2.6.1.112]	Metabolism; Nucleotide metabolism; Purine metabolism | Brite Hierarchies; Protein families: metabolism; Amino acid related enzymes
K00840	-8.77672e-05	1.17569e-05	1.50784e-10	-8.1695e-05	1.19619e-05	2.62782e-09	-5.94934e-06	3.17121e-06	0.865586	succinylornithine aminotransferase [EC:2.6.1.81]	Metabolism; Amino acid metabolism; Arginine and proline metabolism | Brite Hierarchies; Protein families: metabolism; Amino acid related enzymes
K00841	-6.77069e-05	1.83934e-05	0.00108596	-6.10708e-05	1.87142e-05	0.00404225	-6.83754e-06	9.75188e-06	0.957525	aminotransferase [EC:2.6.1.-]	Metabolism; Amino acid metabolism; Lysine biosynthesis | Brite Hierarchies; Protein families: metabolism; Amino acid related enzymes
K00845	-0.00102529	0.000171981	2.85143e-07	-0.00106541	0.000175145	1.55019e-07	3.84388e-05	7.51148e-05	0.993288	glucokinase [EC:2.7.1.2]	Metabolism; Carbohydrate metabolism; Glycolysis / Gluconeogenesis | Metabolism; Carbohydrate metabolism; Galactose metabolism | Metabolism; Carbohydrate metabolism; Starch and sucrose metabolism | Metabolism; Carbohydrate metabolism; Amino sugar and nucleotide sugar metabolism | Metabolism; Biosynthesis of other secondary metabolites; Streptomycin biosynthesis | Metabolism; Biosynthesis of other …
K00847	0.000149164	3.04441e-05	1.85107e-05	9.3057e-05	3.10784e-05	0.0094247	5.65119e-05	2.63869e-05	0.865586	fructokinase [EC:2.7.1.4]	Metabolism; Carbohydrate metabolism; Fructose and mannose metabolism | Metabolism; Carbohydrate metabolism; Starch and sucrose metabolism | Metabolism; Carbohydrate metabolism; Amino sugar and nucleotide sugar metabolism
K00848	0.000129746	2.69487e-05	2.50504e-05	0.000106531	2.74536e-05	0.00064583	2.35844e-05	2.13162e-05	0.883033	rhamnulokinase [EC:2.7.1.5]	Metabolism; Carbohydrate metabolism; Pentose and glucuronate interconversions | Metabolism; Carbohydrate metabolism; Fructose and mannose metabolism
K00849	0.000110293	2.86259e-05	0.000608588	8.79451e-05	2.91251e-05	0.00822738	2.23482e-05	2.8155e-05	0.94472	galactokinase [EC:2.7.1.6]	Metabolism; Carbohydrate metabolism; Galactose metabolism | Metabolism; Carbohydrate metabolism; Amino sugar and nucleotide sugar metabolism | Brite Hierarchies; Protein families: signaling and cellular processes; Exosome
K00850	0.000203745	2.56894e-05	1.18872e-10	0.000192822	2.6243e-05	9.66014e-10	1.29526e-05	1.72303e-05	0.949574	6-phosphofructokinase 1 [EC:2.7.1.11]	Metabolism; Carbohydrate metabolism; Glycolysis / Gluconeogenesis | Metabolism; Carbohydrate metabolism; Pentose phosphate pathway | Metabolism; Carbohydrate metabolism; Fructose and mannose metabolism | Metabolism; Carbohydrate metabolism; Galactose metabolism | Metabolism; Energy metabolism; Methane metabolism | Genetic Information Processing; Folding, sorting and degradation; RNA degradation |…
K00851	-0.000184504	1.47004e-05	1.64568e-21	-0.000175403	1.49568e-05	1.01139e-19	-9.41588e-06	8.16172e-06	0.877707	gluconokinase [EC:2.7.1.12]	Metabolism; Carbohydrate metabolism; Pentose phosphate pathway
K00852	-0.000532805	5.21461e-05	5.47056e-15	-0.000496663	5.30672e-05	1.54613e-13	-3.6628e-05	2.59555e-05	0.867706	ribokinase [EC:2.7.1.15]	Metabolism; Carbohydrate metabolism; Pentose phosphate pathway
K00854	-0.00012091	5.12515e-05	0.0453342	-0.000163087	5.21453e-05	0.00603187	4.06333e-05	3.52329e-05	0.877707	xylulokinase [EC:2.7.1.17]	Metabolism; Carbohydrate metabolism; Pentose and glucuronate interconversions
K00855	-6.21763e-05	7.88651e-06	2.34733e-11	-5.79102e-05	8.02405e-06	4.61099e-10	-4.05724e-06	2.51002e-06	0.865586	phosphoribulokinase [EC:2.7.1.19]	Metabolism; Energy metabolism; Carbon fixation in photosynthetic organisms
K00856	1.57967e-05	5.80743e-06	0.0186631	1.45955e-05	5.90872e-06	0.0348932	1.20118e-06	5.56643e-06	1	adenosine kinase [EC:2.7.1.20]	Metabolism; Nucleotide metabolism; Purine metabolism
K00857	0.000118762	1.49819e-05	1.95154e-11	0.000125737	1.52432e-05	4.31481e-12	-6.4202e-06	1.43392e-05	1	thymidine kinase [EC:2.7.1.21]	Metabolism; Nucleotide metabolism; Pyrimidine metabolism | Metabolism; Xenobiotics biodegradation and metabolism; Drug metabolism - other enzymes
K00860	-3.11314e-05	9.42817e-06	0.00402468	-3.17017e-05	9.60948e-06	0.00399311	6.24545e-07	8.30241e-06	1	adenylylsulfate kinase [EC:2.7.1.25]	Metabolism; Energy metabolism; Sulfur metabolism | Metabolism; Nucleotide metabolism; Purine metabolism
K00863	-3.93896e-05	1.12024e-05	0.00207186	-3.57825e-05	1.13978e-05	0.00619981	-3.60683e-06	2.8772e-06	0.877087	triose/dihydroxyacetone kinase / FAD-AMP lyase (cyclizing) [EC:2.7.1.28 2.7.1.29 4.6.1.15]	Metabolism; Carbohydrate metabolism; Fructose and mannose metabolism | Metabolism; Energy metabolism; Methane metabolism | Metabolism; Lipid metabolism; Glycerolipid metabolism | Organismal Systems; Immune system; RIG-I-like receptor signaling pathway
K00864	0.000305862	3.40357e-05	1.2952e-12	0.000304714	3.48588e-05	2.79722e-12	1.40581e-06	2.73851e-05	1	glycerol kinase [EC:2.7.1.30]	Metabolism; Lipid metabolism; Glycerolipid metabolism | Organismal Systems; Endocrine system; PPAR signaling pathway | Organismal Systems; Environmental adaptation; Plant-pathogen interaction | Brite Hierarchies; Protein families: signaling and cellular processes; Exosome
K00865	-0.000202202	2.74808e-05	9.63494e-10	-0.00018727	2.80008e-05	1.28562e-08	-1.55205e-05	2.1471e-05	0.952558	glycerate 2-kinase [EC:2.7.1.165]	Metabolism; Carbohydrate metabolism; Glyoxylate and dicarboxylate metabolism | Metabolism; Lipid metabolism; Glycerolipid metabolism | Metabolism; Amino acid metabolism; Glycine, serine and threonine metabolism
K00867	-6.17484e-05	7.44649e-06	1.79421e-11	-5.49474e-05	7.57734e-06	1.00089e-09	-6.64125e-06	3.05431e-06	0.865586	type I pantothenate kinase [EC:2.7.1.33]	Metabolism; Metabolism of cofactors and vitamins; Pantothenate and CoA biosynthesis
K00868	-3.99453e-05	1.56667e-05	0.0299635	-4.21572e-05	1.59528e-05	0.0237204	1.93465e-06	1.54011e-05	1	pyridoxine kinase [EC:2.7.1.35]	Metabolism; Metabolism of cofactors and vitamins; Vitamin B6 metabolism
K00869	-1.19974e-05	3.47232e-06	0.00168981	-6.19819e-06	3.53288e-06	0.153279	-5.79925e-06	2.12225e-06	0.865586	mevalonate kinase [EC:2.7.1.36]	Metabolism; Metabolism of terpenoids and polyketides; Terpenoid backbone biosynthesis | Cellular Processes; Transport and catabolism; Peroxisome
K00870	2.64212e-06	5.65889e-07	0.00693341	1.74893e-06	5.75758e-07	0.0453698	8.93187e-07	6.7253e-07	0.877649	protein kinase [EC:2.7.1.37]	Not Included in Pathway or Brite; Unclassified: signaling and cellular processes; Signaling proteins
K00872	-0.0002368	2.88623e-05	3.06783e-11	-0.000228827	2.93816e-05	1.2694e-10	-8.23442e-06	2.15393e-05	1	homoserine kinase [EC:2.7.1.39]	Metabolism; Amino acid metabolism; Glycine, serine and threonine metabolism
K00873	0.000117821	2.32379e-05	6.08123e-06	0.000118662	2.36432e-05	7.51343e-06	-8.40811e-07	2.38066e-05	1	pyruvate kinase [EC:2.7.1.40]	Metabolism; Carbohydrate metabolism; Glycolysis / Gluconeogenesis | Metabolism; Carbohydrate metabolism; Pyruvate metabolism | Metabolism; Nucleotide metabolism; Purine metabolism | Organismal Systems; Endocrine system; Glucagon signaling pathway | Human Diseases; Cancers: Overview; Central carbon metabolism in cancer | Human Diseases; Cancers: Overview; Viral carcinogenesis | Human Diseases; End…
K00874	0.00017194	3.55839e-05	2.56894e-05	0.000112248	3.6228e-05	0.00716074	5.95866e-05	2.87897e-05	0.865586	2-dehydro-3-deoxygluconokinase [EC:2.7.1.45]	Metabolism; Carbohydrate metabolism; Pentose phosphate pathway
K00875	-2.59003e-05	6.49824e-06	0.000458461	-2.47956e-05	6.61187e-06	0.000972493	-1.10338e-06	8.64762e-07	0.877707	D-ribulokinase [EC:2.7.1.47]	Metabolism; Carbohydrate metabolism; Pentose and glucuronate interconversions
K00876	0.000622065	4.10933e-05	3.171e-23	0.000597265	4.18247e-05	2.51221e-22	2.46147e-05	3.51481e-05	0.957525	uridine kinase [EC:2.7.1.48]	Metabolism; Nucleotide metabolism; Pyrimidine metabolism | Metabolism; Xenobiotics biodegradation and metabolism; Drug metabolism - other enzymes
K00878	-5.40821e-05	2.71001e-05	0.100769	-6.90432e-05	2.75772e-05	0.0333508	1.49146e-05	2.61752e-05	0.983235	hydroxyethylthiazole kinase [EC:2.7.1.50]	Metabolism; Metabolism of cofactors and vitamins; Thiamine metabolism
K00879	-8.80053e-05	1.44823e-05	8.18004e-08	-7.5414e-05	1.47348e-05	4.99391e-06	-1.24867e-05	7.00628e-06	0.865586	L-fuculokinase [EC:2.7.1.51]	Metabolism; Carbohydrate metabolism; Fructose and mannose metabolism
K00880	-0.000154125	2.41233e-05	1.9911e-08	-0.000142981	2.4544e-05	2.4685e-07	-1.13278e-05	8.03613e-06	0.867706	L-xylulokinase [EC:2.7.1.53]	Metabolism; Carbohydrate metabolism; Pentose and glucuronate interconversions | Metabolism; Carbohydrate metabolism; Ascorbate and aldarate metabolism
K00881	-4.08435e-05	8.23028e-06	1.37856e-05	-3.64278e-05	8.39256e-06	0.000129961	-4.35198e-06	3.48961e-06	0.877087	allose kinase [EC:2.7.1.55]	Metabolism; Carbohydrate metabolism; Fructose and mannose metabolism
K00882	0.000159338	2.23218e-05	2.50122e-09	0.000137229	2.28581e-05	2.32988e-07	2.0736e-05	2.30484e-05	0.92766	1-phosphofructokinase [EC:2.7.1.56]	Metabolism; Carbohydrate metabolism; Fructose and mannose metabolism
K00883	-0.000108313	1.62625e-05	5.73757e-09	-0.000103703	1.65461e-05	3.4653e-08	-4.58308e-06	5.51406e-06	0.942508	2-dehydro-3-deoxygalactonokinase [EC:2.7.1.58]	Metabolism; Carbohydrate metabolism; Galactose metabolism
K00884	-4.78425e-05	6.78825e-06	9.83988e-10	-4.64638e-05	6.90664e-06	4.19684e-09	-1.30825e-06	2.71224e-06	1	N-acetylglucosamine kinase [EC:2.7.1.59]	Metabolism; Carbohydrate metabolism; Amino sugar and nucleotide sugar metabolism
K00885	-6.19346e-05	9.02722e-06	7.89358e-09	-5.59806e-05	9.19131e-06	1.60643e-07	-5.74584e-06	3.12605e-06	0.865586	N-acylmannosamine kinase [EC:2.7.1.60]	Metabolism; Carbohydrate metabolism; Amino sugar and nucleotide sugar metabolism
K00886	-0.000169205	1.96516e-05	7.33964e-13	-0.000166182	1.99943e-05	3.1674e-12	-3.02281e-06	9.34313e-06	1	polyphosphate glucokinase [EC:2.7.1.63]	Metabolism; Carbohydrate metabolism; Glycolysis / Gluconeogenesis | Metabolism; Carbohydrate metabolism; Amino sugar and nucleotide sugar metabolism
K00887	1.01301e-05	3.63871e-06	0.0138424	8.60766e-06	3.70582e-06	0.0461492	1.81193e-06	3.63736e-06	0.995058	undecaprenol kinase [EC:2.7.1.66]	Metabolism; Glycan biosynthesis and metabolism; Peptidoglycan biosynthesis
K00891	0.000173761	1.93887e-05	1.52794e-12	0.00016725	1.97614e-05	9.24877e-12	6.635e-06	1.83709e-05	1	shikimate kinase [EC:2.7.1.71]	Metabolism; Amino acid metabolism; Phenylalanine, tyrosine and tryptophan biosynthesis
K00892	-8.26054e-05	1.04427e-05	2.0926e-11	-7.75867e-05	1.06248e-05	3.14418e-10	-4.68103e-06	3.26938e-06	0.867706	inosine kinase [EC:2.7.1.73]	Metabolism; Nucleotide metabolism; Purine metabolism
K00897	-2.37384e-05	7.25516e-06	0.00435245	-1.48842e-05	7.44381e-06	0.0996382	-1.01522e-05	6.14654e-06	0.865586	kanamycin kinase [EC:2.7.1.95]	Brite Hierarchies; Protein families: signaling and cellular processes; Antimicrobial resistance genes
K00899	-2.0194e-05	7.51978e-06	0.0204189	-2.18736e-05	7.65093e-06	0.0128293	1.66434e-06	3.62716e-06	1	5-methylthioribose kinase [EC:2.7.1.100]	Metabolism; Amino acid metabolism; Cysteine and methionine metabolism
K00901	2.27898e-05	7.04772e-06	0.00486885	2.4621e-05	7.21533e-06	0.00284446	-1.81447e-06	6.84488e-06	1	diacylglycerol kinase (ATP) [EC:2.7.1.107]	Metabolism; Lipid metabolism; Glycerolipid metabolism | Metabolism; Lipid metabolism; Glycerophospholipid metabolism | Environmental Information Processing; Signal transduction; Phosphatidylinositol signaling system | Environmental Information Processing; Signal transduction; Phospholipase D signaling pathway | Human Diseases; Cancers: Overview; Choline metabolism in cancer
K00903	8.0771e-06	4.91969e-06	0.1926	1.83165e-05	5.00549e-06	0.00116597	-1.02394e-05	4.79931e-06	0.865586	protein-tyrosine kinase [EC:2.7.10.2]	Brite Hierarchies; Protein families: metabolism; Protein kinases
K00906	-0.000130056	1.64204e-05	2.01019e-11	-0.000120655	1.67068e-05	4.50734e-10	-8.97568e-06	5.38037e-06	0.865586	isocitrate dehydrogenase kinase/phosphatase [EC:2.7.11.5 3.1.3.-]	Not Included in Pathway or Brite; Unclassified: metabolism; Enzymes with EC numbers
K00919	5.56876e-05	1.5765e-05	0.00199396	3.98587e-05	1.60755e-05	0.0351717	1.5362e-05	1.19068e-05	0.870067	4-diphosphocytidyl-2-C-methyl-D-erythritol kinase [EC:2.7.1.148]	Metabolism; Metabolism of terpenoids and polyketides; Terpenoid backbone biosynthesis
K00925	0.000134961	2.05164e-05	2.35637e-08	0.000138524	2.0936e-05	1.73681e-08	-4.68497e-06	1.55701e-05	1	acetate kinase [EC:2.7.2.1]	Metabolism; Carbohydrate metabolism; Pyruvate metabolism | Metabolism; Carbohydrate metabolism; Propanoate metabolism | Metabolism; Energy metabolism; Carbon fixation pathways in prokaryotes | Metabolism; Energy metabolism; Methane metabolism | Metabolism; Metabolism of other amino acids; Taurine and hypotaurine metabolism
K00927	0.000152458	1.52256e-05	1.78786e-14	0.00016379	1.55603e-05	1.22641e-15	-1.25478e-05	1.25162e-05	0.894545	phosphoglycerate kinase [EC:2.7.2.3]	Metabolism; Carbohydrate metabolism; Glycolysis / Gluconeogenesis | Metabolism; Energy metabolism; Carbon fixation in photosynthetic organisms | Brite Hierarchies; Protein families: signaling and cellular processes; Exosome
K00928	8.48385e-05	2.20321e-05	0.00061298	7.39255e-05	2.24164e-05	0.00364689	1.07169e-05	1.22536e-05	0.934313	aspartate kinase [EC:2.7.2.4]	Metabolism; Amino acid metabolism; Glycine, serine and threonine metabolism | Metabolism; Amino acid metabolism; Cysteine and methionine metabolism | Metabolism; Amino acid metabolism; Lysine biosynthesis | Metabolism; Biosynthesis of other secondary metabolites; Monobactam biosynthesis
K00929	0.000157061	2.51448e-05	9.22361e-08	0.000184802	2.56802e-05	1.52271e-09	-2.70592e-05	2.60378e-05	0.889004	butyrate kinase [EC:2.7.2.7]	Metabolism; Carbohydrate metabolism; Butanoate metabolism
K00931	-9.63313e-05	1.97569e-05	1.34136e-05	-7.50931e-05	2.01014e-05	0.000904911	-2.21703e-05	1.25238e-05	0.865586	glutamate 5-kinase [EC:2.7.2.11]	Metabolism; Amino acid metabolism; Arginine and proline metabolism | Metabolism; Biosynthesis of other secondary metabolites; Carbapenem biosynthesis
K00932	-7.57988e-05	9.56748e-06	1.9932e-11	-7.1169e-05	9.73434e-06	3.03691e-10	-4.36968e-06	3.00335e-06	0.867706	propionate kinase [EC:2.7.2.15]	Metabolism; Carbohydrate metabolism; Propanoate metabolism
K00936	-0.00033971	3.59743e-05	1.15793e-14	-0.00034233	3.66017e-05	1.83445e-14	2.61943e-06	1.75058e-05	1	two-component system, sensor histidine kinase PdtaS [EC:2.7.13.3]	Brite Hierarchies; Protein families: metabolism; Protein kinases | Brite Hierarchies; Protein families: signaling and cellular processes; Two-component system
K00937	-0.000206173	6.33739e-05	0.00416923	-0.000285711	6.44792e-05	7.55198e-05	7.95383e-05	4.57223e-05	0.865586	polyphosphate kinase [EC:2.7.4.1]	Metabolism; Energy metabolism; Oxidative phosphorylation | Genetic Information Processing; Folding, sorting and degradation; RNA degradation | Brite Hierarchies; Protein families: genetic information processing; Messenger RNA biogenesis
K00938	-1.51121e-05	3.76662e-06	0.00021923	-9.78884e-06	3.83356e-06	0.0260184	-5.32636e-06	2.0946e-06	0.865586	phosphomevalonate kinase [EC:2.7.4.2]	Metabolism; Metabolism of terpenoids and polyketides; Terpenoid backbone biosynthesis
K00939	7.94834e-05	1.07821e-05	9.25792e-10	7.85942e-05	1.10099e-05	1.98192e-09	2.78499e-07	9.90478e-06	1	adenylate kinase [EC:2.7.4.3]	Metabolism; Nucleotide metabolism; Purine metabolism | Metabolism; Metabolism of cofactors and vitamins; Thiamine metabolism | Brite Hierarchies; Protein families: signaling and cellular processes; Exosome
K00940	-4.70052e-05	7.39808e-06	6.09691e-08	-3.61551e-05	7.56279e-06	2.7346e-05	-1.00859e-05	5.4017e-06	0.865586	nucleoside-diphosphate kinase [EC:2.7.4.6]	Metabolism; Nucleotide metabolism; Purine metabolism | Metabolism; Nucleotide metabolism; Pyrimidine metabolism | Metabolism; Xenobiotics biodegradation and metabolism; Drug metabolism - other enzymes | Environmental Information Processing; Signal transduction; MAPK signaling pathway - plant | Brite Hierarchies; Protein families: genetic information processing; Membrane trafficking
K00941	0.000103145	3.50945e-05	0.0103017	0.000108886	3.57065e-05	0.00755782	-5.74134e-06	3.37681e-05	1	hydroxymethylpyrimidine/phosphomethylpyrimidine kinase [EC:2.7.1.49 2.7.4.7]	Metabolism; Metabolism of cofactors and vitamins; Thiamine metabolism
K00942	0.000141749	1.48971e-05	2.21968e-13	0.00013225	1.52293e-05	4.87753e-12	9.62672e-06	1.39035e-05	0.958974	guanylate kinase [EC:2.7.4.8]	Metabolism; Nucleotide metabolism; Purine metabolism
K00945	0.000725099	4.21989e-05	2.16965e-30	0.000679778	4.29349e-05	6.22769e-28	4.56694e-05	3.7263e-05	0.877087	CMP/dCMP kinase [EC:2.7.4.25]	Metabolism; Nucleotide metabolism; Pyrimidine metabolism
K00951	0.000396635	4.89365e-05	8.66898e-12	0.000431112	4.979e-05	5.7731e-13	-3.44772e-05	4.04114e-05	0.939936	GTP pyrophosphokinase [EC:2.7.6.5]	Metabolism; Nucleotide metabolism; Purine metabolism
K00952	4.22699e-06	1.35791e-06	0.0272712	5.4819e-06	1.38392e-06	0.00745653	-1.2517e-06	1.49663e-06	0.948733	nicotinamide-nucleotide adenylyltransferase [EC:2.7.7.1]	Metabolism; Metabolism of cofactors and vitamins; Nicotinate and nicotinamide metabolism
K00954	2.07536e-05	7.71658e-06	0.021254	2.76371e-05	7.87412e-06	0.00210643	-6.99518e-06	5.3917e-06	0.870067	pantetheine-phosphate adenylyltransferase [EC:2.7.7.3]	Metabolism; Metabolism of cofactors and vitamins; Pantothenate and CoA biosynthesis
K00955	1.67483e-05	3.75864e-06	3.41462e-05	1.62565e-05	3.89169e-06	0.000110847	2.57215e-06	4.22384e-06	0.976233	bifunctional enzyme CysN/CysC [EC:2.7.7.4 2.7.1.25]	Metabolism; Energy metabolism; Sulfur metabolism | Metabolism; Nucleotide metabolism; Purine metabolism | Metabolism; Metabolism of other amino acids; Selenocompound metabolism | Metabolism; Biosynthesis of other secondary metabolites; Monobactam biosynthesis
K00960	9.84321e-07	4.15132e-07	0.132646	1.77136e-06	4.22372e-07	0.0239923	-7.87035e-07	4.94321e-07	0.867706	DNA-directed RNA polymerase [EC:2.7.7.6]	Not Included in Pathway or Brite; Unclassified: metabolism; Enzymes with EC numbers
K00963	-0.000239018	2.86329e-05	2.6476e-12	-0.000223611	2.91322e-05	5.81651e-11	-1.54061e-05	2.28035e-05	0.961405	UTP--glucose-1-phosphate uridylyltransferase [EC:2.7.7.9]	Metabolism; Carbohydrate metabolism; Pentose and glucuronate interconversions | Metabolism; Carbohydrate metabolism; Galactose metabolism | Metabolism; Carbohydrate metabolism; Starch and sucrose metabolism | Metabolism; Carbohydrate metabolism; Amino sugar and nucleotide sugar metabolism
K00965	-0.000343002	6.14309e-05	1.3476e-06	-0.000344861	6.25981e-05	1.64166e-06	6.45164e-08	3.88817e-05	1	UDPglucose--hexose-1-phosphate uridylyltransferase [EC:2.7.7.12]	Metabolism; Carbohydrate metabolism; Galactose metabolism | Metabolism; Carbohydrate metabolism; Amino sugar and nucleotide sugar metabolism | Organismal Systems; Endocrine system; Prolactin signaling pathway
K00966	3.37404e-05	9.76524e-06	0.00261192	3.23332e-05	9.99771e-06	0.00489271	3.26657e-06	7.79799e-06	1	mannose-1-phosphate guanylyltransferase [EC:2.7.7.13]	Metabolism; Carbohydrate metabolism; Fructose and mannose metabolism | Metabolism; Carbohydrate metabolism; Amino sugar and nucleotide sugar metabolism
K00969	0.000173743	1.81999e-05	1.33129e-13	0.000173271	1.85391e-05	2.08591e-13	4.54756e-07	1.62856e-05	1	nicotinate-nucleotide adenylyltransferase [EC:2.7.7.18]	Metabolism; Metabolism of cofactors and vitamins; Nicotinate and nicotinamide metabolism
K00970	-0.000378197	3.31421e-05	5.95365e-17	-0.000334071	3.37453e-05	2.10678e-14	-4.41719e-05	2.84056e-05	0.865586	poly(A) polymerase [EC:2.7.7.19]	Genetic Information Processing; Folding, sorting and degradation; RNA degradation | Brite Hierarchies; Protein families: genetic information processing; Messenger RNA biogenesis
K00972	7.14048e-05	9.60867e-06	1.76008e-10	7.23421e-05	9.77624e-06	2.0317e-10	-9.37304e-07	1.14152e-05	1	UDP-N-acetylglucosamine/UDP-N-acetylgalactosamine diphosphorylase [EC:2.7.7.23 2.7.7.83]	Metabolism; Carbohydrate metabolism; Amino sugar and nucleotide sugar metabolism
K00973	9.58698e-05	3.13203e-05	0.00788156	9.15702e-05	3.18854e-05	0.0130327	4.44715e-06	2.07541e-05	1	glucose-1-phosphate thymidylyltransferase [EC:2.7.7.24]	Metabolism; Metabolism of terpenoids and polyketides; Polyketide sugar unit biosynthesis | Metabolism; Biosynthesis of other secondary metabolites; Streptomycin biosynthesis | Metabolism; Biosynthesis of other secondary metabolites; Acarbose and validamycin biosynthesis
K00974	0.000464828	3.70099e-05	4.24226e-19	0.000429331	3.767e-05	2.59917e-17	3.54193e-05	3.89509e-05	0.922267	tRNA nucleotidyltransferase (CCA-adding enzyme) [EC:2.7.7.72 3.1.3.- 3.1.4.-]	Genetic Information Processing; Translation; RNA transport | Brite Hierarchies; Protein families: genetic information processing; Transfer RNA biogenesis
K00975	0.000502253	5.89221e-05	8.99699e-12	0.000390511	6.01386e-05	2.82221e-08	0.000110903	6.03885e-05	0.865586	glucose-1-phosphate adenylyltransferase [EC:2.7.7.27]	Metabolism; Carbohydrate metabolism; Starch and sucrose metabolism | Metabolism; Carbohydrate metabolism; Amino sugar and nucleotide sugar metabolism | Cellular Processes; Cellular community - prokaryotes; Biofilm formation - Escherichia coli
K00978	5.32935e-05	9.51173e-06	1.55565e-06	4.84064e-05	9.72236e-06	1.49049e-05	1.47393e-06	7.64937e-06	1	glucose-1-phosphate cytidylyltransferase [EC:2.7.7.33]	Metabolism; Carbohydrate metabolism; Starch and sucrose metabolism | Metabolism; Carbohydrate metabolism; Amino sugar and nucleotide sugar metabolism
K00980	2.80841e-05	5.36422e-06	3.07466e-06	2.60012e-05	5.45778e-06	2.09256e-05	2.08289e-06	6.05896e-06	1	glycerol-3-phosphate cytidylyltransferase [EC:2.7.7.39]	Metabolism; Lipid metabolism; Glycerophospholipid metabolism
K00981	3.444e-05	1.15611e-05	0.00983311	3.52657e-05	1.17735e-05	0.00930511	-1.01137e-06	7.98353e-06	1	phosphatidate cytidylyltransferase [EC:2.7.7.41]	Metabolism; Lipid metabolism; Glycerophospholipid metabolism | Environmental Information Processing; Signal transduction; Phosphatidylinositol signaling system
K00982	-0.000771545	6.05226e-05	2.95118e-19	-0.000748892	6.15864e-05	1.40859e-18	-2.27605e-05	3.35695e-05	0.960171	[glutamine synthetase] adenylyltransferase / [glutamine synthetase]-adenylyl-L-tyrosine phosphorylase [EC:2.7.7.42 2.7.7.89]	Not Included in Pathway or Brite; Unclassified: metabolism; Enzymes with EC numbers
K00983	1.25832e-05	5.92688e-06	0.0762263	2.05366e-05	6.03025e-06	0.00262457	-7.9534e-06	5.91763e-06	0.867706	N-acylneuraminate cytidylyltransferase [EC:2.7.7.43]	Metabolism; Carbohydrate metabolism; Amino sugar and nucleotide sugar metabolism
K00986	0.000975487	0.000162508	1.13272e-07	0.000826935	0.000165342	8.07166e-06	0.000148615	0.00014774	0.895039	RNA-directed DNA polymerase [EC:2.7.7.49]	Not Included in Pathway or Brite; Unclassified: metabolism; Enzymes with EC numbers
K00989	-0.000246744	1.97303e-05	6.35491e-19	-0.000234435	2.01012e-05	9.71258e-18	-1.25574e-05	1.44215e-05	0.934313	ribonuclease PH [EC:2.7.7.56]	Brite Hierarchies; Protein families: genetic information processing; Transfer RNA biogenesis
K00990	-0.000598576	4.63345e-05	1.8124e-19	-0.000584832	4.71473e-05	6.12673e-19	-1.38183e-05	2.75402e-05	0.994276	[protein-PII] uridylyltransferase [EC:2.7.7.59]	Environmental Information Processing; Signal transduction; Two-component system
K00992	4.77154e-05	7.902e-06	9.68317e-08	5.03907e-05	8.03982e-06	3.46452e-08	-2.67526e-06	7.39088e-06	1	N-acetyl-alpha-D-muramate 1-phosphate uridylyltransferase [EC:2.7.7.99]	Metabolism; Carbohydrate metabolism; Amino sugar and nucleotide sugar metabolism
K00996	0.0001143	2.94904e-05	0.00070003	8.93748e-05	3.00948e-05	0.0101777	2.47965e-05	2.34073e-05	0.889004	undecaprenyl-phosphate galactose phosphotransferase [EC:2.7.8.6]	Brite Hierarchies; Protein families: metabolism; Lipopolysaccharide biosynthesis proteins
K00997	-8.47876e-05	1.51209e-05	1.10429e-06	-8.00957e-05	1.53854e-05	5.00231e-06	-4.6967e-06	1.28818e-05	1	holo-[acyl-carrier protein] synthase [EC:2.7.8.7]	Metabolism; Metabolism of cofactors and vitamins; Pantothenate and CoA biosynthesis
K00998	-7.09423e-05	9.5636e-06	1.87172e-10	-6.59091e-05	9.73039e-06	3.38438e-09	-4.75042e-06	3.09014e-06	0.865586	CDP-diacylglycerol---serine O-phosphatidyltransferase [EC:2.7.8.8]	Metabolism; Lipid metabolism; Glycerophospholipid metabolism | Metabolism; Amino acid metabolism; Glycine, serine and threonine metabolism
K01000	7.83994e-05	1.32237e-05	3.3757e-07	9.56505e-05	1.35499e-05	2.79499e-09	-1.71933e-05	9.71663e-06	0.865586	phospho-N-acetylmuramoyl-pentapeptide-transferase [EC:2.7.8.13]	Metabolism; Glycan biosynthesis and metabolism; Peptidoglycan biosynthesis | Human Diseases; Drug resistance: Antimicrobial; Vancomycin resistance | Brite Hierarchies; Protein families: metabolism; Peptidoglycan biosynthesis and degradation proteins
K01001	1.82106e-06	1.10514e-06	0.234197	3.34308e-06	1.12462e-06	0.0326304	-1.54776e-06	1.29933e-06	0.88405	UDP-N-acetylglucosamine--dolichyl-phosphate N-acetylglucosaminephosphotransferase [EC:2.7.8.15]	Metabolism; Glycan biosynthesis and metabolism; N-Glycan biosynthesis | Brite Hierarchies; Protein families: metabolism; Glycosyltransferases
K01002	-8.49691e-05	2.20216e-05	0.00070939	-6.99949e-05	2.24119e-05	0.00655037	-1.31043e-05	1.47446e-05	0.932472	phosphoglycerol transferase [EC:2.7.8.20]	Not Included in Pathway or Brite; Unclassified: metabolism; Enzymes with EC numbers
K01006	0.000852943	5.67722e-05	5.63743e-23	0.000841946	5.80031e-05	1.3478e-22	1.82274e-05	3.92976e-05	1	pyruvate, orthophosphate dikinase [EC:2.7.9.1]	Metabolism; Carbohydrate metabolism; Pyruvate metabolism | Metabolism; Energy metabolism; Carbon fixation in photosynthetic organisms | Metabolism; Energy metabolism; Carbon fixation pathways in prokaryotes
K01007	-0.000120826	2.22782e-05	2.40071e-06	-0.000127442	2.2832e-05	1.19862e-06	6.12631e-06	1.54233e-05	1	pyruvate, water dikinase [EC:2.7.9.2]	Metabolism; Carbohydrate metabolism; Pyruvate metabolism | Metabolism; Energy metabolism; Carbon fixation pathways in prokaryotes | Metabolism; Energy metabolism; Methane metabolism
K01008	9.36086e-05	1.67635e-05	1.36571e-06	6.05955e-05	1.71639e-05	0.00200248	3.23475e-05	1.68038e-05	0.865586	selenide, water dikinase [EC:2.7.9.3]	Metabolism; Metabolism of other amino acids; Selenocompound metabolism | Brite Hierarchies; Protein families: genetic information processing; Transfer RNA biogenesis
K01011	-8.00865e-05	8.67962e-06	4.35679e-13	-7.59562e-05	8.84776e-06	5.00068e-12	-4.1224e-06	3.37122e-06	0.877087	thiosulfate/3-mercaptopyruvate sulfurtransferase [EC:2.8.1.1 2.8.1.2]	Metabolism; Energy metabolism; Sulfur metabolism | Metabolism; Amino acid metabolism; Cysteine and methionine metabolism | Genetic Information Processing; Folding, sorting and degradation; Sulfur relay system
K01012	0.000139131	3.21275e-05	0.000145511	0.000112462	3.28199e-05	0.00273502	2.49194e-05	2.62831e-05	0.914334	biotin synthase [EC:2.8.1.6]	Metabolism; Metabolism of cofactors and vitamins; Biotin metabolism
K01023	-9.30238e-05	1.98523e-05	3.8449e-05	-9.85112e-05	2.01996e-05	1.78802e-05	5.51573e-06	1.01432e-05	0.987849	arylsulfate sulfotransferase [EC:2.8.2.22]	Not Included in Pathway or Brite; Unclassified: metabolism; Enzymes with EC numbers
K01026	-4.96237e-05	1.94297e-05	0.0295962	-4.33191e-05	1.99076e-05	0.0695727	-5.99824e-06	1.20021e-05	0.995752	propionate CoA-transferase [EC:2.8.3.1]	Metabolism; Carbohydrate metabolism; Pyruvate metabolism | Metabolism; Carbohydrate metabolism; Propanoate metabolism | Metabolism; Xenobiotics biodegradation and metabolism; Styrene degradation
K01029	-9.1564e-06	2.84761e-06	0.00368331	-7.15898e-06	2.9003e-06	0.032014	-2.00284e-06	6.89205e-07	0.865586	3-oxoacid CoA-transferase subunit B [EC:2.8.3.5]	Metabolism; Carbohydrate metabolism; Butanoate metabolism | Metabolism; Lipid metabolism; Synthesis and degradation of ketone bodies | Metabolism; Amino acid metabolism; Valine, leucine and isoleucine degradation
K01031	-8.9471e-06	2.82098e-06	0.0042403	-7.10489e-06	2.87018e-06	0.0314444	-1.84713e-06	5.4177e-07	0.865586	3-oxoadipate CoA-transferase, alpha subunit [EC:2.8.3.6]	Metabolism; Xenobiotics biodegradation and metabolism; Benzoate degradation
K01032	-8.5395e-06	2.5272e-06	0.0021769	-8.35095e-06	2.57128e-06	0.0033572	-1.88016e-07	1.18657e-07	0.957669	3-oxoadipate CoA-transferase, beta subunit [EC:2.8.3.6]	Metabolism; Xenobiotics biodegradation and metabolism; Benzoate degradation
K01034	1.02701e-05	5.92574e-06	0.165151	1.46812e-05	6.0342e-06	0.0391733	-4.25738e-06	4.42885e-06	0.908759	acetate CoA/acetoacetate CoA-transferase alpha subunit [EC:2.8.3.8 2.8.3.9]	Metabolism; Carbohydrate metabolism; Propanoate metabolism | Metabolism; Carbohydrate metabolism; Butanoate metabolism | Metabolism; Amino acid metabolism; Lysine degradation | Metabolism; Xenobiotics biodegradation and metabolism; Aminobenzoate degradation | Environmental Information Processing; Signal transduction; Two-component system
K01039	2.22186e-05	2.60407e-06	6.93462e-16	1.98508e-05	2.66761e-06	2.19442e-12	2.23877e-06	2.69467e-06	0.941667	glutaconate CoA-transferase, subunit A [EC:2.8.3.12]	Metabolism; Carbohydrate metabolism; Butanoate metabolism | Metabolism; Xenobiotics biodegradation and metabolism; Styrene degradation
K01040	1.74664e-05	2.22146e-06	2.06136e-12	1.63704e-05	2.27505e-06	7.79845e-11	8.77599e-07	2.27645e-06	1	glutaconate CoA-transferase, subunit B [EC:2.8.3.12]	Metabolism; Carbohydrate metabolism; Butanoate metabolism | Metabolism; Xenobiotics biodegradation and metabolism; Styrene degradation
K01042	-9.64842e-05	1.91673e-05	1.07562e-05	-0.000101208	1.95982e-05	6.13445e-06	4.28375e-06	1.23145e-05	1	L-seryl-tRNA(Ser) seleniumtransferase [EC:2.9.1.1]	Metabolism; Metabolism of other amino acids; Selenocompound metabolism | Genetic Information Processing; Translation; Aminoacyl-tRNA biosynthesis
K01046	5.59657e-05	1.20882e-05	3.54086e-05	6.64451e-05	1.2299e-05	1.52509e-06	-1.04794e-05	1.3581e-05	0.948733	triacylglycerol lipase [EC:3.1.1.3]	Metabolism; Lipid metabolism; Glycerolipid metabolism
K01048	-0.000141181	3.12805e-05	5.53199e-05	-0.000137106	3.18261e-05	0.000119441	-4.07533e-06	2.43623e-05	1	lysophospholipase [EC:3.1.1.5]	Metabolism; Lipid metabolism; Glycerophospholipid metabolism
K01051	0.000149969	5.76838e-05	0.0265614	0.00013145	5.88914e-05	0.0617762	2.49766e-05	5.55378e-05	1	pectinesterase [EC:3.1.1.11]	Metabolism; Carbohydrate metabolism; Pentose and glucuronate interconversions
K01054	7.09291e-05	8.8427e-06	7.72004e-11	5.08506e-05	8.99874e-06	9.57172e-07	2.00805e-05	9.83501e-06	0.865586	acylglycerol lipase [EC:3.1.1.23]	Metabolism; Lipid metabolism; Glycerolipid metabolism | Organismal Systems; Endocrine system; Regulation of lipolysis in adipocytes | Organismal Systems; Nervous system; Retrograde endocannabinoid signaling | Organismal Systems; Environmental adaptation; Thermogenesis | Brite Hierarchies; Protein families: metabolism; Peptidases
K01055	-8.25251e-05	1.36885e-05	2.33783e-07	-5.93018e-05	1.3943e-05	0.000184	-2.34366e-05	8.70915e-06	0.865586	3-oxoadipate enol-lactonase [EC:3.1.1.24]	Metabolism; Xenobiotics biodegradation and metabolism; Benzoate degradation
K01056	0.0001088	1.02045e-05	1.22998e-15	0.000111461	1.04438e-05	7.27442e-16	-3.76012e-06	8.43254e-06	1	peptidyl-tRNA hydrolase, PTH1 family [EC:3.1.1.29]	Brite Hierarchies; Protein families: genetic information processing; Translation factors
K01057	-0.000227339	2.28435e-05	8.47005e-16	-0.000226818	2.32419e-05	2.28224e-15	-5.20858e-07	1.23665e-05	1	6-phosphogluconolactonase [EC:3.1.1.31]	Metabolism; Carbohydrate metabolism; Pentose phosphate pathway
K01058	-5.36539e-05	7.65973e-06	3.60153e-09	-4.87767e-05	7.7956e-06	7.25135e-08	-4.35354e-06	2.76629e-06	0.865586	phospholipase A1/A2 [EC:3.1.1.32 3.1.1.4]	Metabolism; Lipid metabolism; Glycerophospholipid metabolism | Metabolism; Lipid metabolism; Ether lipid metabolism | Metabolism; Lipid metabolism; Arachidonic acid metabolism | Metabolism; Lipid metabolism; Linoleic acid metabolism | Metabolism; Lipid metabolism; alpha-Linolenic acid metabolism
K01061	-0.000123141	1.59138e-05	4.40838e-11	-0.000112997	1.61914e-05	1.33035e-09	-9.69139e-06	4.7961e-06	0.865586	carboxymethylenebutenolidase [EC:3.1.1.45]	Metabolism; Xenobiotics biodegradation and metabolism; Fluorobenzoate degradation | Metabolism; Xenobiotics biodegradation and metabolism; Chlorocyclohexane and chlorobenzene degradation | Metabolism; Xenobiotics biodegradation and metabolism; Toluene degradation
K01066	-0.00026919	4.13296e-05	1.12823e-08	-0.000283006	4.20504e-05	4.14683e-09	1.38157e-05	2.57659e-05	0.988848	acetyl esterase [EC:3.1.1.-]	Not Included in Pathway or Brite; Unclassified: metabolism; Enzymes with EC numbers
K01067	0.000108332	2.36337e-05	4.23229e-05	0.000140969	2.40459e-05	2.09625e-07	-3.26375e-05	2.70095e-05	0.877087	acetyl-CoA hydrolase [EC:3.1.2.1]	Metabolism; Carbohydrate metabolism; Pyruvate metabolism
K01069	0.000120966	1.93808e-05	1.04604e-07	0.000126137	1.97952e-05	5.36774e-08	-4.21735e-06	1.29411e-05	1	hydroxyacylglutathione hydrolase [EC:3.1.2.6]	Metabolism; Carbohydrate metabolism; Pyruvate metabolism
K01070	-8.89648e-05	1.33238e-05	5.29646e-09	-8.27655e-05	1.35562e-05	7.18731e-08	-5.96224e-06	5.43081e-06	0.884772	S-formylglutathione hydrolase [EC:3.1.2.12]	Metabolism; Energy metabolism; Methane metabolism
K01071	7.57752e-05	1.44371e-05	4.59921e-06	8.2558e-05	1.46889e-05	9.77973e-07	-6.78201e-06	1.25932e-05	0.987849	medium-chain acyl-[acyl-carrier-protein] hydrolase [EC:3.1.2.21]	Metabolism; Lipid metabolism; Fatty acid biosynthesis | Brite Hierarchies; Protein families: metabolism; Lipid biosynthesis proteins
K01073	1.36673e-05	2.57095e-06	5.42586e-07	1.16247e-05	2.63559e-06	3.98705e-05	2.05908e-06	2.72651e-06	0.949574	acyl-CoA hydrolase [EC:3.1.2.20]	Not Included in Pathway or Brite; Unclassified: metabolism; Enzymes with EC numbers
K01077	-0.000233703	5.66268e-05	0.000231859	-0.000173115	5.76144e-05	0.00858112	-6.05875e-05	4.40207e-05	0.867706	alkaline phosphatase [EC:3.1.3.1]	Metabolism; Metabolism of cofactors and vitamins; Thiamine metabolism | Metabolism; Metabolism of cofactors and vitamins; Folate biosynthesis | Environmental Information Processing; Signal transduction; Two-component system | Brite Hierarchies; Protein families: signaling and cellular processes; Exosome | Brite Hierarchies; Protein families: signaling and cellular processes; Glycosylphosphatidyli…
K01079	-0.00019678	2.2069e-05	1.6248e-13	-0.00016219	2.24539e-05	4.48339e-10	-3.45904e-05	1.88581e-05	0.865586	phosphoserine phosphatase [EC:3.1.3.3]	Metabolism; Energy metabolism; Methane metabolism | Metabolism; Amino acid metabolism; Glycine, serine and threonine metabolism | Brite Hierarchies; Protein families: metabolism; Protein phosphatases and associated proteins
K01081	-0.000617852	8.65573e-05	3.49321e-09	-0.00058949	8.80707e-05	1.69024e-08	-2.81334e-05	2.33801e-05	0.877649	5'-nucleotidase [EC:3.1.3.5]	Metabolism; Nucleotide metabolism; Purine metabolism | Metabolism; Nucleotide metabolism; Pyrimidine metabolism | Metabolism; Metabolism of cofactors and vitamins; Nicotinate and nicotinamide metabolism
K01085	-9.04032e-05	1.30073e-05	5.0465e-09	-8.08334e-05	1.32532e-05	1.48809e-07	-9.33396e-06	6.38592e-06	0.867706	glucose-1-phosphatase [EC:3.1.3.10]	Metabolism; Carbohydrate metabolism; Glycolysis / Gluconeogenesis
K01087	-4.4547e-05	5.71635e-06	3.46755e-11	-4.09182e-05	5.81604e-06	1.03437e-09	-3.51814e-06	1.77656e-06	0.867706	trehalose 6-phosphate phosphatase [EC:3.1.3.12]	Metabolism; Carbohydrate metabolism; Starch and sucrose metabolism
K01090	1.69108e-05	9.38465e-06	0.146841	2.42423e-05	9.58769e-06	0.0319341	-6.56785e-06	8.33907e-06	0.94675	protein phosphatase [EC:3.1.3.16]	Not Included in Pathway or Brite; Unclassified: metabolism; Enzymes with EC numbers
K01091	0.000439797	3.42021e-05	4.32193e-19	0.000421563	3.49014e-05	3.94196e-18	2.02799e-05	2.59487e-05	0.948733	phosphoglycolate phosphatase [EC:3.1.3.18]	Metabolism; Carbohydrate metabolism; Glyoxylate and dicarboxylate metabolism
K01092	-0.00022294	1.77581e-05	1.62347e-21	-0.000204071	1.80678e-05	9.20827e-19	-1.89549e-05	1.3584e-05	0.867706	myo-inositol-1(or 4)-monophosphatase [EC:3.1.3.25]	Metabolism; Carbohydrate metabolism; Inositol phosphate metabolism | Metabolism; Biosynthesis of other secondary metabolites; Streptomycin biosynthesis | Environmental Information Processing; Signal transduction; Phosphatidylinositol signaling system
K01093	-7.64147e-05	1.07012e-05	6.49819e-10	-7.05707e-05	1.08879e-05	1.30759e-08	-5.69367e-06	2.82393e-06	0.865586	4-phytase / acid phosphatase [EC:3.1.3.26 3.1.3.2]	Metabolism; Carbohydrate metabolism; Inositol phosphate metabolism | Metabolism; Metabolism of cofactors and vitamins; Riboflavin metabolism
K01095	-3.6366e-05	6.0291e-06	2.13092e-07	-3.31726e-05	6.15883e-06	2.59184e-06	-3.67784e-06	3.70681e-06	0.895994	phosphatidylglycerophosphatase A [EC:3.1.3.27]	Metabolism; Lipid metabolism; Glycerophospholipid metabolism
K01101	-0.000184278	2.23672e-05	4.53722e-12	-0.000169201	2.27573e-05	1.73045e-10	-1.50764e-05	1.25619e-05	0.877087	4-nitrophenyl phosphatase [EC:3.1.3.41]	Metabolism; Xenobiotics biodegradation and metabolism; Aminobenzoate degradation
K01104	0.000211686	3.33412e-05	5.89635e-08	0.000168619	3.39598e-05	1.32945e-05	4.27675e-05	2.65547e-05	0.865586	protein-tyrosine phosphatase [EC:3.1.3.48]	Not Included in Pathway or Brite; Unclassified: metabolism; Enzymes with EC numbers
K01121	-2.23228e-05	7.65078e-06	0.0109273	-2.3208e-05	7.78421e-06	0.00915798	1.15665e-06	2.1649e-06	0.989282	2',3'-cyclic-nucleotide 3'-phosphodiesterase [EC:3.1.4.37]	Brite Hierarchies; Protein families: signaling and cellular processes; Exosome
K01129	-2.09395e-05	2.0733e-05	0.482846	-6.52895e-05	2.12666e-05	0.00774959	4.35785e-05	1.69396e-05	0.865586	dGTPase [EC:3.1.5.1]	Metabolism; Nucleotide metabolism; Purine metabolism
K01139	-0.000165424	2.07895e-05	8.24599e-11	-0.000155828	2.1161e-05	7.3674e-10	-9.15388e-06	7.07565e-06	0.870367	GTP diphosphokinase / guanosine-3',5'-bis(diphosphate) 3'-diphosphatase [EC:2.7.6.5 3.1.7.2]	Metabolism; Nucleotide metabolism; Purine metabolism | Brite Hierarchies; Protein families: genetic information processing; Ribosome biogenesis
K01141	-7.35295e-05	9.60479e-06	6.35948e-11	-6.97738e-05	9.7723e-06	6.51928e-10	-3.57983e-06	3.26479e-06	0.883037	exodeoxyribonuclease I [EC:3.1.11.1]	Genetic Information Processing; Replication and repair; Mismatch repair | Brite Hierarchies; Protein families: genetic information processing; DNA repair and recombination proteins
K01142	3.60422e-05	1.43301e-05	0.032544	3.05158e-05	1.4598e-05	0.0828253	5.36748e-06	1.14449e-05	1	exodeoxyribonuclease III [EC:3.1.11.2]	Genetic Information Processing; Replication and repair; Base excision repair | Brite Hierarchies; Protein families: genetic information processing; DNA repair and recombination proteins
K01143	-1.94844e-05	5.70688e-06	0.00255644	-1.85646e-05	5.80641e-06	0.00492095	-7.81726e-07	1.97224e-06	1	exodeoxyribonuclease (lambda-induced) [EC:3.1.11.3]	Not Included in Pathway or Brite; Unclassified: metabolism; Enzymes with EC numbers
K01144	0.000248047	4.73116e-05	4.44284e-06	0.000264109	4.8166e-05	1.60001e-06	-1.61768e-05	5.25476e-05	1	exodeoxyribonuclease V [EC:3.1.11.5]	Not Included in Pathway or Brite; Unclassified: metabolism; Enzymes with EC numbers
K01146	-5.69031e-05	7.24274e-06	2.6409e-11	-5.29936e-05	7.36906e-06	5.16705e-10	-3.70963e-06	2.23265e-06	0.865586	protein Xni	Not Included in Pathway or Brite; Unclassified: genetic information processing; Replication and repair
K01147	-0.000102191	1.37216e-05	1.63246e-10	-9.45887e-05	1.39609e-05	3.3598e-09	-7.33921e-06	4.98098e-06	0.867706	exoribonuclease II [EC:3.1.13.1]	Brite Hierarchies; Protein families: genetic information processing; Transfer RNA biogenesis
K01150	-5.5572e-05	7.1131e-06	3.18332e-11	-5.19795e-05	7.23716e-06	5.38603e-10	-3.42564e-06	2.40854e-06	0.867706	deoxyribonuclease I [EC:3.1.21.1]	Not Included in Pathway or Brite; Unclassified: metabolism; Enzymes with EC numbers
K01151	0.000106082	1.30149e-05	4.18995e-11	0.000102143	1.32765e-05	2.06616e-10	3.59809e-06	1.12503e-05	1	deoxyribonuclease IV [EC:3.1.21.2]	Genetic Information Processing; Replication and repair; Base excision repair | Brite Hierarchies; Protein families: genetic information processing; DNA repair and recombination proteins
K01153	0.000730939	0.000133147	1.80831e-06	0.000690273	0.000135548	7.98612e-06	3.99654e-05	0.000114329	1	type I restriction enzyme, R subunit [EC:3.1.21.3]	Brite Hierarchies; Protein families: signaling and cellular processes; Prokaryotic defense system
K01154	0.000336835	7.68192e-05	0.000116214	0.000328328	7.83553e-05	0.000222662	1.12173e-05	7.07525e-05	1	type I restriction enzyme, S subunit [EC:3.1.21.3]	Brite Hierarchies; Protein families: signaling and cellular processes; Prokaryotic defense system
K01155	0.000167762	4.08748e-05	0.000315134	0.000156234	4.17683e-05	0.00102306	1.49246e-05	3.76165e-05	1	type II restriction enzyme [EC:3.1.21.4]	Brite Hierarchies; Protein families: signaling and cellular processes; Prokaryotic defense system
K01156	0.00024036	4.02759e-05	3.42578e-07	0.000219553	4.11363e-05	3.57073e-06	2.28431e-05	3.37163e-05	0.961405	type III restriction enzyme [EC:3.1.21.5]	Brite Hierarchies; Protein families: signaling and cellular processes; Prokaryotic defense system
K01160	-6.90145e-05	1.29493e-05	3.21689e-06	-6.73388e-05	1.31767e-05	7.13863e-06	-1.6796e-06	3.33281e-06	0.993649	crossover junction endodeoxyribonuclease RusA [EC:3.1.22.4]	Brite Hierarchies; Protein families: genetic information processing; DNA repair and recombination proteins
K01163	0.000178795	2.90703e-05	1.30773e-07	0.00020103	2.96276e-05	8.11176e-09	-2.23757e-05	2.66531e-05	0.941667	uncharacterized protein	Not Included in Pathway or Brite; Poorly characterized; Function unknown
K01167	2.38784e-06	5.28544e-07	0.009846	1.44548e-06	5.39716e-07	0.0759808	9.28111e-07	6.11388e-07	0.869293	ribonuclease T1 [EC:3.1.27.3]	Brite Hierarchies; Protein families: genetic information processing; Messenger RNA biogenesis | Brite Hierarchies; Protein families: genetic information processing; Transfer RNA biogenesis
K01169	-5.27574e-05	6.84364e-06	5.02744e-11	-4.87227e-05	6.963e-06	1.22772e-09	-3.89608e-06	2.09389e-06	0.865586	ribonuclease I (enterobacter ribonuclease) [EC:4.6.1.21]	Brite Hierarchies; Protein families: genetic information processing; Transfer RNA biogenesis
K01173	0.000169569	3.91107e-05	0.000107984	0.000219587	3.97928e-05	9.35719e-07	-5.00176e-05	4.3093e-05	0.877707	endonuclease G, mitochondrial	Cellular Processes; Cell growth and death; Apoptosis | Brite Hierarchies; Protein families: genetic information processing; Mitochondrial biogenesis
K01175	-4.23724e-05	6.24494e-06	3.21525e-09	-3.63963e-05	6.35385e-06	3.79023e-07	-5.97613e-06	3.15528e-06	0.865586	esterase [EC:3.1.-.-]	Not Included in Pathway or Brite; Unclassified: metabolism; Enzymes with EC numbers
K01179	0.000631549	7.98489e-05	9.46702e-11	0.000655734	8.1531e-05	4.49144e-11	-2.44064e-05	8.20042e-05	1	endoglucanase [EC:3.2.1.4]	Metabolism; Carbohydrate metabolism; Starch and sucrose metabolism
K01180	5.03118e-06	3.28092e-06	0.226955	8.01748e-06	3.33814e-06	0.0379243	-2.9863e-06	3.90708e-06	0.949184	endo-1,3(4)-beta-glucanase [EC:3.2.1.6]	Not Included in Pathway or Brite; Unclassified: metabolism; Enzymes with EC numbers
K01181	0.000189561	3.46162e-05	2.09035e-06	0.000127328	3.53756e-05	0.00161319	6.33046e-05	2.65397e-05	0.865586	endo-1,4-beta-xylanase [EC:3.2.1.8]	Not Included in Pathway or Brite; Unclassified: metabolism; Enzymes with EC numbers
K01182	-0.000167655	6.51493e-05	0.0271187	-0.000240474	6.62855e-05	0.0012927	7.28191e-05	4.64048e-05	0.865586	oligo-1,6-glucosidase [EC:3.2.1.10]	Metabolism; Carbohydrate metabolism; Galactose metabolism | Metabolism; Carbohydrate metabolism; Starch and sucrose metabolism
K01183	-8.41416e-05	2.62925e-05	0.0048791	-8.02699e-05	2.67511e-05	0.00867874	-3.74671e-06	1.54941e-05	1	chitinase [EC:3.2.1.14]	Metabolism; Carbohydrate metabolism; Amino sugar and nucleotide sugar metabolism
K01185	-0.000193481	4.62983e-05	0.000239856	-0.000166261	4.72951e-05	0.00206224	-2.88369e-05	3.8659e-05	0.949574	lysozyme [EC:3.2.1.17]	Not Included in Pathway or Brite; Unclassified: metabolism; Enzymes with EC numbers
K01186	-0.000557204	9.03361e-05	1.32008e-07	-0.000525292	9.21087e-05	7.70503e-07	-3.15701e-05	5.44037e-05	0.979883	sialidase-1 [EC:3.2.1.18]	Metabolism; Lipid metabolism; Sphingolipid metabolism | Metabolism; Glycan biosynthesis and metabolism; Other glycan degradation | Cellular Processes; Transport and catabolism; Lysosome | Brite Hierarchies; Protein families: signaling and cellular processes; Bacterial toxins
K01187	-0.000379256	0.000153988	0.0366371	-0.000378645	0.000157174	0.0413318	2.1472e-06	0.000107721	1	alpha-glucosidase [EC:3.2.1.20]	Metabolism; Carbohydrate metabolism; Galactose metabolism | Metabolism; Carbohydrate metabolism; Starch and sucrose metabolism
K01190	0.00126821	0.000405042	0.00642909	0.00123593	0.000412637	0.00929275	3.96053e-05	0.000322632	1	beta-galactosidase [EC:3.2.1.23]	Metabolism; Carbohydrate metabolism; Galactose metabolism | Metabolism; Lipid metabolism; Sphingolipid metabolism | Metabolism; Glycan biosynthesis and metabolism; Other glycan degradation
K01191	-0.000627216	0.000137823	4.80334e-05	-0.000624718	0.000140227	6.90559e-05	-2.49785e-06	8.00859e-05	1	alpha-mannosidase [EC:3.2.1.24]	Metabolism; Glycan biosynthesis and metabolism; Other glycan degradation | Brite Hierarchies; Protein families: genetic information processing; Membrane trafficking
K01193	-0.000195291	6.63431e-05	0.0109197	-0.000325899	6.78257e-05	2.48709e-05	0.000126632	5.20488e-05	0.865586	beta-fructofuranosidase [EC:3.2.1.26]	Metabolism; Carbohydrate metabolism; Galactose metabolism | Metabolism; Carbohydrate metabolism; Starch and sucrose metabolism
K01194	-0.000208568	2.79618e-05	1.55034e-10	-0.000182325	2.84495e-05	1.82161e-08	-2.56575e-05	7.80615e-06	0.865586	alpha,alpha-trehalase [EC:3.2.1.28]	Metabolism; Carbohydrate metabolism; Starch and sucrose metabolism | Brite Hierarchies; Protein families: signaling and cellular processes; Glycosylphosphatidylinositol (GPI)-anchored proteins
K01195	7.39629e-05	2.78812e-05	0.0222196	6.311e-05	2.83675e-05	0.0613827	1.15972e-05	2.45197e-05	1	beta-glucuronidase [EC:3.2.1.31]	Metabolism; Carbohydrate metabolism; Pentose and glucuronate interconversions | Metabolism; Glycan biosynthesis and metabolism; Glycosaminoglycan degradation | Metabolism; Metabolism of cofactors and vitamins; Porphyrin and chlorophyll metabolism | Metabolism; Biosynthesis of other secondary metabolites; Flavone and flavonol biosynthesis | Metabolism; Xenobiotics biodegradation and metabolism; Dr…
K01197	-0.000297334	6.95224e-05	0.000177424	-0.000243719	7.10042e-05	0.00270004	-5.32412e-05	4.10448e-05	0.870067	hyaluronoglucosaminidase [EC:3.2.1.35]	Metabolism; Glycan biosynthesis and metabolism; Glycosaminoglycan degradation | Brite Hierarchies; Protein families: signaling and cellular processes; Bacterial toxins | Brite Hierarchies; Protein families: signaling and cellular processes; Glycosaminoglycan binding proteins | Brite Hierarchies; Protein families: signaling and cellular processes; Glycosylphosphatidylinositol (GPI)-anchored protei…
K01205	-0.000161896	5.45963e-05	0.0102954	-0.000103981	5.5717e-05	0.129206	-5.48989e-05	3.77482e-05	0.867706	alpha-N-acetylglucosaminidase [EC:3.2.1.50]	Metabolism; Glycan biosynthesis and metabolism; Glycosaminoglycan degradation | Cellular Processes; Transport and catabolism; Lysosome | Brite Hierarchies; Protein families: signaling and cellular processes; Exosome
K01208	0.000152851	2.59321e-05	1.82452e-07	0.0001622	2.63844e-05	5.95683e-08	-9.34901e-06	2.90748e-05	1	cyclomaltodextrinase / maltogenic alpha-amylase / neopullulanase [EC:3.2.1.54 3.2.1.133 3.2.1.135]	Metabolism; Carbohydrate metabolism; Starch and sucrose metabolism
K01209	-0.000249231	0.000135508	0.135982	-0.000336349	0.000138477	0.0395666	7.40252e-05	6.79767e-05	0.884953	alpha-N-arabinofuranosidase [EC:3.2.1.55]	Metabolism; Carbohydrate metabolism; Amino sugar and nucleotide sugar metabolism
K01210	-0.000187246	2.65918e-05	3.66317e-09	-0.000188962	2.71363e-05	4.23248e-09	1.30242e-06	1.41328e-05	1	glucan 1,3-beta-glucosidase [EC:3.2.1.58]	Metabolism; Carbohydrate metabolism; Starch and sucrose metabolism
K01212	1.03669e-06	7.86375e-07	0.361072	2.53956e-06	8.00089e-07	0.0273868	-1.50288e-06	9.18652e-07	0.867706	levanase [EC:3.2.1.65]	Metabolism; Carbohydrate metabolism; Starch and sucrose metabolism
K01213	0.000123137	2.91653e-05	0.000164034	0.000103588	2.9674e-05	0.00200772	1.95489e-05	2.41706e-05	0.942508	galacturan 1,4-alpha-galacturonidase [EC:3.2.1.67]	Metabolism; Carbohydrate metabolism; Pentose and glucuronate interconversions
K01214	-0.000701278	0.000109383	1.80294e-08	-0.00073511	0.000111291	7.40544e-09	3.38315e-05	6.84818e-05	0.997572	isoamylase [EC:3.2.1.68]	Metabolism; Carbohydrate metabolism; Starch and sucrose metabolism
K01218	0.000169108	2.99755e-05	9.8582e-07	0.000183516	3.06e-05	2.12005e-07	-1.57352e-05	2.97674e-05	0.991645	mannan endo-1,4-beta-mannosidase [EC:3.2.1.78]	Metabolism; Carbohydrate metabolism; Fructose and mannose metabolism | Cellular Processes; Cellular community - prokaryotes; Quorum sensing
K01219	7.98718e-06	2.72569e-06	0.00892743	6.62383e-06	2.77323e-06	0.0390517	1.36335e-06	3.2441e-06	1	beta-agarase [EC:3.2.1.81]	Not Included in Pathway or Brite; Unclassified: metabolism; Enzymes with EC numbers
K01222	-9.19477e-05	2.07614e-05	9.74391e-05	-8.56739e-05	2.11671e-05	0.00036075	-6.42882e-06	8.99992e-06	0.954427	6-phospho-beta-glucosidase [EC:3.2.1.86]	Metabolism; Carbohydrate metabolism; Glycolysis / Gluconeogenesis | Metabolism; Carbohydrate metabolism; Starch and sucrose metabolism
K01223	-0.000319942	9.87562e-05	0.00479362	-0.000426038	0.000100899	0.00020346	0.000106403	6.84305e-05	0.865586	6-phospho-beta-glucosidase [EC:3.2.1.86]	Metabolism; Carbohydrate metabolism; Glycolysis / Gluconeogenesis | Metabolism; Carbohydrate metabolism; Starch and sucrose metabolism
K01226	-8.69426e-05	1.96796e-05	7.94284e-05	-9.98703e-05	2.00229e-05	8.5246e-06	1.30842e-05	1.264e-05	0.889004	trehalose-6-phosphate hydrolase [EC:3.2.1.93]	Metabolism; Carbohydrate metabolism; Starch and sucrose metabolism
K01227	-0.000153179	3.37891e-05	6.95074e-05	-0.000151204	3.44832e-05	0.000113435	-1.22312e-06	1.2657e-05	1	mannosyl-glycoprotein endo-beta-N-acetylglucosaminidase [EC:3.2.1.96]	Metabolism; Glycan biosynthesis and metabolism; Other glycan degradation
K01228	4.45091e-06	1.41684e-06	0.0227355	5.60217e-06	1.44155e-06	0.00675207	-1.15126e-06	1.6869e-06	0.962896	mannosyl-oligosaccharide glucosidase [EC:3.2.1.106]	Metabolism; Glycan biosynthesis and metabolism; N-Glycan biosynthesis | Genetic Information Processing; Folding, sorting and degradation; Protein processing in endoplasmic reticulum | Brite Hierarchies; Protein families: signaling and cellular processes; Exosome
K01236	-9.18657e-06	3.5957e-06	0.0258475	-5.26592e-06	3.66504e-06	0.26433	-3.84017e-06	2.71128e-06	0.867706	maltooligosyltrehalose trehalohydrolase [EC:3.2.1.141]	Metabolism; Carbohydrate metabolism; Starch and sucrose metabolism
K01239	-0.000378324	7.16882e-05	4.82585e-06	-0.000392799	7.3002e-05	2.95174e-06	1.41581e-05	3.04272e-05	1	purine nucleosidase [EC:3.2.2.1]	Metabolism; Nucleotide metabolism; Purine metabolism | Metabolism; Metabolism of cofactors and vitamins; Nicotinate and nicotinamide metabolism
K01241	-5.43891e-05	9.75276e-06	1.24171e-06	-4.99996e-05	9.92815e-06	9.69069e-06	-4.40137e-06	6.13989e-06	0.952705	AMP nucleosidase [EC:3.2.2.4]	Metabolism; Nucleotide metabolism; Purine metabolism
K01246	-5.10616e-05	1.06028e-05	2.55615e-05	-4.96701e-05	1.0842e-05	5.7359e-05	-1.42683e-06	8.95284e-06	1	DNA-3-methyladenine glycosylase I [EC:3.2.2.20]	Genetic Information Processing; Replication and repair; Base excision repair | Brite Hierarchies; Protein families: genetic information processing; DNA repair and recombination proteins
K01250	-0.000104485	1.49487e-05	3.36202e-09	-9.98757e-05	1.52104e-05	1.79335e-08	-4.6007e-06	6.82971e-06	0.961898	pyrimidine-specific ribonucleoside hydrolase [EC:3.2.-.-]	Not Included in Pathway or Brite; Unclassified: metabolism; Enzymes with EC numbers
K01251	-9.71218e-05	3.39771e-05	0.0137221	-5.69715e-05	3.47239e-05	0.194501	-3.89454e-05	2.3578e-05	0.865586	adenosylhomocysteinase [EC:3.3.1.1]	Metabolism; Amino acid metabolism; Cysteine and methionine metabolism | Brite Hierarchies; Protein families: metabolism; Protein phosphatases and associated proteins | Brite Hierarchies; Protein families: signaling and cellular processes; Exosome
K01252	-6.19944e-05	7.56222e-06	5.53572e-12	-5.81654e-05	7.69411e-06	9.73315e-11	-3.69334e-06	2.17765e-06	0.865586	bifunctional isochorismate lyase / aryl carrier protein [EC:3.3.2.1 6.3.2.14]	Metabolism; Metabolism of terpenoids and polyketides; Biosynthesis of siderophore group nonribosomal peptides | Brite Hierarchies; Protein families: metabolism; Polyketide biosynthesis proteins
K01255	0.000298064	3.0857e-05	6.95824e-14	0.000262135	3.14873e-05	1.48924e-11	3.59277e-05	3.10377e-05	0.877707	leucyl aminopeptidase [EC:3.4.11.1]	Metabolism; Metabolism of other amino acids; Glutathione metabolism | Brite Hierarchies; Protein families: metabolism; Peptidases
K01256	-0.000743971	5.22071e-05	5.13435e-25	-0.000713186	5.31176e-05	2.40538e-23	-3.07843e-05	3.60427e-05	0.939936	aminopeptidase N [EC:3.4.11.2]	Metabolism; Metabolism of other amino acids; Glutathione metabolism | Brite Hierarchies; Protein families: metabolism; Peptidases
K01258	0.000309681	2.61576e-05	7.62876e-18	0.000305923	2.67187e-05	2.15463e-17	4.26915e-06	1.89569e-05	1	tripeptide aminopeptidase [EC:3.4.11.4]	Brite Hierarchies; Protein families: metabolism; Peptidases
K01259	-0.000265955	3.32236e-05	8.02519e-11	-0.000258227	3.39125e-05	3.05694e-10	-1.14448e-05	1.96799e-05	0.979816	proline iminopeptidase [EC:3.4.11.5]	Metabolism; Amino acid metabolism; Arginine and proline metabolism | Brite Hierarchies; Protein families: metabolism; Peptidases
K01262	0.00024539	2.73421e-05	1.07906e-12	0.000221129	2.78489e-05	6.15654e-11	2.48713e-05	1.9022e-05	0.86962	Xaa-Pro aminopeptidase [EC:3.4.11.9]	Brite Hierarchies; Protein families: metabolism; Peptidases
K01265	0.000166256	1.53937e-05	6.38205e-16	0.000153888	1.57215e-05	3.18234e-14	1.18104e-05	1.16969e-05	0.894461	methionyl aminopeptidase [EC:3.4.11.18]	Brite Hierarchies; Protein families: metabolism; Peptidases
K01266	0.000111609	1.16326e-05	5.31305e-15	9.11675e-05	1.18355e-05	5.17687e-11	2.04419e-05	1.25929e-05	0.865586	D-aminopeptidase [EC:3.4.11.19]	Brite Hierarchies; Protein families: metabolism; Peptidases
K01267	0.000322295	2.85819e-05	1.35276e-16	0.000264186	2.91674e-05	9.07837e-13	5.7999e-05	2.96085e-05	0.865586	aspartyl aminopeptidase [EC:3.4.11.21]	Brite Hierarchies; Protein families: metabolism; Peptidases | Brite Hierarchies; Protein families: genetic information processing; Membrane trafficking
K01269	3.14186e-05	1.43881e-05	0.0691443	3.84521e-05	1.47606e-05	0.0262711	-4.33744e-06	1.31501e-05	1	aminopeptidase [EC:3.4.11.-]	Not Included in Pathway or Brite; Unclassified: metabolism; Enzymes with EC numbers
K01270	0.000278537	4.94181e-05	5.63987e-07	0.000303711	5.02799e-05	9.59721e-08	-2.51739e-05	4.66564e-05	0.987849	dipeptidase D [EC:3.4.13.-]	Metabolism; Metabolism of other amino acids; Glutathione metabolism | Brite Hierarchies; Protein families: metabolism; Peptidases
K01273	0.000192991	2.69202e-05	2.08185e-09	0.000198851	2.7441e-05	1.25219e-09	-5.8234e-06	2.15874e-05	1	membrane dipeptidase [EC:3.4.13.19]	Brite Hierarchies; Protein families: metabolism; Peptidases | Brite Hierarchies; Protein families: signaling and cellular processes; Exosome | Brite Hierarchies; Protein families: signaling and cellular processes; Glycosylphosphatidylinositol (GPI)-anchored proteins
K01277	0.000115162	3.91571e-05	0.0102467	0.000135635	3.984e-05	0.00263351	-2.0473e-05	3.56048e-05	0.981161	dipeptidyl-peptidase III [EC:3.4.14.4]	Brite Hierarchies; Protein families: metabolism; Peptidases
K01278	-0.000429587	0.00010444	0.000303	-0.00035648	0.000106288	0.00335851	-7.33652e-05	8.87085e-05	0.942508	dipeptidyl-peptidase 4 [EC:3.4.14.5]	Organismal Systems; Digestive system; Protein digestion and absorption | Brite Hierarchies; Protein families: metabolism; Peptidases | Brite Hierarchies; Protein families: signaling and cellular processes; Exosome | Brite Hierarchies; Protein families: signaling and cellular processes; CD molecules
K01284	0.000162697	7.78003e-05	0.0813392	0.000239734	7.91572e-05	0.00802141	-7.70368e-05	7.62855e-05	0.893917	peptidyl-dipeptidase Dcp [EC:3.4.15.5]	Brite Hierarchies; Protein families: metabolism; Peptidases
K01286	3.88449e-05	1.69737e-05	0.0550767	4.35343e-05	1.73752e-05	0.0332646	-3.70102e-06	1.24652e-05	1	D-alanyl-D-alanine carboxypeptidase [EC:3.4.16.4]	Not Included in Pathway or Brite; Unclassified: metabolism; Enzymes with EC numbers
K01295	3.55319e-05	1.21719e-05	0.0115365	3.57723e-05	1.24583e-05	0.0130241	-1.28367e-06	1.14336e-05	1	glutamate carboxypeptidase [EC:3.4.17.11]	Brite Hierarchies; Protein families: metabolism; Peptidases
K01297	-4.44865e-05	1.70014e-05	0.0254617	-2.54339e-05	1.73771e-05	0.25842	-1.94443e-05	1.19518e-05	0.865586	muramoyltetrapeptide carboxypeptidase [EC:3.4.17.13]	Brite Hierarchies; Protein families: metabolism; Peptidases | Brite Hierarchies; Protein families: metabolism; Peptidoglycan biosynthesis and degradation proteins
K01299	0.000114405	2.03415e-05	1.23685e-06	0.000109889	2.08213e-05	4.35281e-06	5.08428e-06	2.07478e-05	1	carboxypeptidase Taq [EC:3.4.17.19]	Brite Hierarchies; Protein families: metabolism; Peptidases
K01303	9.22985e-05	3.37569e-05	0.0179838	0.000104638	3.43456e-05	0.0076219	-1.23392e-05	2.89262e-05	1	acylaminoacyl-peptidase [EC:3.4.19.1]	Brite Hierarchies; Protein families: metabolism; Peptidases
K01304	-0.000224063	2.81171e-05	1.60954e-11	-0.00022033	2.86074e-05	5.19599e-11	-3.73263e-06	1.38909e-05	1	pyroglutamyl-peptidase [EC:3.4.19.3]	Brite Hierarchies; Protein families: metabolism; Peptidases
K01308	0.000126223	1.26923e-05	8.7631e-16	0.000132609	1.29137e-05	1.67742e-16	-6.38612e-06	1.43178e-05	1	g-D-glutamyl-meso-diaminopimelate peptidase [EC:3.4.19.11]	Brite Hierarchies; Protein families: metabolism; Peptidases
K01322	9.40237e-05	2.24825e-05	0.000189682	0.000137676	2.28746e-05	1.0555e-07	-4.36518e-05	2.59057e-05	0.865586	prolyl oligopeptidase [EC:3.4.21.26]	Organismal Systems; Endocrine system; Renin-angiotensin system | Brite Hierarchies; Protein families: metabolism; Peptidases
K01336	5.47857e-07	1.3487e-06	0.881186	4.20519e-06	1.37404e-06	0.0290664	-3.63406e-06	1.57524e-06	0.865586	cerevisin [EC:3.4.21.48]	Cellular Processes; Transport and catabolism; Autophagy - yeast | Brite Hierarchies; Protein families: metabolism; Peptidases | Brite Hierarchies; Protein families: genetic information processing; Chaperones and folding catalysts
K01338	0.00092906	6.08768e-05	6.3377e-27	0.000834308	6.19386e-05	1.94955e-23	9.47516e-05	6.08915e-05	0.865586	ATP-dependent Lon protease [EC:3.4.21.53]	Cellular Processes; Cell growth and death; Cell cycle - Caulobacter | Brite Hierarchies; Protein families: metabolism; Peptidases
K01342	1.5433e-05	5.03286e-06	0.00719842	1.61464e-05	5.12064e-06	0.00560164	-7.13414e-07	4.90968e-06	1	subtilisin [EC:3.4.21.62]	Brite Hierarchies; Protein families: metabolism; Peptidases | Brite Hierarchies; Protein families: genetic information processing; Chaperones and folding catalysts
K01354	-0.000638352	6.13336e-05	8.26796e-17	-0.00062641	6.24033e-05	5.44406e-16	-1.19421e-05	3.2474e-05	1	oligopeptidase B [EC:3.4.21.83]	Human Diseases; Infectious diseases: Parasitic; Chagas disease (American trypanosomiasis) | Human Diseases; Infectious diseases: Parasitic; African trypanosomiasis | Brite Hierarchies; Protein families: metabolism; Peptidases
K01355	-2.89745e-05	5.16463e-06	1.1083e-06	-2.5765e-05	5.26177e-06	1.68115e-05	-2.72684e-06	1.14381e-06	0.865586	omptin [EC:3.4.23.49]	Brite Hierarchies; Protein families: metabolism; Peptidases
K01356	0.000333635	3.6757e-05	7.35389e-14	0.000289303	3.7398e-05	4.44643e-11	4.43321e-05	3.83804e-05	0.877707	repressor LexA [EC:3.4.21.88]	Brite Hierarchies; Protein families: metabolism; Peptidases | Brite Hierarchies; Protein families: genetic information processing; DNA repair and recombination proteins
K01358	7.84148e-05	3.79805e-05	0.0858134	0.000104511	3.86429e-05	0.0194119	-2.6096e-05	3.0743e-05	0.941071	ATP-dependent Clp protease, protease subunit [EC:3.4.21.92]	Cellular Processes; Cell growth and death; Cell cycle - Caulobacter | Organismal Systems; Aging; Longevity regulating pathway - worm | Brite Hierarchies; Protein families: metabolism; Peptidases
K01361	0.000221031	2.93567e-05	4.54948e-10	0.000196681	3.00435e-05	2.27883e-08	2.41754e-05	2.98263e-05	0.942508	lactocepin [EC:3.4.21.96]	Brite Hierarchies; Protein families: metabolism; Peptidases | Brite Hierarchies; Protein families: genetic information processing; Chaperones and folding catalysts
K01364	3.31871e-05	1.12546e-05	0.0100295	4.22184e-05	1.14508e-05	0.00106446	-9.03129e-06	1.33744e-05	0.961405	streptopain [EC:3.4.22.10]	Cellular Processes; Cellular community - prokaryotes; Quorum sensing | Human Diseases; Drug resistance: Antimicrobial; Cationic antimicrobial peptide (CAMP) resistance | Brite Hierarchies; Protein families: metabolism; Peptidases
K01365	5.89329e-06	2.03803e-06	0.0119075	7.3456e-06	2.07357e-06	0.00175547	-1.45231e-06	2.34615e-06	0.97174	cathepsin L [EC:3.4.22.15]	Cellular Processes; Transport and catabolism; Phagosome | Cellular Processes; Transport and catabolism; Lysosome | Cellular Processes; Transport and catabolism; Autophagy - animal | Cellular Processes; Cell growth and death; Apoptosis | Organismal Systems; Immune system; Antigen processing and presentation | Human Diseases; Cancers: Overview; Proteoglycans in cancer | Human Diseases; Immune disea…
K01366	5.21089e-06	3.49308e-06	0.242509	9.87378e-06	3.55719e-06	0.0141279	-1.36534e-06	1.69572e-06	0.949574	cathepsin H [EC:3.4.22.16]	Cellular Processes; Transport and catabolism; Lysosome | Cellular Processes; Cell growth and death; Apoptosis | Brite Hierarchies; Protein families: metabolism; Peptidases
K01369	1.35977e-05	4.59512e-06	0.0104144	1.17978e-05	4.68083e-06	0.031911	1.81127e-06	5.40877e-06	1	legumain [EC:3.4.22.34]	Cellular Processes; Transport and catabolism; Lysosome | Organismal Systems; Immune system; Antigen processing and presentation | Brite Hierarchies; Protein families: metabolism; Peptidases
K01371	7.22523e-06	5.21514e-06	0.289885	1.31248e-05	5.31625e-06	0.03587	-5.84988e-06	5.82835e-06	0.895696	cathepsin K [EC:3.4.22.38]	Cellular Processes; Transport and catabolism; Lysosome | Cellular Processes; Cell growth and death; Apoptosis | Organismal Systems; Immune system; Toll-like receptor signaling pathway | Organismal Systems; Development; Osteoclast differentiation | Human Diseases; Immune diseases; Rheumatoid arthritis | Brite Hierarchies; Protein families: metabolism; Peptidases | Brite Hierarchies; Protein famili…
K01372	-0.000549585	7.51918e-05	1.37387e-09	-0.000509186	7.6622e-05	1.73025e-08	-4.2412e-05	4.38352e-05	0.908518	bleomycin hydrolase [EC:3.4.22.40]	Brite Hierarchies; Protein families: metabolism; Peptidases
K01373	1.03352e-05	4.19618e-06	0.0365571	2.77192e-06	4.27477e-06	0.713512	7.74014e-06	3.53404e-06	0.865586	cathepsin F [EC:3.4.22.41]	Cellular Processes; Transport and catabolism; Lysosome | Cellular Processes; Cell growth and death; Apoptosis | Brite Hierarchies; Protein families: metabolism; Peptidases
K01390	-1.68754e-06	5.18798e-07	0.0393919	-1.39842e-06	5.28395e-07	0.0797099	-2.86867e-07	2.11848e-07	0.92391	IgA-specific metalloendopeptidase [EC:3.4.24.13]	Brite Hierarchies; Protein families: metabolism; Peptidases
K01396	-2.68897e-06	8.90619e-07	0.0363313	-2.68897e-06	9.06152e-07	0.0390868	NA	NA	NA	matrix metalloproteinase-10 (stromelysin 2) [EC:3.4.24.22]	Brite Hierarchies; Protein families: metabolism; Peptidases
K01400	5.31199e-05	6.10949e-06	4.84182e-13	4.75445e-05	6.21605e-06	6.52502e-11	5.87011e-06	6.11135e-06	0.909459	bacillolysin [EC:3.4.24.28]	Brite Hierarchies; Protein families: metabolism; Peptidases
K01407	-0.000181643	2.25952e-05	1.1769e-11	-0.000169808	2.29893e-05	2.16028e-10	-1.12678e-05	7.27487e-06	0.865586	protease III [EC:3.4.24.55]	Brite Hierarchies; Protein families: metabolism; Peptidases
K01408	0.000187435	1.80531e-05	9.41479e-17	0.000162971	1.8368e-05	2.0233e-13	2.44639e-05	1.92687e-05	0.873548	insulysin [EC:3.4.24.56]	Human Diseases; Neurodegenerative diseases; Alzheimer disease | Brite Hierarchies; Protein families: metabolism; Peptidases
K01409	0.000220558	3.03102e-05	1.23256e-09	0.00022063	3.09621e-05	1.94028e-09	-5.07536e-07	2.85032e-05	1	N6-L-threonylcarbamoyladenine synthase [EC:2.3.1.234]	Brite Hierarchies; Protein families: genetic information processing; Transfer RNA biogenesis
K01412	2.22504e-06	6.86838e-07	0.0281692	1.73025e-06	6.98817e-07	0.0804615	4.94788e-07	8.12741e-07	0.979816	mitochondrial-processing peptidase subunit alpha [EC:3.4.24.64]	Brite Hierarchies; Protein families: metabolism; Peptidases | Brite Hierarchies; Protein families: genetic information processing; Mitochondrial biogenesis
K01414	-0.000174001	3.3072e-05	2.7623e-06	-0.000146487	3.36487e-05	0.000101046	-2.75201e-05	1.67381e-05	0.865586	oligopeptidase A [EC:3.4.24.70]	Brite Hierarchies; Protein families: metabolism; Peptidases
K01419	-4.13065e-05	7.42316e-06	1.37716e-06	-4.01886e-05	7.55767e-06	3.35228e-06	-1.08235e-06	5.08634e-06	1	ATP-dependent HslUV protease, peptidase subunit HslV [EC:3.4.25.2]	Brite Hierarchies; Protein families: metabolism; Peptidases
K01420	0.000102094	1.24753e-05	3.60922e-11	9.00538e-05	1.27156e-05	2.43743e-09	1.23357e-05	1.14851e-05	0.887484	CRP/FNR family transcriptional regulator, anaerobic regulatory protein	Brite Hierarchies; Protein families: genetic information processing; Transcription factors
K01421	-0.00128409	0.000245927	5.47317e-06	-0.00136078	0.000250504	2.22391e-06	7.39851e-05	0.00014289	0.992735	putative membrane protein	Not Included in Pathway or Brite; Poorly characterized; General function prediction only
K01424	0.000130683	3.07371e-05	0.000193595	0.000137157	3.13311e-05	0.000119298	-6.73751e-06	2.13376e-05	1	L-asparaginase [EC:3.5.1.1]	Metabolism; Amino acid metabolism; Alanine, aspartate and glutamate metabolism | Metabolism; Metabolism of other amino acids; Cyanoamino acid metabolism
K01426	-9.64452e-05	1.92857e-05	8.08477e-06	-8.7071e-05	1.9622e-05	7.37444e-05	-9.51703e-06	7.90082e-06	0.877649	amidase [EC:3.5.1.4]	Metabolism; Amino acid metabolism; Arginine and proline metabolism | Metabolism; Amino acid metabolism; Phenylalanine metabolism | Metabolism; Amino acid metabolism; Tryptophan metabolism | Metabolism; Xenobiotics biodegradation and metabolism; Aminobenzoate degradation | Metabolism; Xenobiotics biodegradation and metabolism; Styrene degradation
K01428	-0.000114644	3.64817e-05	0.00646413	-0.00011111	3.72333e-05	0.00984679	-4.07346e-06	1.07446e-05	1	urease subunit alpha [EC:3.5.1.5]	Metabolism; Nucleotide metabolism; Purine metabolism | Metabolism; Amino acid metabolism; Arginine biosynthesis | Metabolism; Xenobiotics biodegradation and metabolism; Atrazine degradation | Human Diseases; Infectious diseases: Bacterial; Epithelial cell signaling in Helicobacter pylori infection
K01429	-8.43266e-06	2.70908e-06	0.00511224	-6.36641e-06	2.75633e-06	0.0472382	-2.06625e-06	1.23225e-06	0.867706	urease subunit beta [EC:3.5.1.5]	Metabolism; Nucleotide metabolism; Purine metabolism | Metabolism; Amino acid metabolism; Arginine biosynthesis | Metabolism; Xenobiotics biodegradation and metabolism; Atrazine degradation
K01431	-1.892e-05	6.44967e-06	0.0104634	-1.91472e-05	6.56215e-06	0.0109251	2.27228e-07	1.94294e-06	1	beta-ureidopropionase [EC:3.5.1.6]	Metabolism; Nucleotide metabolism; Pyrimidine metabolism | Metabolism; Metabolism of other amino acids; beta-Alanine metabolism | Metabolism; Metabolism of cofactors and vitamins; Pantothenate and CoA biosynthesis | Metabolism; Xenobiotics biodegradation and metabolism; Drug metabolism - other enzymes
K01432	1.55078e-05	1.11952e-05	0.288746	3.9908e-05	1.13904e-05	0.00192811	-2.458e-05	9.41146e-06	0.865586	arylformamidase [EC:3.5.1.9]	Metabolism; Carbohydrate metabolism; Glyoxylate and dicarboxylate metabolism | Metabolism; Amino acid metabolism; Tryptophan metabolism
K01433	-3.91304e-05	6.24824e-06	7.74497e-08	-3.34953e-05	6.37043e-06	4.10156e-06	-5.56292e-06	4.67933e-06	0.877649	formyltetrahydrofolate deformylase [EC:3.5.1.10]	Metabolism; Carbohydrate metabolism; Glyoxylate and dicarboxylate metabolism | Metabolism; Metabolism of cofactors and vitamins; One carbon pool by folate
K01434	-2.35889e-05	9.59301e-06	0.0369142	-2.08545e-05	9.77241e-06	0.0756855	-1.43263e-06	6.2166e-07	0.865586	penicillin amidase [EC:3.5.1.11]	Metabolism; Biosynthesis of other secondary metabolites; Penicillin and cephalosporin biosynthesis | Brite Hierarchies; Protein families: metabolism; Peptidases
K01438	-9.6106e-05	2.38726e-05	0.00033379	-7.62163e-05	2.4289e-05	0.00585802	-1.98897e-05	1.80937e-05	0.883824	acetylornithine deacetylase [EC:3.5.1.16]	Metabolism; Amino acid metabolism; Arginine biosynthesis
K01442	0.000178783	3.4913e-05	7.98021e-06	0.000198281	3.56165e-05	1.29263e-06	-1.88376e-05	2.00244e-05	0.916074	choloylglycine hydrolase [EC:3.5.1.24]	Metabolism; Lipid metabolism; Primary bile acid biosynthesis | Metabolism; Lipid metabolism; Secondary bile acid biosynthesis
K01443	-9.95423e-05	3.51918e-05	0.0149015	-0.000160599	3.5881e-05	8.40569e-05	6.18909e-05	2.99157e-05	0.865586	N-acetylglucosamine-6-phosphate deacetylase [EC:3.5.1.25]	Metabolism; Carbohydrate metabolism; Amino sugar and nucleotide sugar metabolism
K01444	-8.99737e-06	2.91633e-06	0.00557074	-1.08295e-05	2.96719e-06	0.000825368	2.00641e-06	1.37717e-06	0.869293	N4-(beta-N-acetylglucosaminyl)-L-asparaginase [EC:3.5.1.26]	Metabolism; Glycan biosynthesis and metabolism; Other glycan degradation | Cellular Processes; Transport and catabolism; Lysosome
K01447	0.000269728	4.54297e-05	3.12026e-07	0.000267942	4.6404e-05	5.49211e-07	4.28376e-06	3.53846e-05	1	N-acetylmuramoyl-L-alanine amidase [EC:3.5.1.28]	Not Included in Pathway or Brite; Unclassified: metabolism; Enzymes with EC numbers
K01448	0.00090817	8.15909e-05	4.4882e-16	0.000902502	8.33435e-05	7.95934e-16	1.09505e-05	7.79701e-05	1	N-acetylmuramoyl-L-alanine amidase [EC:3.5.1.28]	Human Diseases; Drug resistance: Antimicrobial; Cationic antimicrobial peptide (CAMP) resistance | Brite Hierarchies; Protein families: metabolism; Peptidoglycan biosynthesis and degradation proteins | Brite Hierarchies; Protein families: genetic information processing; Chromosome and associated proteins
K01449	0.000345945	3.0106e-05	3.2579e-17	0.000329212	3.06392e-05	4.3079e-16	1.67569e-05	3.35286e-05	0.995058	N-acetylmuramoyl-L-alanine amidase [EC:3.5.1.28]	Not Included in Pathway or Brite; Unclassified: metabolism; Enzymes with EC numbers
K01452	1.7369e-05	4.33797e-06	0.000360686	1.18076e-05	4.41363e-06	0.0209904	5.5614e-06	4.35097e-06	0.871995	chitin deacetylase [EC:3.5.1.41]	Metabolism; Carbohydrate metabolism; Amino sugar and nucleotide sugar metabolism
K01457	-1.54174e-05	5.22619e-06	0.0106294	-1.80418e-05	5.32669e-06	0.00302101	2.70904e-06	3.29191e-06	0.942508	allophanate hydrolase [EC:3.5.1.54]	Metabolism; Amino acid metabolism; Arginine biosynthesis | Metabolism; Xenobiotics biodegradation and metabolism; Atrazine degradation
K01460	-0.000119009	1.4557e-05	6.14823e-12	-0.000111415	1.48108e-05	1.15199e-10	-7.02769e-06	4.62856e-06	0.867706	glutathionylspermidine amidase/synthetase [EC:3.5.1.78 6.3.1.8]	Metabolism; Metabolism of other amino acids; Glutathione metabolism
K01462	-0.000101694	3.45486e-05	0.0109502	-7.51059e-05	3.5203e-05	0.0760699	-2.73853e-05	1.7993e-05	0.865586	peptide deformylase [EC:3.5.1.88]	Not Included in Pathway or Brite; Unclassified: metabolism; Enzymes with EC numbers
K01463	-1.53728e-05	5.58168e-06	0.0180094	-8.06604e-06	5.70224e-06	0.277791	-7.46498e-06	2.64362e-06	0.865586	N-acetylglucosamine malate deacetylase 1 [EC:3.5.1.-]	Not Included in Pathway or Brite; Unclassified: metabolism; Enzymes with EC numbers
K01465	0.00011354	2.07598e-05	2.01329e-06	0.000124059	2.11751e-05	3.89464e-07	-1.0476e-05	1.35023e-05	0.948733	dihydroorotase [EC:3.5.2.3]	Metabolism; Nucleotide metabolism; Pyrimidine metabolism
K01466	-5.70826e-05	1.11865e-05	5.31283e-06	-6.21919e-05	1.13816e-05	1.17805e-06	4.20329e-06	5.99075e-06	0.957525	allantoinase [EC:3.5.2.5]	Metabolism; Nucleotide metabolism; Purine metabolism
K01467	-3.37408e-05	1.04054e-05	0.00430458	-2.75236e-05	1.05869e-05	0.0253631	-6.21723e-06	6.84808e-06	0.922681	beta-lactamase class C [EC:3.5.2.6]	Environmental Information Processing; Signal transduction; Two-component system | Human Diseases; Drug resistance: Antimicrobial; beta-Lactam resistance
K01468	0.000127453	2.40614e-05	2.38048e-06	0.000144401	2.44811e-05	1.79102e-07	-1.69479e-05	2.11903e-05	0.943687	imidazolonepropionase [EC:3.5.2.7]	Metabolism; Amino acid metabolism; Histidine metabolism
K01469	3.31501e-06	6.92617e-07	0.00387133	3.5943e-06	7.08711e-07	0.00277512	-3.16059e-07	7.17874e-07	1	5-oxoprolinase (ATP-hydrolysing) [EC:3.5.2.9]	Metabolism; Metabolism of other amino acids; Glutathione metabolism
K01470	-4.16656e-05	1.65764e-05	0.0314308	-5.567e-05	1.68655e-05	0.00361426	1.40044e-05	1.04882e-05	0.867706	creatinine amidohydrolase [EC:3.5.2.10]	Metabolism; Amino acid metabolism; Arginine and proline metabolism
K01473	-4.72151e-05	1.28042e-05	0.00106278	-4.47721e-05	1.30275e-05	0.0023843	-4.53327e-06	4.63745e-06	0.908518	N-methylhydantoinase A [EC:3.5.2.14]	Metabolism; Amino acid metabolism; Arginine and proline metabolism
K01474	5.92899e-06	1.74131e-06	0.006008	6.08984e-06	1.77168e-06	0.00557472	-1.60842e-07	1.56508e-06	1	N-methylhydantoinase B [EC:3.5.2.14]	Metabolism; Amino acid metabolism; Arginine and proline metabolism
K01478	8.96446e-05	2.08414e-05	0.000169312	9.64031e-05	2.14352e-05	8.24273e-05	-7.1798e-06	2.20426e-05	1	arginine deiminase [EC:3.5.3.6]	Metabolism; Amino acid metabolism; Arginine biosynthesis
K01479	-1.56525e-05	5.46665e-06	0.0133845	-1.53792e-05	5.57067e-06	0.0174447	-1.98122e-07	2.40501e-06	1	formiminoglutamase [EC:3.5.3.8]	Metabolism; Amino acid metabolism; Histidine metabolism
K01480	0.000107295	1.82972e-05	4.87796e-07	0.00010093	1.86274e-05	2.50106e-06	6.43937e-06	1.83018e-05	1	agmatinase [EC:3.5.3.11]	Metabolism; Amino acid metabolism; Arginine and proline metabolism
K01482	1.38834e-05	3.95021e-06	0.0014126	1.21708e-05	4.03167e-06	0.00703476	9.87644e-07	3.9655e-06	1	dimethylargininase [EC:3.5.3.18]	Brite Hierarchies; Protein families: signaling and cellular processes; Exosome
K01483	-1.62233e-05	4.41561e-06	0.00126713	-1.53652e-05	4.50105e-06	0.00278733	-8.47435e-07	2.98079e-06	1	ureidoglycolate lyase [EC:4.3.2.3]	Metabolism; Nucleotide metabolism; Purine metabolism
K01484	-9.49825e-05	1.32244e-05	5.38603e-10	-8.89988e-05	1.3455e-05	7.08961e-09	-5.86502e-06	3.31465e-06	0.865586	succinylarginine dihydrolase [EC:3.5.3.23]	Metabolism; Amino acid metabolism; Arginine and proline metabolism
K01485	-0.000282132	2.62991e-05	1.63855e-17	-0.000258168	2.67578e-05	4.02831e-15	-2.38199e-05	1.10841e-05	0.865586	cytosine/creatinine deaminase [EC:3.5.4.1 3.5.4.21]	Metabolism; Nucleotide metabolism; Pyrimidine metabolism | Metabolism; Amino acid metabolism; Arginine and proline metabolism
K01486	0.000167599	2.97854e-05	1.18139e-06	0.00016451	3.03961e-05	2.49043e-06	4.42824e-06	2.60669e-05	1	adenine deaminase [EC:3.5.4.2]	Metabolism; Nucleotide metabolism; Purine metabolism
K01489	8.49795e-05	1.06221e-05	9.10455e-11	7.89641e-05	1.08589e-05	1.3079e-09	5.93628e-06	9.98306e-06	0.976895	cytidine deaminase [EC:3.5.4.5]	Metabolism; Nucleotide metabolism; Pyrimidine metabolism | Metabolism; Xenobiotics biodegradation and metabolism; Drug metabolism - other enzymes
K01491	6.01253e-05	1.1489e-05	4.78186e-06	7.7854e-05	1.16934e-05	1.26819e-08	-1.77561e-05	8.67684e-06	0.865586	methylenetetrahydrofolate dehydrogenase (NADP+) / methenyltetrahydrofolate cyclohydrolase [EC:1.5.1.5 3.5.4.9]	Metabolism; Energy metabolism; Carbon fixation pathways in prokaryotes | Metabolism; Metabolism of cofactors and vitamins; One carbon pool by folate
K01493	0.000206644	1.18588e-05	2.07581e-26	0.000214442	1.20773e-05	1.72968e-27	-7.45451e-06	9.65263e-06	0.948733	dCMP deaminase [EC:3.5.4.12]	Metabolism; Nucleotide metabolism; Pyrimidine metabolism | Brite Hierarchies; Protein families: signaling and cellular processes; Secretion system
K01494	-0.000174075	1.65404e-05	3.59419e-15	-0.000173738	1.6856e-05	5.00192e-15	-6.76062e-07	1.04484e-05	1	dCTP deaminase [EC:3.5.4.13]	Metabolism; Nucleotide metabolism; Pyrimidine metabolism
K01495	-0.000105967	1.36213e-05	2.61075e-10	-8.86993e-05	1.39373e-05	6.192e-08	-1.95233e-05	1.10393e-05	0.865586	GTP cyclohydrolase IA [EC:3.5.4.16]	Metabolism; Metabolism of cofactors and vitamins; Folate biosynthesis
K01496	-0.000101748	1.14439e-05	2.0685e-12	-9.0691e-05	1.16475e-05	1.36621e-10	-1.10816e-05	7.54734e-06	0.867706	phosphoribosyl-AMP cyclohydrolase [EC:3.5.4.19]	Metabolism; Amino acid metabolism; Histidine metabolism
K01497	-3.32571e-05	4.2738e-06	3.62444e-11	-3.11017e-05	4.34834e-06	6.16745e-10	-1.99802e-06	1.36146e-06	0.869293	GTP cyclohydrolase II [EC:3.5.4.25]	Metabolism; Metabolism of cofactors and vitamins; Riboflavin metabolism | Metabolism; Metabolism of cofactors and vitamins; Folate biosynthesis | Cellular Processes; Cellular community - prokaryotes; Quorum sensing
K01501	2.82964e-05	3.93209e-06	1.94342e-11	2.27297e-05	4.02302e-06	1.14308e-07	5.9797e-06	3.73963e-06	0.865586	nitrilase [EC:3.5.5.1]	Metabolism; Energy metabolism; Nitrogen metabolism | Metabolism; Amino acid metabolism; Tryptophan metabolism | Metabolism; Metabolism of other amino acids; Cyanoamino acid metabolism | Metabolism; Xenobiotics biodegradation and metabolism; Aminobenzoate degradation | Metabolism; Xenobiotics biodegradation and metabolism; Styrene degradation
K01502	3.07513e-06	8.64658e-07	0.0144723	1.91593e-06	8.79738e-07	0.112743	1.1592e-06	1.01646e-06	0.889004	aliphatic nitrilase [EC:3.5.5.7]	Metabolism; Xenobiotics biodegradation and metabolism; Styrene degradation
K01507	-0.000101864	1.58271e-05	1.61173e-08	-8.69358e-05	1.61032e-05	1.54984e-06	-1.49282e-05	1.26564e-05	0.877649	inorganic pyrophosphatase [EC:3.6.1.1]	Metabolism; Energy metabolism; Oxidative phosphorylation
K01512	-2.36366e-05	9.3952e-06	0.0324297	-2.92547e-05	9.56687e-06	0.00784707	5.19167e-06	7.36323e-06	0.957525	acylphosphatase [EC:3.6.1.7]	Metabolism; Carbohydrate metabolism; Pyruvate metabolism | Metabolism; Xenobiotics biodegradation and metabolism; Aminobenzoate degradation
K01515	-5.32071e-05	2.11212e-05	0.0321411	-3.8408e-05	2.14955e-05	0.149605	-1.48872e-05	1.33625e-05	0.883033	ADP-ribose pyrophosphatase [EC:3.6.1.13]	Metabolism; Nucleotide metabolism; Purine metabolism
K01518	1.74366e-05	2.9654e-06	2.38121e-08	1.83958e-05	3.01711e-06	6.83051e-09	-9.49343e-07	3.46656e-06	1	bis(5'-nucleosidyl)-tetraphosphatase [EC:3.6.1.17]	Metabolism; Nucleotide metabolism; Purine metabolism | Metabolism; Nucleotide metabolism; Pyrimidine metabolism
K01520	0.000136843	4.70619e-05	0.0117974	0.000191324	4.78955e-05	0.000424251	-5.4543e-05	5.51499e-05	0.89928	dUTP pyrophosphatase [EC:3.6.1.23]	Metabolism; Nucleotide metabolism; Pyrimidine metabolism | Metabolism; Xenobiotics biodegradation and metabolism; Drug metabolism - other enzymes | Brite Hierarchies; Protein families: genetic information processing; DNA repair and recombination proteins
K01521	-5.89818e-05	7.53291e-06	2.95297e-11	-5.60282e-05	7.66429e-06	3.04706e-10	-2.70468e-06	2.53544e-06	0.885145	CDP-diacylglycerol pyrophosphatase [EC:3.6.1.26]	Metabolism; Lipid metabolism; Glycerophospholipid metabolism
K01523	-6.01147e-05	9.06131e-06	2.07424e-08	-5.42047e-05	9.2298e-06	3.98443e-07	-6.16156e-06	6.63358e-06	0.916074	phosphoribosyl-ATP pyrophosphohydrolase [EC:3.6.1.31]	Metabolism; Amino acid metabolism; Histidine metabolism
K01524	-0.000472636	3.90541e-05	2.28391e-18	-0.000447774	3.9802e-05	4.3005e-17	-2.61996e-05	2.94731e-05	0.931495	exopolyphosphatase / guanosine-5'-triphosphate,3'-diphosphate pyrophosphatase [EC:3.6.1.11 3.6.1.40]	Metabolism; Nucleotide metabolism; Purine metabolism
K01525	-5.85168e-05	7.65611e-06	6.68226e-11	-5.51355e-05	7.78964e-06	8.58747e-10	-3.24994e-06	2.78632e-06	0.877707	bis(5'-nucleosyl)-tetraphosphatase (symmetrical) [EC:3.6.1.41]	Metabolism; Nucleotide metabolism; Purine metabolism
K01531	-0.000283067	4.49913e-05	8.58909e-08	-0.000256184	4.58464e-05	1.26231e-06	-2.71514e-05	3.09853e-05	0.933753	K01531 (name not available)	K01531 (path not available)
K01533	0.00118555	6.13542e-05	7.63604e-28	0.00103554	6.26379e-05	5.32738e-25	0.000147597	4.83238e-05	0.865586	K01533 (name not available)	K01533 (path not available)
K01534	0.000200113	5.9613e-05	0.00304826	0.000103342	6.06527e-05	0.172386	9.67704e-05	5.68498e-05	0.865586	Cd2+/Zn2+-exporting ATPase [EC:3.6.3.3 3.6.3.5]	Not Included in Pathway or Brite; Unclassified: metabolism; Enzymes with EC numbers
K01537	-0.000251386	9.17607e-05	0.0177284	-0.00015808	9.33611e-05	0.175755	-9.33062e-05	5.60517e-05	0.865586	K01537 (name not available)	K01537 (path not available)
K01539	-4.08835e-05	9.52972e-06	0.000127717	-3.3241e-05	9.69593e-06	0.00244778	-7.64247e-06	6.25649e-06	0.877087	sodium/potassium-transporting ATPase subunit alpha [EC:3.6.3.9]	Environmental Information Processing; Signal transduction; cAMP signaling pathway | Environmental Information Processing; Signal transduction; cGMP-PKG signaling pathway | Organismal Systems; Endocrine system; Insulin secretion | Organismal Systems; Endocrine system; Thyroid hormone synthesis | Organismal Systems; Endocrine system; Thyroid hormone signaling pathway | Organismal Systems; Endocrine…
K01541	4.19766e-05	1.7789e-05	0.0452967	5.92162e-05	1.80993e-05	0.00394504	-1.72395e-05	1.66177e-05	0.889004	H+/K+-exchanging ATPase [EC:3.6.3.10]	Metabolism; Energy metabolism; Oxidative phosphorylation
K01551	-4.55674e-05	1.05419e-05	0.000144356	-4.23672e-05	1.07845e-05	0.000545071	-2.77855e-06	5.2399e-06	0.991103	arsenite/tail-anchored protein-transporting ATPase [EC:3.6.3.16 3.6.3.-]	Brite Hierarchies; Protein families: signaling and cellular processes; Transporters
K01556	9.42321e-07	6.47524e-07	0.313093	2.87146e-06	6.5883e-07	0.00723886	-1.93126e-06	7.57118e-07	0.865586	kynureninase [EC:3.7.1.3]	Metabolism; Amino acid metabolism; Tryptophan metabolism
K01557	2.70377e-05	1.01917e-05	0.0222144	3.0773e-05	1.03694e-05	0.00951519	-3.73535e-06	9.287e-06	1	acylpyruvate hydrolase [EC:3.7.1.5]	Metabolism; Amino acid metabolism; Tyrosine metabolism
K01560	0.000150516	1.22163e-05	5.16302e-21	0.00013055	1.24294e-05	5.03948e-17	1.99654e-05	1.25038e-05	0.865586	2-haloacid dehalogenase [EC:3.8.1.2]	Metabolism; Xenobiotics biodegradation and metabolism; Chloroalkane and chloroalkene degradation | Metabolism; Xenobiotics biodegradation and metabolism; Chlorocyclohexane and chlorobenzene degradation
K01561	-4.8205e-05	9.00973e-06	3.16586e-06	-4.47287e-05	9.1713e-06	1.83781e-05	-3.66347e-06	2.64678e-06	0.867706	haloacetate dehalogenase [EC:3.8.1.3]	Metabolism; Xenobiotics biodegradation and metabolism; Chloroalkane and chloroalkene degradation | Metabolism; Xenobiotics biodegradation and metabolism; Chlorocyclohexane and chlorobenzene degradation
K01567	0.00011493	1.44877e-05	1.89956e-11	0.000119665	1.47404e-05	8.12879e-12	-4.73527e-06	1.57209e-05	1	peptidoglycan-N-acetylmuramic acid deacetylase [EC:3.5.1.-]	Not Included in Pathway or Brite; Unclassified: metabolism; Enzymes with EC numbers
K01571	0.000258137	3.25597e-05	9.25542e-11	0.000251385	3.32714e-05	3.44317e-10	8.73149e-06	2.43143e-05	1	oxaloacetate decarboxylase (Na+ extruding), alpha subunit [EC:7.2.4.2]	Metabolism; Carbohydrate metabolism; Pyruvate metabolism | Brite Hierarchies; Protein families: signaling and cellular processes; Transporters
K01572	0.000559142	4.55525e-05	1.40859e-18	0.000491771	4.63561e-05	8.08562e-16	6.72882e-05	3.33605e-05	0.865586	oxaloacetate decarboxylase (Na+ extruding), beta subunit [EC:7.2.4.2]	Metabolism; Carbohydrate metabolism; Pyruvate metabolism | Brite Hierarchies; Protein families: signaling and cellular processes; Transporters
K01574	-5.82555e-06	1.85591e-06	0.00817627	-5.73092e-06	1.88828e-06	0.0106312	-9.46305e-08	2.53564e-07	1	acetoacetate decarboxylase [EC:4.1.1.4]	Metabolism; Carbohydrate metabolism; Propanoate metabolism | Metabolism; Lipid metabolism; Synthesis and degradation of ketone bodies
K01575	-0.000140055	1.73423e-05	5.68061e-11	-0.000130813	1.76494e-05	6.45363e-10	-9.41103e-06	5.435e-06	0.865586	acetolactate decarboxylase [EC:4.1.1.5]	Metabolism; Carbohydrate metabolism; Butanoate metabolism | Metabolism; Carbohydrate metabolism; C5-Branched dibasic acid metabolism
K01577	-7.39592e-05	1.33691e-05	1.4196e-06	-6.67741e-05	1.36046e-05	1.54824e-05	-7.22037e-06	4.21782e-06	0.865586	oxalyl-CoA decarboxylase [EC:4.1.1.8]	Metabolism; Carbohydrate metabolism; Glyoxylate and dicarboxylate metabolism
K01578	1.65105e-06	5.62354e-07	0.0520338	2.18741e-06	5.72844e-07	0.0181135	-5.38941e-07	6.15294e-07	0.942508	malonyl-CoA decarboxylase [EC:4.1.1.9]	Metabolism; Carbohydrate metabolism; Propanoate metabolism | Metabolism; Metabolism of other amino acids; beta-Alanine metabolism | Environmental Information Processing; Signal transduction; AMPK signaling pathway | Cellular Processes; Transport and catabolism; Peroxisome
K01579	3.0152e-05	8.13716e-06	0.00116088	2.62644e-05	8.31085e-06	0.00589793	4.30563e-06	7.66688e-06	0.985652	aspartate 1-decarboxylase [EC:4.1.1.11]	Metabolism; Metabolism of other amino acids; beta-Alanine metabolism | Metabolism; Metabolism of cofactors and vitamins; Pantothenate and CoA biosynthesis
K01581	-0.000201561	3.62882e-05	1.38817e-06	-0.000234029	3.70769e-05	5.78266e-08	3.31194e-05	2.66873e-05	0.877087	ornithine decarboxylase [EC:4.1.1.17]	Metabolism; Amino acid metabolism; Arginine and proline metabolism | Metabolism; Metabolism of other amino acids; Glutathione metabolism
K01582	-0.000196504	3.1586e-05	9.0076e-08	-0.000181211	3.21397e-05	8.89374e-07	-1.45448e-05	9.34107e-06	0.865586	lysine decarboxylase [EC:4.1.1.18]	Metabolism; Amino acid metabolism; Lysine degradation | Metabolism; Biosynthesis of other secondary metabolites; Tropane, piperidine and pyridine alkaloid biosynthesis
K01583	2.07416e-06	9.93301e-07	0.12582	3.63266e-06	1.01062e-06	0.0126177	-1.55851e-06	1.18287e-06	0.877087	arginine decarboxylase [EC:4.1.1.19]	Metabolism; Amino acid metabolism; Arginine and proline metabolism
K01584	-0.000118979	1.9259e-05	5.19747e-08	-0.000105019	1.95949e-05	1.82363e-06	-1.36149e-05	6.09207e-06	0.865586	arginine decarboxylase [EC:4.1.1.19]	Metabolism; Amino acid metabolism; Arginine and proline metabolism
K01585	0.000509957	4.46547e-05	1.03324e-16	0.000444712	4.54688e-05	5.033e-14	6.63088e-05	3.8073e-05	0.865586	arginine decarboxylase [EC:4.1.1.19]	Metabolism; Amino acid metabolism; Arginine and proline metabolism
K01588	3.73121e-05	8.34738e-06	6.5257e-05	3.24081e-05	8.49296e-06	0.000691177	4.82539e-06	5.91548e-06	0.942508	5-(carboxyamino)imidazole ribonucleotide mutase [EC:5.4.99.18]	Metabolism; Nucleotide metabolism; Purine metabolism
K01589	-0.000305314	2.74297e-05	1.29254e-16	-0.000267002	2.79274e-05	7.19643e-14	-3.85477e-05	1.82623e-05	0.865586	5-(carboxyamino)imidazole ribonucleotide synthase [EC:6.3.4.18]	Metabolism; Nucleotide metabolism; Purine metabolism
K01591	-0.000138478	3.30437e-05	0.000183704	-0.000144676	3.362e-05	0.000121586	6.19771e-06	1.83227e-05	1	orotidine-5'-phosphate decarboxylase [EC:4.1.1.23]	Metabolism; Nucleotide metabolism; Pyrimidine metabolism
K01593	-1.88028e-05	4.29435e-06	0.00011944	-1.9938e-05	4.37649e-06	6.06902e-05	1.14478e-06	1.10499e-06	0.907797	aromatic-L-amino-acid/L-tryptophan decarboxylase [EC:4.1.1.28 4.1.1.105]	Metabolism; Amino acid metabolism; Tyrosine metabolism | Metabolism; Amino acid metabolism; Phenylalanine metabolism | Metabolism; Amino acid metabolism; Tryptophan metabolism | Metabolism; Biosynthesis of other secondary metabolites; Indole alkaloid biosynthesis | Metabolism; Biosynthesis of other secondary metabolites; Isoquinoline alkaloid biosynthesis | Metabolism; Biosynthesis of other secon…
K01595	-0.000836212	7.22945e-05	3.66997e-17	-0.000801358	7.37184e-05	3.57322e-16	-3.74518e-05	5.02988e-05	0.950055	phosphoenolpyruvate carboxylase [EC:4.1.1.31]	Metabolism; Carbohydrate metabolism; Pyruvate metabolism | Metabolism; Energy metabolism; Carbon fixation in photosynthetic organisms | Metabolism; Energy metabolism; Carbon fixation pathways in prokaryotes | Metabolism; Energy metabolism; Methane metabolism
K01596	9.21473e-05	1.86424e-05	1.79308e-05	0.000102697	1.90353e-05	2.98254e-06	-8.6654e-06	1.58184e-05	0.987849	phosphoenolpyruvate carboxykinase (GTP) [EC:4.1.1.32]	Metabolism; Carbohydrate metabolism; Glycolysis / Gluconeogenesis | Metabolism; Carbohydrate metabolism; Citrate cycle (TCA cycle) | Metabolism; Carbohydrate metabolism; Pyruvate metabolism | Environmental Information Processing; Signal transduction; FoxO signaling pathway | Environmental Information Processing; Signal transduction; PI3K-Akt signaling pathway | Environmental Information Processin…
K01597	-1.42235e-05	3.66823e-06	0.000368234	-8.61679e-06	3.7327e-06	0.0477342	-5.60873e-06	2.18875e-06	0.865586	diphosphomevalonate decarboxylase [EC:4.1.1.33]	Metabolism; Metabolism of terpenoids and polyketides; Terpenoid backbone biosynthesis
K01599	-9.17917e-05	3.18763e-05	0.0131741	-0.00012911	3.24934e-05	0.000497232	3.73462e-05	2.94841e-05	0.877087	uroporphyrinogen decarboxylase [EC:4.1.1.37]	Metabolism; Metabolism of cofactors and vitamins; Porphyrin and chlorophyll metabolism
K01601	-2.30921e-05	8.64211e-06	0.0220497	-3.50484e-05	8.81036e-06	0.000455454	1.15926e-05	5.75196e-06	0.865586	ribulose-bisphosphate carboxylase large chain [EC:4.1.1.39]	Metabolism; Carbohydrate metabolism; Glyoxylate and dicarboxylate metabolism | Metabolism; Energy metabolism; Carbon fixation in photosynthetic organisms
K01607	0.000135704	2.94598e-05	5.10691e-05	0.000184643	2.99811e-05	1.03036e-07	-4.89596e-05	2.51674e-05	0.865586	4-carboxymuconolactone decarboxylase [EC:4.1.1.44]	Metabolism; Xenobiotics biodegradation and metabolism; Benzoate degradation
K01608	-9.54274e-05	1.49793e-05	2.16764e-08	-8.70333e-05	1.52405e-05	4.08193e-07	-7.98922e-06	3.56768e-06	0.865586	tartronate-semialdehyde synthase [EC:4.1.1.47]	Metabolism; Carbohydrate metabolism; Glyoxylate and dicarboxylate metabolism
K01609	0.000106675	2.17725e-05	1.93406e-05	0.000123826	2.21701e-05	1.27523e-06	-1.67758e-05	1.5903e-05	0.889004	indole-3-glycerol phosphate synthase [EC:4.1.1.48]	Metabolism; Amino acid metabolism; Phenylalanine, tyrosine and tryptophan biosynthesis
K01610	0.000294369	3.05214e-05	4.10405e-15	0.000280691	3.10537e-05	8.89467e-14	1.36774e-05	2.416e-05	0.984608	phosphoenolpyruvate carboxykinase (ATP) [EC:4.1.1.49]	Metabolism; Carbohydrate metabolism; Glycolysis / Gluconeogenesis | Metabolism; Carbohydrate metabolism; Citrate cycle (TCA cycle) | Metabolism; Carbohydrate metabolism; Pyruvate metabolism | Metabolism; Energy metabolism; Carbon fixation in photosynthetic organisms
K01611	-7.15264e-05	9.78554e-06	1.10566e-09	-6.71205e-05	1.00288e-05	1.25008e-08	-5.12204e-06	4.30834e-06	0.877649	S-adenosylmethionine decarboxylase [EC:4.1.1.50]	Metabolism; Amino acid metabolism; Cysteine and methionine metabolism | Metabolism; Amino acid metabolism; Arginine and proline metabolism
K01612	-4.7371e-05	9.40884e-06	1.04424e-05	-4.17118e-05	9.57919e-06	0.000123403	-5.68392e-06	2.70214e-06	0.865586	vanillate/4-hydroxybenzoate decarboxylase subunit C [EC:4.1.1.- 4.1.1.61]	Metabolism; Xenobiotics biodegradation and metabolism; Aminobenzoate degradation
K01615	5.59018e-05	1.94669e-05	0.0131744	1.97958e-05	1.99742e-05	0.49293	3.5419e-05	1.90202e-05	0.865586	glutaconyl-CoA decarboxylase [EC:4.1.1.70]	Metabolism; Carbohydrate metabolism; Butanoate metabolism | Metabolism; Xenobiotics biodegradation and metabolism; Benzoate degradation | Brite Hierarchies; Protein families: signaling and cellular processes; Transporters
K01619	0.000149778	1.97474e-05	8.73322e-11	0.000164353	2.00918e-05	6.01886e-12	-1.45743e-05	1.68123e-05	0.934313	deoxyribose-phosphate aldolase [EC:4.1.2.4]	Metabolism; Carbohydrate metabolism; Pentose phosphate pathway
K01621	-0.000270067	4.9173e-05	1.89545e-06	-0.000307324	5.02124e-05	1.38452e-07	3.4634e-05	2.94515e-05	0.877707	xylulose-5-phosphate/fructose-6-phosphate phosphoketolase [EC:4.1.2.9 4.1.2.22]	Metabolism; Carbohydrate metabolism; Pentose phosphate pathway | Metabolism; Energy metabolism; Carbon fixation in photosynthetic organisms
K01624	-0.000136809	3.14503e-05	0.000142144	-0.000112894	3.21635e-05	0.00216597	-2.25861e-05	2.08497e-05	0.885145	fructose-bisphosphate aldolase, class II [EC:4.1.2.13]	Metabolism; Carbohydrate metabolism; Glycolysis / Gluconeogenesis | Metabolism; Carbohydrate metabolism; Pentose phosphate pathway | Metabolism; Carbohydrate metabolism; Fructose and mannose metabolism | Metabolism; Energy metabolism; Carbon fixation in photosynthetic organisms | Metabolism; Energy metabolism; Methane metabolism
K01625	0.000161658	1.9562e-05	4.86529e-11	0.000112941	1.99453e-05	1.07315e-06	4.9567e-05	1.40789e-05	0.689162	2-dehydro-3-deoxyphosphogluconate aldolase / (4S)-4-hydroxy-2-oxoglutarate aldolase [EC:4.1.2.14 4.1.3.42]	Metabolism; Carbohydrate metabolism; Pentose phosphate pathway | Metabolism; Carbohydrate metabolism; Glyoxylate and dicarboxylate metabolism
K01626	-0.000605097	5.58577e-05	9.51747e-18	-0.00059194	5.68319e-05	7.93967e-17	-1.31567e-05	3.80592e-05	1	3-deoxy-7-phosphoheptulonate synthase [EC:2.5.1.54]	Metabolism; Amino acid metabolism; Phenylalanine, tyrosine and tryptophan biosynthesis | Cellular Processes; Cellular community - prokaryotes; Quorum sensing
K01628	0.000166379	1.59934e-05	1.34154e-14	0.000143563	1.63661e-05	5.6029e-12	2.64574e-05	1.57777e-05	0.865586	L-fuculose-phosphate aldolase [EC:4.1.2.17]	Metabolism; Carbohydrate metabolism; Fructose and mannose metabolism
K01629	4.84514e-05	1.16024e-05	0.000248538	4.9826e-05	1.1887e-05	0.000228422	-6.66069e-07	1.04683e-05	1	rhamnulose-1-phosphate aldolase [EC:4.1.2.19]	Metabolism; Carbohydrate metabolism; Pentose and glucuronate interconversions | Metabolism; Carbohydrate metabolism; Fructose and mannose metabolism
K01630	-4.20233e-05	6.98126e-06	1.05213e-07	-4.22296e-05	7.10301e-06	1.45952e-07	2.06279e-07	3.67726e-06	1	2-dehydro-3-deoxyglucarate aldolase [EC:4.1.2.20]	Metabolism; Carbohydrate metabolism; Ascorbate and aldarate metabolism
K01631	-9.25035e-05	1.24806e-05	1.92353e-10	-8.65626e-05	1.26982e-05	2.78823e-09	-5.83253e-06	4.19243e-06	0.867706	2-dehydro-3-deoxyphosphogalactonate aldolase [EC:4.1.2.21]	Metabolism; Carbohydrate metabolism; Galactose metabolism
K01635	-2.97234e-05	7.40127e-06	0.000345643	-2.68937e-05	7.53035e-06	0.0015502	-2.82968e-06	1.41122e-06	0.865586	tagatose 1,6-diphosphate aldolase [EC:4.1.2.40]	Metabolism; Carbohydrate metabolism; Galactose metabolism | Cellular Processes; Cellular community - prokaryotes; Quorum sensing
K01637	-9.83013e-05	1.2841e-05	6.36147e-11	-9.1266e-05	1.30649e-05	1.29285e-09	-6.54711e-06	4.06066e-06	0.865586	isocitrate lyase [EC:4.1.3.1]	Metabolism; Carbohydrate metabolism; Glyoxylate and dicarboxylate metabolism
K01638	-0.000212414	2.91333e-05	3.31084e-10	-0.00019525	2.96414e-05	8.04645e-09	-1.61988e-05	9.09936e-06	0.865586	malate synthase [EC:2.3.3.9]	Metabolism; Carbohydrate metabolism; Pyruvate metabolism | Metabolism; Carbohydrate metabolism; Glyoxylate and dicarboxylate metabolism
K01640	8.3127e-06	3.09519e-06	0.0180615	9.07633e-06	3.1714e-06	0.0109242	-4.15977e-07	2.66574e-06	1	hydroxymethylglutaryl-CoA lyase [EC:4.1.3.4]	Metabolism; Carbohydrate metabolism; Butanoate metabolism | Metabolism; Lipid metabolism; Synthesis and degradation of ketone bodies | Metabolism; Amino acid metabolism; Valine, leucine and isoleucine degradation | Metabolism; Metabolism of terpenoids and polyketides; Geraniol degradation | Cellular Processes; Transport and catabolism; Peroxisome
K01641	-1.25184e-05	4.10476e-06	0.00755328	-5.91838e-06	4.17635e-06	0.275526	-6.6e-06	2.43254e-06	0.865586	hydroxymethylglutaryl-CoA synthase [EC:2.3.3.10]	Metabolism; Carbohydrate metabolism; Butanoate metabolism | Metabolism; Lipid metabolism; Synthesis and degradation of ketone bodies | Metabolism; Amino acid metabolism; Valine, leucine and isoleucine degradation | Metabolism; Metabolism of terpenoids and polyketides; Terpenoid backbone biosynthesis
K01643	-0.000140733	2.08495e-05	1.27004e-08	-0.000119513	2.13894e-05	1.26456e-06	-2.37455e-05	1.10653e-05	0.865586	citrate lyase subunit alpha / citrate CoA-transferase [EC:2.8.3.10]	Environmental Information Processing; Signal transduction; Two-component system
K01644	-9.61589e-05	1.43524e-05	1.58054e-08	-8.89805e-05	1.46817e-05	1.87876e-07	-7.96906e-06	7.43112e-06	0.887484	citrate lyase subunit beta / citryl-CoA lyase [EC:4.1.3.34]	Environmental Information Processing; Signal transduction; Two-component system
K01646	-3.14079e-05	4.76719e-06	2.31515e-08	-2.68422e-05	4.87481e-06	1.66165e-06	-4.89488e-06	2.41603e-06	0.865586	citrate lyase subunit gamma (acyl carrier protein)	Environmental Information Processing; Signal transduction; Two-component system
K01647	0.000214078	3.08796e-05	4.97362e-09	0.000149263	3.14257e-05	2.954e-05	6.47829e-05	2.98276e-05	0.865586	citrate synthase [EC:2.3.3.1]	Metabolism; Carbohydrate metabolism; Citrate cycle (TCA cycle) | Metabolism; Carbohydrate metabolism; Glyoxylate and dicarboxylate metabolism
K01649	-0.000121733	4.03785e-05	0.00833813	-9.06255e-05	4.10827e-05	0.0639916	-3.11074e-05	2.94402e-05	0.889004	2-isopropylmalate synthase [EC:2.3.3.13]	Metabolism; Carbohydrate metabolism; Pyruvate metabolism | Metabolism; Amino acid metabolism; Valine, leucine and isoleucine biosynthesis
K01652	-0.00014396	5.43828e-05	0.0236451	-0.000174822	5.53571e-05	0.00595029	3.10238e-05	4.86366e-05	0.966605	acetolactate synthase I/II/III large subunit [EC:2.2.1.6]	Metabolism; Carbohydrate metabolism; Butanoate metabolism | Metabolism; Carbohydrate metabolism; C5-Branched dibasic acid metabolism | Metabolism; Amino acid metabolism; Valine, leucine and isoleucine biosynthesis | Metabolism; Metabolism of cofactors and vitamins; Pantothenate and CoA biosynthesis
K01657	-0.000209727	2.51486e-05	2.76011e-12	-0.000197951	2.55872e-05	4.43634e-11	-1.23446e-05	2.13101e-05	0.980823	anthranilate synthase component I [EC:4.1.3.27]	Metabolism; Amino acid metabolism; Phenylalanine, tyrosine and tryptophan biosynthesis | Metabolism; Biosynthesis of other secondary metabolites; Phenazine biosynthesis | Cellular Processes; Cellular community - prokaryotes; Quorum sensing | Cellular Processes; Cellular community - prokaryotes; Biofilm formation - Pseudomonas aeruginosa
K01658	6.7961e-05	1.54133e-05	8.20586e-05	6.89225e-05	1.56822e-05	8.65692e-05	-1.11703e-06	1.17857e-05	1	anthranilate synthase component II [EC:4.1.3.27]	Metabolism; Amino acid metabolism; Phenylalanine, tyrosine and tryptophan biosynthesis | Metabolism; Biosynthesis of other secondary metabolites; Phenazine biosynthesis | Cellular Processes; Cellular community - prokaryotes; Quorum sensing | Cellular Processes; Cellular community - prokaryotes; Biofilm formation - Pseudomonas aeruginosa
K01659	-6.32003e-05	9.91615e-06	5.50418e-08	-5.72531e-05	1.00912e-05	8.37477e-07	-5.69868e-06	2.72565e-06	0.865586	2-methylcitrate synthase [EC:2.3.3.5]	Metabolism; Carbohydrate metabolism; Propanoate metabolism
K01661	-8.77402e-05	1.31226e-05	1.44012e-08	-8.05042e-05	1.34027e-05	2.11225e-07	-6.33569e-06	8.61475e-06	0.950474	naphthoate synthase [EC:4.1.3.36]	Metabolism; Metabolism of cofactors and vitamins; Ubiquinone and other terpenoid-quinone biosynthesis
K01662	0.000182751	3.32411e-05	2.54898e-06	0.000208182	3.40571e-05	2.12654e-07	-2.30557e-05	2.53847e-05	0.92766	1-deoxy-D-xylulose-5-phosphate synthase [EC:2.2.1.7]	Metabolism; Metabolism of cofactors and vitamins; Thiamine metabolism | Metabolism; Metabolism of terpenoids and polyketides; Terpenoid backbone biosynthesis
K01664	-0.000217688	1.8572e-05	1.04155e-19	-0.000213971	1.88959e-05	7.90699e-19	-3.71796e-06	1.08122e-05	1	para-aminobenzoate synthetase component II [EC:2.6.1.85]	Metabolism; Metabolism of cofactors and vitamins; Folate biosynthesis
K01665	-0.000193208	2.83989e-05	2.9619e-09	-0.000172203	2.88942e-05	1.36854e-07	-2.09739e-05	1.22963e-05	0.865586	para-aminobenzoate synthetase component I [EC:2.6.1.85]	Metabolism; Metabolism of cofactors and vitamins; Folate biosynthesis
K01666	8.8217e-05	1.67074e-05	2.54898e-06	7.7606e-05	1.69988e-05	4.545e-05	1.0611e-05	1.69423e-05	0.970826	4-hydroxy 2-oxovalerate aldolase [EC:4.1.3.39]	Metabolism; Amino acid metabolism; Phenylalanine metabolism | Metabolism; Xenobiotics biodegradation and metabolism; Benzoate degradation | Metabolism; Xenobiotics biodegradation and metabolism; Xylene degradation | Metabolism; Xenobiotics biodegradation and metabolism; Dioxin degradation
K01667	3.91976e-05	2.27623e-05	0.166777	7.59084e-05	2.31593e-05	0.0038755	-3.67108e-05	2.19628e-05	0.865586	tryptophanase [EC:4.1.99.1]	Metabolism; Amino acid metabolism; Tryptophan metabolism
K01669	-9.02711e-05	1.19454e-05	9.85197e-11	-8.45051e-05	1.21537e-05	1.49627e-09	-5.52285e-06	3.91086e-06	0.867706	deoxyribodipyrimidine photo-lyase [EC:4.1.99.3]	Brite Hierarchies; Protein families: genetic information processing; DNA repair and recombination proteins
K01671	-4.89197e-05	7.98107e-06	1.35781e-07	-4.41049e-05	8.12142e-06	2.08371e-06	-4.72288e-06	2.55885e-06	0.865586	sulfofructosephosphate aldolase [EC:4.1.2.57]	Not Included in Pathway or Brite; Unclassified: metabolism; Enzymes with EC numbers
K01673	-0.000262817	1.93455e-05	1.14092e-23	-0.000254925	1.96829e-05	2.34188e-22	-7.94281e-06	1.31463e-05	0.976233	carbonic anhydrase [EC:4.2.1.1]	Metabolism; Energy metabolism; Nitrogen metabolism
K01674	-1.18544e-05	2.18034e-06	6.30711e-07	-1.01865e-05	2.21837e-06	2.70935e-05	-1.66785e-06	9.32673e-07	0.865586	carbonic anhydrase [EC:4.2.1.1]	Metabolism; Energy metabolism; Nitrogen metabolism
K01676	-0.000108236	3.54876e-05	0.00812905	-6.39959e-05	3.61215e-05	0.153907	-4.40225e-05	2.90591e-05	0.865586	fumarate hydratase, class I [EC:4.2.1.2]	Metabolism; Carbohydrate metabolism; Citrate cycle (TCA cycle) | Metabolism; Carbohydrate metabolism; Pyruvate metabolism | Metabolism; Energy metabolism; Carbon fixation pathways in prokaryotes
K01677	0.000213321	1.64886e-05	2.48388e-22	0.000181169	1.67761e-05	1.12869e-17	3.2152e-05	1.63703e-05	0.865586	fumarate hydratase subunit alpha [EC:4.2.1.2]	Metabolism; Carbohydrate metabolism; Citrate cycle (TCA cycle) | Metabolism; Carbohydrate metabolism; Pyruvate metabolism | Metabolism; Energy metabolism; Carbon fixation pathways in prokaryotes
K01678	0.000149218	1.2046e-05	3.71366e-21	0.000130281	1.22561e-05	2.65923e-17	1.8937e-05	1.18524e-05	0.865586	fumarate hydratase subunit beta [EC:4.2.1.2]	Metabolism; Carbohydrate metabolism; Citrate cycle (TCA cycle) | Metabolism; Carbohydrate metabolism; Pyruvate metabolism | Metabolism; Energy metabolism; Carbon fixation pathways in prokaryotes
K01679	-5.09676e-05	1.4738e-05	0.00259598	-5.00703e-05	1.51016e-05	0.00387857	8.91808e-07	9.72628e-06	1	fumarate hydratase, class II [EC:4.2.1.2]	Metabolism; Carbohydrate metabolism; Citrate cycle (TCA cycle) | Metabolism; Carbohydrate metabolism; Pyruvate metabolism | Metabolism; Energy metabolism; Carbon fixation pathways in prokaryotes | Human Diseases; Cancers: Overview; Pathways in cancer | Human Diseases; Cancers: Specific types; Renal cell carcinoma | Human Diseases; Endocrine and metabolic diseases; Cushing syndrome
K01681	-6.30503e-05	4.2154e-05	0.24454	-0.000101203	4.28892e-05	0.0452967	3.80768e-05	3.91732e-05	0.908518	aconitate hydratase [EC:4.2.1.3]	Metabolism; Carbohydrate metabolism; Citrate cycle (TCA cycle) | Metabolism; Carbohydrate metabolism; Glyoxylate and dicarboxylate metabolism | Metabolism; Energy metabolism; Carbon fixation pathways in prokaryotes
K01682	-0.000180342	2.26622e-05	1.69779e-11	-0.000170274	2.30574e-05	2.17494e-10	-9.50747e-06	6.97714e-06	0.867706	aconitate hydratase 2 / 2-methylisocitrate dehydratase [EC:4.2.1.3 4.2.1.99]	Metabolism; Carbohydrate metabolism; Citrate cycle (TCA cycle) | Metabolism; Carbohydrate metabolism; Glyoxylate and dicarboxylate metabolism | Metabolism; Carbohydrate metabolism; Propanoate metabolism | Metabolism; Energy metabolism; Carbon fixation pathways in prokaryotes
K01684	-4.22998e-05	1.82538e-05	0.0499449	-6.12038e-05	1.85721e-05	0.00367303	1.89475e-05	1.10187e-05	0.865586	galactonate dehydratase [EC:4.2.1.6]	Metabolism; Carbohydrate metabolism; Galactose metabolism
K01685	0.000113925	3.05808e-05	0.00112615	8.18974e-05	3.11748e-05	0.0248057	3.25478e-05	2.60123e-05	0.877087	altronate hydrolase [EC:4.2.1.7]	Metabolism; Carbohydrate metabolism; Pentose and glucuronate interconversions
K01686	0.000203694	3.6122e-05	1.13202e-06	0.000193333	3.68546e-05	4.77146e-06	1.1024e-05	3.24044e-05	1	mannonate dehydratase [EC:4.2.1.8]	Metabolism; Carbohydrate metabolism; Pentose and glucuronate interconversions
K01687	0.000149283	3.93756e-05	0.000901721	9.4904e-05	4.00968e-05	0.0458648	5.07117e-05	3.87813e-05	0.86962	dihydroxy-acid dehydratase [EC:4.2.1.9]	Metabolism; Amino acid metabolism; Valine, leucine and isoleucine biosynthesis | Metabolism; Metabolism of cofactors and vitamins; Pantothenate and CoA biosynthesis
K01689	0.000154916	2.89131e-05	1.83596e-06	0.000144852	2.94173e-05	1.10294e-05	9.38967e-06	2.33323e-05	1	enolase [EC:4.2.1.11]	Metabolism; Carbohydrate metabolism; Glycolysis / Gluconeogenesis | Metabolism; Energy metabolism; Methane metabolism | Genetic Information Processing; Folding, sorting and degradation; RNA degradation | Environmental Information Processing; Signal transduction; HIF-1 signaling pathway | Brite Hierarchies; Protein families: genetic information processing; Messenger RNA biogenesis | Brite Hierarch…
K01690	-9.58275e-05	1.21968e-05	2.64016e-11	-9.03238e-05	1.24096e-05	3.50736e-10	-5.26434e-06	3.8082e-06	0.867706	phosphogluconate dehydratase [EC:4.2.1.12]	Metabolism; Carbohydrate metabolism; Pentose phosphate pathway
K01695	-0.000128395	1.42029e-05	8.86944e-14	-0.000119244	1.44506e-05	4.25829e-12	-9.34917e-06	1.23896e-05	0.949574	tryptophan synthase alpha chain [EC:4.2.1.20]	Metabolism; Amino acid metabolism; Glycine, serine and threonine metabolism | Metabolism; Amino acid metabolism; Phenylalanine, tyrosine and tryptophan biosynthesis
K01696	-0.000278959	2.95802e-05	1.23455e-14	-0.000271245	3.00961e-05	1.01156e-13	-8.01892e-06	2.2e-05	1	tryptophan synthase beta chain [EC:4.2.1.20]	Metabolism; Amino acid metabolism; Glycine, serine and threonine metabolism | Metabolism; Amino acid metabolism; Phenylalanine, tyrosine and tryptophan biosynthesis
K01697	-0.000217439	2.28484e-05	1.33421e-13	-0.000214883	2.32524e-05	2.95088e-13	-2.64731e-06	1.25576e-05	1	cystathionine beta-synthase [EC:4.2.1.22]	Metabolism; Amino acid metabolism; Glycine, serine and threonine metabolism | Metabolism; Amino acid metabolism; Cysteine and methionine metabolism
K01699	-8.66651e-05	1.38679e-05	3.76124e-08	-8.46187e-05	1.41098e-05	1.15807e-07	-2.04633e-06	2.53369e-06	0.942508	propanediol dehydratase large subunit [EC:4.2.1.28]	Metabolism; Carbohydrate metabolism; Propanoate metabolism
K01703	-7.86109e-05	2.59064e-05	0.00789069	-8.86831e-05	2.63582e-05	0.00297688	1.00722e-05	2.03125e-05	0.996904	3-isopropylmalate/(R)-2-methylmalate dehydratase large subunit [EC:4.2.1.33 4.2.1.35]	Metabolism; Carbohydrate metabolism; C5-Branched dibasic acid metabolism | Metabolism; Amino acid metabolism; Valine, leucine and isoleucine biosynthesis | Metabolism; Biosynthesis of other secondary metabolites; Glucosinolate biosynthesis
K01704	-6.99054e-05	1.40727e-05	9.24955e-06	-6.48756e-05	1.43181e-05	5.17155e-05	-5.02981e-06	1.03731e-05	1	3-isopropylmalate/(R)-2-methylmalate dehydratase small subunit [EC:4.2.1.33 4.2.1.35]	Metabolism; Carbohydrate metabolism; C5-Branched dibasic acid metabolism | Metabolism; Amino acid metabolism; Valine, leucine and isoleucine biosynthesis
K01706	-7.23448e-05	1.13841e-05	5.54979e-08	-7.29895e-05	1.16508e-05	7.23377e-08	9.43249e-07	7.77926e-06	1	glucarate dehydratase [EC:4.2.1.40]	Metabolism; Carbohydrate metabolism; Ascorbate and aldarate metabolism
K01708	-0.000103633	1.65889e-05	8.74487e-08	-9.52042e-05	1.69185e-05	9.78926e-07	-8.43179e-06	7.10203e-06	0.877649	galactarate dehydratase [EC:4.2.1.42]	Metabolism; Carbohydrate metabolism; Ascorbate and aldarate metabolism
K01709	6.28146e-05	1.08266e-05	7.06429e-07	6.02274e-05	1.10703e-05	2.53739e-06	1.05477e-06	9.74086e-06	1	CDP-glucose 4,6-dehydratase [EC:4.2.1.45]	Metabolism; Carbohydrate metabolism; Amino sugar and nucleotide sugar metabolism
K01710	-9.0095e-05	2.42212e-05	0.00114673	-8.06076e-05	2.48081e-05	0.00465853	-1.01354e-05	2.29892e-05	1	dTDP-glucose 4,6-dehydratase [EC:4.2.1.46]	Metabolism; Metabolism of terpenoids and polyketides; Polyketide sugar unit biosynthesis | Metabolism; Metabolism of terpenoids and polyketides; Biosynthesis of vancomycin group antibiotics | Metabolism; Biosynthesis of other secondary metabolites; Streptomycin biosynthesis | Metabolism; Biosynthesis of other secondary metabolites; Acarbose and validamycin biosynthesis
K01714	-0.000124166	4.16001e-05	0.00988877	-0.000112091	4.24273e-05	0.0239481	-1.32932e-05	1.71397e-05	0.948733	4-hydroxy-tetrahydrodipicolinate synthase [EC:4.3.3.7]	Metabolism; Amino acid metabolism; Lysine biosynthesis | Metabolism; Biosynthesis of other secondary metabolites; Monobactam biosynthesis
K01715	0.000160067	1.36924e-05	2.6145e-17	0.000143701	1.39392e-05	4.31566e-15	1.64958e-05	1.45175e-05	0.877707	enoyl-CoA hydratase [EC:4.2.1.17]	Metabolism; Carbohydrate metabolism; Butanoate metabolism
K01716	-3.19345e-05	4.13786e-06	4.82486e-11	-2.9745e-05	4.21003e-06	9.10329e-10	-2.09778e-06	1.20529e-06	0.865586	3-hydroxyacyl-[acyl-carrier protein] dehydratase / trans-2-decenoyl-[acyl-carrier protein] isomerase [EC:4.2.1.59 5.3.3.14]	Metabolism; Lipid metabolism; Fatty acid biosynthesis | Brite Hierarchies; Protein families: metabolism; Lipid biosynthesis proteins
K01720	-7.34786e-05	1.19974e-05	1.58976e-07	-6.55514e-05	1.22086e-05	2.88338e-06	-7.63197e-06	3.45488e-06	0.865586	2-methylcitrate dehydratase [EC:4.2.1.79]	Metabolism; Carbohydrate metabolism; Propanoate metabolism
K01725	-9.90176e-06	3.30806e-06	0.00744997	-9.55423e-06	3.36963e-06	0.0118496	-1.49447e-07	1.00737e-06	1	cyanate lyase [EC:4.2.1.104]	Metabolism; Energy metabolism; Nitrogen metabolism
K01728	0.000117591	4.56205e-05	0.0280493	0.000102707	4.67443e-05	0.0667064	1.23552e-05	4.92951e-05	1	pectate lyase [EC:4.2.2.2]	Metabolism; Carbohydrate metabolism; Pentose and glucuronate interconversions | Cellular Processes; Cellular community - prokaryotes; Quorum sensing
K01730	-2.25552e-05	8.75171e-06	0.0268553	-2.51826e-05	8.90435e-06	0.0139562	2.62745e-06	7.22159e-06	1	oligogalacturonide lyase [EC:4.2.2.6]	Metabolism; Carbohydrate metabolism; Pentose and glucuronate interconversions
K01731	-1.10685e-05	4.66226e-06	0.0454397	-1.4517e-05	4.75386e-06	0.00805489	3.43986e-06	3.34699e-06	0.889004	pectate disaccharide-lyase [EC:4.2.2.9]	Metabolism; Carbohydrate metabolism; Pentose and glucuronate interconversions
K01732	3.38272e-06	1.63314e-06	0.10879	4.71253e-06	1.66162e-06	0.0272836	-1.32981e-06	1.94482e-06	0.958974	pectin lyase [EC:4.2.2.10]	Not Included in Pathway or Brite; Unclassified: metabolism; Enzymes with EC numbers
K01733	6.90913e-05	2.41051e-05	0.013427	7.75539e-05	2.45842e-05	0.00601874	-9.3516e-06	2.01984e-05	1	threonine synthase [EC:4.2.3.1]	Metabolism; Amino acid metabolism; Glycine, serine and threonine metabolism | Metabolism; Metabolism of cofactors and vitamins; Vitamin B6 metabolism
K01734	0.000190737	1.35474e-05	2.95662e-20	0.000176384	1.38021e-05	9.55401e-19	1.44273e-05	1.21892e-05	0.877649	methylglyoxal synthase [EC:4.2.3.3]	Metabolism; Carbohydrate metabolism; Propanoate metabolism
K01735	0.000289041	2.61359e-05	3.02912e-18	0.00028504	2.65918e-05	1.71466e-17	4.00605e-06	1.73327e-05	1	3-dehydroquinate synthase [EC:4.2.3.4]	Metabolism; Amino acid metabolism; Phenylalanine, tyrosine and tryptophan biosynthesis
K01736	0.000114414	1.66071e-05	5.60442e-09	0.000118404	1.6922e-05	3.03853e-09	-4.10469e-06	1.45864e-05	1	chorismate synthase [EC:4.2.3.5]	Metabolism; Amino acid metabolism; Phenylalanine, tyrosine and tryptophan biosynthesis
K01737	3.20119e-05	1.08873e-05	0.0109121	4.69602e-05	1.11074e-05	0.000193127	-1.47375e-05	1.1297e-05	0.86962	6-pyruvoyltetrahydropterin/6-carboxytetrahydropterin synthase [EC:4.2.3.12 4.1.2.50]	Metabolism; Metabolism of cofactors and vitamins; Folate biosynthesis | Brite Hierarchies; Protein families: genetic information processing; Transfer RNA biogenesis
K01738	0.000385876	3.18402e-05	1.40894e-20	0.00035309	3.23955e-05	6.80026e-18	3.27861e-05	2.37655e-05	0.867706	cysteine synthase [EC:2.5.1.47]	Metabolism; Energy metabolism; Sulfur metabolism | Metabolism; Amino acid metabolism; Cysteine and methionine metabolism
K01739	-0.000251995	2.48675e-05	1.53641e-14	-0.000236068	2.53363e-05	2.96506e-13	-1.65717e-05	1.84763e-05	0.92766	cystathionine gamma-synthase [EC:2.5.1.48]	Metabolism; Energy metabolism; Sulfur metabolism | Metabolism; Amino acid metabolism; Cysteine and methionine metabolism | Metabolism; Metabolism of other amino acids; Selenocompound metabolism
K01740	0.000337908	5.52702e-05	6.92692e-08	0.000260911	5.62342e-05	3.40694e-05	7.51462e-05	3.99103e-05	0.865586	O-acetylhomoserine (thiol)-lyase [EC:2.5.1.49]	Metabolism; Amino acid metabolism; Cysteine and methionine metabolism
K01741	8.63729e-06	2.07888e-06	0.000195838	9.37111e-06	2.11514e-06	6.96849e-05	-7.33826e-07	2.44436e-06	1	DNA-(apurinic or apyrimidinic site) lyase [EC:4.2.99.18]	Not Included in Pathway or Brite; Unclassified: metabolism; Enzymes with EC numbers
K01744	-0.000315225	3.13099e-05	1.62096e-14	-0.000315481	3.18616e-05	2.02738e-14	-3.21446e-07	2.11781e-05	1	aspartate ammonia-lyase [EC:4.3.1.1]	Metabolism; Amino acid metabolism; Alanine, aspartate and glutamate metabolism
K01746	6.90835e-05	1.09e-05	5.86493e-08	5.47588e-05	1.11045e-05	1.48282e-05	1.4157e-05	7.32242e-06	0.865586	formiminotetrahydrofolate cyclodeaminase [EC:4.3.1.4]	Metabolism; Metabolism of cofactors and vitamins; One carbon pool by folate
K01749	-7.13531e-05	1.54625e-05	3.7572e-05	-7.33338e-05	1.57321e-05	3.1289e-05	1.77553e-06	1.12025e-05	1	hydroxymethylbilane synthase [EC:2.5.1.61]	Metabolism; Metabolism of cofactors and vitamins; Porphyrin and chlorophyll metabolism
K01750	5.40423e-05	7.91821e-06	1.00597e-08	4.90865e-05	8.10703e-06	2.01659e-07	4.21048e-06	7.14972e-06	0.977307	ornithine cyclodeaminase [EC:4.3.1.12]	Metabolism; Amino acid metabolism; Arginine and proline metabolism
K01751	-9.77187e-05	1.71859e-05	8.79883e-07	-9.60952e-05	1.75764e-05	1.91666e-06	-3.19241e-06	1.04295e-05	1	diaminopropionate ammonia-lyase [EC:4.3.1.15]	Not Included in Pathway or Brite; Unclassified: metabolism; Enzymes with EC numbers
K01752	-5.78684e-05	2.75915e-05	0.0803001	-7.65017e-05	2.80727e-05	0.0184157	1.86332e-05	2.6793e-05	0.957621	L-serine dehydratase [EC:4.3.1.17]	Metabolism; Amino acid metabolism; Glycine, serine and threonine metabolism | Metabolism; Amino acid metabolism; Cysteine and methionine metabolism
K01753	-6.24974e-05	1.74567e-05	0.00150704	-5.14217e-05	1.77611e-05	0.0116159	-1.10634e-05	6.76582e-06	0.865586	D-serine dehydratase [EC:4.3.1.18]	Metabolism; Amino acid metabolism; Glycine, serine and threonine metabolism
K01754	-0.000230464	3.00747e-05	6.15654e-11	-0.000236228	3.05992e-05	4.77316e-11	5.76306e-06	2.54923e-05	1	threonine dehydratase [EC:4.3.1.19]	Metabolism; Amino acid metabolism; Glycine, serine and threonine metabolism | Metabolism; Amino acid metabolism; Valine, leucine and isoleucine biosynthesis
K01756	0.000141436	2.01137e-05	1.04993e-09	0.000146882	2.04644e-05	5.50783e-10	-5.52258e-06	1.2355e-05	1	adenylosuccinate lyase [EC:4.3.2.2]	Metabolism; Nucleotide metabolism; Purine metabolism | Metabolism; Amino acid metabolism; Alanine, aspartate and glutamate metabolism
K01758	-3.39268e-05	6.82596e-06	9.14463e-06	-3.51521e-05	6.94501e-06	6.30226e-06	1.12167e-06	2.4339e-06	1	cystathionine gamma-lyase [EC:4.4.1.1]	Metabolism; Amino acid metabolism; Glycine, serine and threonine metabolism | Metabolism; Amino acid metabolism; Cysteine and methionine metabolism | Metabolism; Metabolism of other amino acids; Selenocompound metabolism | Brite Hierarchies; Protein families: signaling and cellular processes; Exosome
K01759	-0.000126372	2.09583e-05	1.00573e-07	-0.000138644	2.13238e-05	1.18974e-08	1.17857e-05	1.18105e-05	0.89928	lactoylglutathione lyase [EC:4.4.1.5]	Metabolism; Carbohydrate metabolism; Pyruvate metabolism
K01760	-0.000377671	2.69211e-05	1.66361e-21	-0.000361521	2.7404e-05	1.71172e-20	-1.63991e-05	1.65843e-05	0.89928	cysteine-S-conjugate beta-lyase [EC:4.4.1.13]	Metabolism; Amino acid metabolism; Cysteine and methionine metabolism | Metabolism; Metabolism of other amino acids; Selenocompound metabolism
K01763	3.12274e-06	1.15644e-06	0.049517	1.50709e-06	1.17661e-06	0.372321	8.2218e-07	8.81987e-07	0.933753	selenocysteine lyase [EC:4.4.1.16]	Metabolism; Metabolism of other amino acids; Selenocompound metabolism
K01766	-8.87662e-05	1.14459e-05	4.07925e-11	-8.26111e-05	1.16455e-05	8.03554e-10	-5.94464e-06	3.81846e-06	0.865586	cysteine sulfinate desulfinase [EC:4.4.1.-]	Not Included in Pathway or Brite; Unclassified: metabolism; Enzymes with EC numbers
K01768	-0.000218026	3.19875e-05	9.64182e-09	-0.000208932	3.25932e-05	4.38616e-08	-9.93281e-06	1.37237e-05	0.952185	adenylate cyclase [EC:4.6.1.1]	Metabolism; Nucleotide metabolism; Purine metabolism | Cellular Processes; Cell growth and death; Meiosis - yeast | Cellular Processes; Cellular community - prokaryotes; Biofilm formation - Pseudomonas aeruginosa | Organismal Systems; Aging; Longevity regulating pathway - multiple species
K01771	4.20638e-05	1.07283e-05	0.000577608	5.68091e-05	1.09566e-05	5.67361e-06	-1.45337e-05	1.26636e-05	0.877707	1-phosphatidylinositol phosphodiesterase [EC:4.6.1.13]	Metabolism; Carbohydrate metabolism; Inositol phosphate metabolism
K01772	-0.000101847	1.14435e-05	2.45278e-12	-9.79715e-05	1.16713e-05	1.43807e-11	-3.95826e-06	6.74469e-06	0.977307	protoporphyrin/coproporphyrin ferrochelatase [EC:4.99.1.1 4.99.1.9]	Metabolism; Metabolism of cofactors and vitamins; Porphyrin and chlorophyll metabolism
K01775	0.00011472	2.01614e-05	8.42727e-07	0.000150591	2.05948e-05	9.13695e-10	-3.54702e-05	2.02308e-05	0.865586	alanine racemase [EC:5.1.1.1]	Metabolism; Metabolism of other amino acids; D-Alanine metabolism | Human Diseases; Drug resistance: Antimicrobial; Vancomycin resistance | Brite Hierarchies; Protein families: metabolism; Peptidoglycan biosynthesis and degradation proteins
K01776	8.81398e-05	1.24414e-05	3.26441e-09	7.36286e-05	1.27265e-05	5.76184e-07	1.18682e-05	8.59323e-06	0.867706	glutamate racemase [EC:5.1.1.3]	Metabolism; Metabolism of other amino acids; D-Glutamine and D-glutamate metabolism | Brite Hierarchies; Protein families: metabolism; Peptidoglycan biosynthesis and degradation proteins
K01777	9.5562e-06	3.15055e-06	0.00656025	7.00287e-06	3.22618e-06	0.0652837	3.05762e-06	2.46766e-06	0.877087	proline racemase [EC:5.1.1.4]	Metabolism; Amino acid metabolism; Arginine and proline metabolism
K01782	-0.000115381	1.4774e-05	3.22001e-11	-0.000107751	1.50317e-05	5.73658e-10	-7.32215e-06	5.06838e-06	0.867706	3-hydroxyacyl-CoA dehydrogenase / enoyl-CoA hydratase / 3-hydroxybutyryl-CoA epimerase [EC:1.1.1.35 4.2.1.17 5.1.2.3]	Metabolism; Carbohydrate metabolism; Propanoate metabolism | Metabolism; Carbohydrate metabolism; Butanoate metabolism | Metabolism; Lipid metabolism; Fatty acid degradation | Metabolism; Amino acid metabolism; Valine, leucine and isoleucine degradation | Metabolism; Amino acid metabolism; Lysine degradation | Metabolism; Amino acid metabolism; Tryptophan metabolism | Metabolism; Metabolism of ot…
K01783	8.91442e-05	1.21544e-05	1.29404e-09	9.0515e-05	1.24143e-05	1.24906e-09	-1.2304e-06	1.08101e-05	1	ribulose-phosphate 3-epimerase [EC:5.1.3.1]	Metabolism; Carbohydrate metabolism; Pentose phosphate pathway | Metabolism; Carbohydrate metabolism; Pentose and glucuronate interconversions | Metabolism; Energy metabolism; Carbon fixation in photosynthetic organisms
K01787	3.91943e-05	2.08552e-05	0.126444	5.28429e-05	2.12373e-05	0.0346433	-1.30707e-05	1.84788e-05	0.956687	N-acylglucosamine 2-epimerase [EC:5.1.3.8]	Metabolism; Carbohydrate metabolism; Amino sugar and nucleotide sugar metabolism
K01788	-0.000113882	2.61135e-05	0.000133587	-0.000115964	2.66086e-05	0.000128967	1.85414e-06	1.43532e-05	1	N-acylglucosamine-6-phosphate 2-epimerase [EC:5.1.3.9]	Metabolism; Carbohydrate metabolism; Amino sugar and nucleotide sugar metabolism
K01790	7.39118e-05	2.43059e-05	0.00835894	8.6901e-05	2.47513e-05	0.00209992	-1.30766e-05	1.52852e-05	0.939411	dTDP-4-dehydrorhamnose 3,5-epimerase [EC:5.1.3.13]	Metabolism; Metabolism of terpenoids and polyketides; Polyketide sugar unit biosynthesis | Metabolism; Biosynthesis of other secondary metabolites; Streptomycin biosynthesis
K01791	0.000135256	3.94969e-05	0.00274515	8.47846e-05	4.02757e-05	0.0802884	5.21418e-05	2.28855e-05	0.865586	UDP-N-acetylglucosamine 2-epimerase (non-hydrolysing) [EC:5.1.3.14]	Metabolism; Carbohydrate metabolism; Amino sugar and nucleotide sugar metabolism | Cellular Processes; Cellular community - prokaryotes; Biofilm formation - Vibrio cholerae
K01792	-0.000283228	2.42572e-05	1.30777e-19	-0.000268809	2.46802e-05	7.05821e-18	-1.4419e-05	1.08195e-05	0.867706	glucose-6-phosphate 1-epimerase [EC:5.1.3.15]	Metabolism; Carbohydrate metabolism; Glycolysis / Gluconeogenesis
K01796	1.74929e-06	4.42445e-07	0.0254617	2.25517e-06	4.50161e-07	0.0102596	-5.05883e-07	5.22931e-07	0.933753	alpha-methylacyl-CoA racemase [EC:5.1.99.4]	Metabolism; Lipid metabolism; Primary bile acid biosynthesis | Cellular Processes; Transport and catabolism; Peroxisome
K01801	-6.03181e-06	2.11626e-06	0.0125995	-5.40625e-06	2.15317e-06	0.0307928	-6.2556e-07	8.19942e-07	0.952185	maleylpyruvate isomerase [EC:5.2.1.4]	Metabolism; Amino acid metabolism; Tyrosine metabolism
K01802	-0.000258719	3.51349e-05	1.11158e-09	-0.000271521	3.57549e-05	3.54366e-10	1.24064e-05	2.01656e-05	0.973984	peptidylprolyl isomerase [EC:5.2.1.8]	Not Included in Pathway or Brite; Unclassified: metabolism; Enzymes with EC numbers
K01803	0.000159836	2.37499e-05	4.14991e-09	0.000180846	2.41642e-05	1.3835e-10	-2.10105e-05	2.12578e-05	0.89928	triosephosphate isomerase (TIM) [EC:5.3.1.1]	Metabolism; Carbohydrate metabolism; Glycolysis / Gluconeogenesis | Metabolism; Carbohydrate metabolism; Fructose and mannose metabolism | Metabolism; Carbohydrate metabolism; Inositol phosphate metabolism | Metabolism; Energy metabolism; Carbon fixation in photosynthetic organisms | Brite Hierarchies; Protein families: signaling and cellular processes; Exosome
K01805	-0.000155659	2.21056e-05	3.86119e-09	-0.000137556	2.25795e-05	1.64497e-07	-2.00354e-05	1.67767e-05	0.877649	xylose isomerase [EC:5.3.1.5]	Metabolism; Carbohydrate metabolism; Pentose and glucuronate interconversions | Metabolism; Carbohydrate metabolism; Fructose and mannose metabolism
K01807	-0.0002296	1.65456e-05	5.75374e-21	-0.000223219	1.68394e-05	2.28721e-20	-6.45496e-06	1.10418e-05	0.977307	ribose 5-phosphate isomerase A [EC:5.3.1.6]	Metabolism; Carbohydrate metabolism; Pentose phosphate pathway | Metabolism; Energy metabolism; Carbon fixation in photosynthetic organisms
K01808	0.000183819	1.16618e-05	2.2178e-23	0.000180938	1.19067e-05	4.31371e-23	3.52867e-06	9.23359e-06	1	ribose 5-phosphate isomerase B [EC:5.3.1.6]	Metabolism; Carbohydrate metabolism; Pentose phosphate pathway | Metabolism; Carbohydrate metabolism; Fructose and mannose metabolism | Metabolism; Energy metabolism; Carbon fixation in photosynthetic organisms
K01809	0.00015625	3.32499e-05	2.70173e-05	0.00022864	3.38298e-05	3.63228e-09	-7.23901e-05	3.13831e-05	0.865586	mannose-6-phosphate isomerase [EC:5.3.1.8]	Metabolism; Carbohydrate metabolism; Fructose and mannose metabolism | Metabolism; Carbohydrate metabolism; Amino sugar and nucleotide sugar metabolism
K01810	7.23004e-05	2.25296e-05	0.00518496	6.25702e-05	2.29518e-05	0.019142	9.36425e-06	1.39892e-05	0.962896	glucose-6-phosphate isomerase [EC:5.3.1.9]	Metabolism; Carbohydrate metabolism; Glycolysis / Gluconeogenesis | Metabolism; Carbohydrate metabolism; Pentose phosphate pathway | Metabolism; Carbohydrate metabolism; Starch and sucrose metabolism | Metabolism; Carbohydrate metabolism; Amino sugar and nucleotide sugar metabolism | Brite Hierarchies; Protein families: signaling and cellular processes; Exosome
K01812	8.09026e-05	2.56635e-05	0.00561432	4.7956e-05	2.6111e-05	0.134958	3.29466e-05	2.06195e-05	0.865586	glucuronate isomerase [EC:5.3.1.12]	Metabolism; Carbohydrate metabolism; Pentose and glucuronate interconversions
K01814	9.38807e-05	1.16142e-05	5.19824e-11	8.29652e-05	1.18341e-05	3.21188e-09	1.06749e-05	1.11941e-05	0.911984	phosphoribosylformimino-5-aminoimidazole carboxamide ribotide isomerase [EC:5.3.1.16]	Metabolism; Amino acid metabolism; Histidine metabolism
K01815	6.32421e-05	1.83528e-05	0.00261438	4.77805e-05	1.87213e-05	0.0296294	1.58473e-05	1.6399e-05	0.908518	4-deoxy-L-threo-5-hexosulose-uronate ketol-isomerase [EC:5.3.1.17]	Metabolism; Carbohydrate metabolism; Pentose and glucuronate interconversions
K01816	-2.00361e-05	6.01182e-06	0.00360111	-2.04153e-05	6.11792e-06	0.0035036	3.66768e-07	2.82302e-06	1	hydroxypyruvate isomerase [EC:5.3.1.22]	Metabolism; Carbohydrate metabolism; Glyoxylate and dicarboxylate metabolism
K01817	-4.06711e-05	1.67861e-05	0.0390423	-3.55505e-05	1.70789e-05	0.0829411	-5.30591e-06	9.80502e-06	0.987849	phosphoribosylanthranilate isomerase [EC:5.3.1.24]	Metabolism; Amino acid metabolism; Phenylalanine, tyrosine and tryptophan biosynthesis
K01819	7.5771e-05	1.37263e-05	1.72097e-06	6.26757e-05	1.40307e-05	8.62726e-05	1.29735e-05	1.39484e-05	0.916074	galactose-6-phosphate isomerase [EC:5.3.1.26]	Metabolism; Carbohydrate metabolism; Galactose metabolism
K01821	-2.27537e-05	4.36503e-06	5.51988e-06	-2.45698e-05	4.48134e-06	1.8118e-06	1.17904e-06	2.44575e-06	1	4-oxalocrotonate tautomerase [EC:5.3.2.6]	Metabolism; Xenobiotics biodegradation and metabolism; Benzoate degradation | Metabolism; Xenobiotics biodegradation and metabolism; Xylene degradation | Metabolism; Xenobiotics biodegradation and metabolism; Dioxin degradation
K01825	-0.000170174	2.19801e-05	4.33155e-11	-0.000157928	2.23635e-05	9.23456e-10	-1.17573e-05	7.14254e-06	0.865586	3-hydroxyacyl-CoA dehydrogenase / enoyl-CoA hydratase / 3-hydroxybutyryl-CoA epimerase / enoyl-CoA isomerase [EC:1.1.1.35 4.2.1.17 5.1.2.3 5.3.3.8]	Metabolism; Carbohydrate metabolism; Propanoate metabolism | Metabolism; Carbohydrate metabolism; Butanoate metabolism | Metabolism; Lipid metabolism; Fatty acid degradation | Metabolism; Amino acid metabolism; Valine, leucine and isoleucine degradation | Metabolism; Amino acid metabolism; Lysine degradation | Metabolism; Amino acid metabolism; Tryptophan metabolism | Metabolism; Metabolism of ot…
K01826	-2.22195e-05	9.0395e-06	0.037126	-3.01072e-05	9.2283e-06	0.00438548	7.54119e-06	6.9104e-06	0.884953	5-carboxymethyl-2-hydroxymuconate isomerase [EC:5.3.3.10]	Metabolism; Amino acid metabolism; Tyrosine metabolism
K01834	-0.000350662	3.09312e-05	5.72565e-17	-0.000307911	3.14795e-05	2.8538e-14	-4.28046e-05	2.41825e-05	0.865586	2,3-bisphosphoglycerate-dependent phosphoglycerate mutase [EC:5.4.2.11]	Metabolism; Carbohydrate metabolism; Glycolysis / Gluconeogenesis | Metabolism; Energy metabolism; Methane metabolism | Metabolism; Amino acid metabolism; Glycine, serine and threonine metabolism | Organismal Systems; Endocrine system; Glucagon signaling pathway | Human Diseases; Cancers: Overview; Central carbon metabolism in cancer | Brite Hierarchies; Protein families: genetic information proc…
K01835	0.000378405	3.76732e-05	1.65818e-14	0.000367724	3.85658e-05	1.00064e-13	9.29554e-06	3.76284e-05	1	phosphoglucomutase [EC:5.4.2.2]	Metabolism; Carbohydrate metabolism; Glycolysis / Gluconeogenesis | Metabolism; Carbohydrate metabolism; Pentose phosphate pathway | Metabolism; Carbohydrate metabolism; Galactose metabolism | Metabolism; Carbohydrate metabolism; Starch and sucrose metabolism | Metabolism; Carbohydrate metabolism; Amino sugar and nucleotide sugar metabolism | Metabolism; Nucleotide metabolism; Purine metabolism |…
K01838	7.00307e-05	2.19288e-05	0.00497532	9.15257e-05	2.23112e-05	0.000253357	-2.1495e-05	1.77284e-05	0.877087	beta-phosphoglucomutase [EC:5.4.2.6]	Metabolism; Carbohydrate metabolism; Starch and sucrose metabolism
K01839	6.46305e-05	2.7496e-05	0.0462414	5.05815e-05	2.79756e-05	0.142463	1.4049e-05	2.01619e-05	0.957525	phosphopentomutase [EC:5.4.2.7]	Metabolism; Carbohydrate metabolism; Pentose phosphate pathway | Metabolism; Nucleotide metabolism; Purine metabolism
K01841	2.35666e-05	8.20684e-06	0.012397	2.11824e-05	8.34997e-06	0.0296789	2.44775e-06	7.12604e-06	1	phosphoenolpyruvate phosphomutase [EC:5.4.2.9]	Metabolism; Metabolism of other amino acids; Phosphonate and phosphinate metabolism
K01843	6.38716e-05	2.96629e-05	0.0733628	9.308e-05	3.02312e-05	0.0074698	-2.84666e-05	2.50309e-05	0.877707	lysine 2,3-aminomutase [EC:5.4.3.2]	Metabolism; Amino acid metabolism; Lysine degradation
K01844	4.96737e-05	7.6651e-06	3.33863e-08	5.56874e-05	7.83406e-06	2.07361e-09	-6.07247e-06	7.93946e-06	0.949574	beta-lysine 5,6-aminomutase alpha subunit [EC:5.4.3.3]	Metabolism; Amino acid metabolism; Lysine degradation
K01848	-4.75407e-05	1.33008e-05	0.00172488	-5.60447e-05	1.35578e-05	0.000266659	8.21657e-06	8.57446e-06	0.909646	methylmalonyl-CoA mutase, N-terminal domain [EC:5.4.99.2]	Metabolism; Carbohydrate metabolism; Glyoxylate and dicarboxylate metabolism | Metabolism; Carbohydrate metabolism; Propanoate metabolism | Metabolism; Energy metabolism; Carbon fixation pathways in prokaryotes | Metabolism; Amino acid metabolism; Valine, leucine and isoleucine degradation
K01849	-6.42892e-06	3.58147e-06	0.141955	-8.82826e-06	3.65516e-06	0.0367854	2.22181e-06	2.60927e-06	0.939411	methylmalonyl-CoA mutase, C-terminal domain [EC:5.4.99.2]	Metabolism; Carbohydrate metabolism; Glyoxylate and dicarboxylate metabolism | Metabolism; Carbohydrate metabolism; Propanoate metabolism | Metabolism; Energy metabolism; Carbon fixation pathways in prokaryotes | Metabolism; Amino acid metabolism; Valine, leucine and isoleucine degradation
K01854	-0.000335732	7.03243e-05	2.9901e-05	-0.000362645	7.15632e-05	9.27963e-06	2.6662e-05	4.08733e-05	0.965808	UDP-galactopyranose mutase [EC:5.4.99.9]	Metabolism; Carbohydrate metabolism; Galactose metabolism | Metabolism; Carbohydrate metabolism; Amino sugar and nucleotide sugar metabolism
K01856	-1.04245e-05	4.12807e-06	0.0305184	-1.09264e-05	4.20006e-06	0.0252585	5.01879e-07	8.24148e-07	0.979816	muconate cycloisomerase [EC:5.5.1.1]	Metabolism; Xenobiotics biodegradation and metabolism; Benzoate degradation | Metabolism; Xenobiotics biodegradation and metabolism; Fluorobenzoate degradation | Metabolism; Xenobiotics biodegradation and metabolism; Chlorocyclohexane and chlorobenzene degradation | Metabolism; Xenobiotics biodegradation and metabolism; Toluene degradation
K01857	-3.05399e-05	7.34311e-06	0.000248572	-3.38543e-05	7.48576e-06	6.58808e-05	3.12445e-06	1.8717e-06	0.865586	3-carboxy-cis,cis-muconate cycloisomerase [EC:5.5.1.2]	Metabolism; Xenobiotics biodegradation and metabolism; Benzoate degradation
K01866	0.000106736	1.77599e-05	2.51624e-07	0.000127073	1.81514e-05	3.68736e-09	-2.12638e-05	1.13598e-05	0.865586	tyrosyl-tRNA synthetase [EC:6.1.1.1]	Genetic Information Processing; Translation; Aminoacyl-tRNA biosynthesis | Brite Hierarchies; Protein families: metabolism; Amino acid related enzymes | Brite Hierarchies; Protein families: genetic information processing; Transfer RNA biogenesis | Brite Hierarchies; Protein families: genetic information processing; Mitochondrial biogenesis
K01867	4.21744e-05	1.56629e-05	0.0210211	4.73134e-05	1.6013e-05	0.0104309	-6.44594e-06	1.17994e-05	0.987849	tryptophanyl-tRNA synthetase [EC:6.1.1.2]	Genetic Information Processing; Translation; Aminoacyl-tRNA biosynthesis | Brite Hierarchies; Protein families: metabolism; Amino acid related enzymes | Brite Hierarchies; Protein families: genetic information processing; Transfer RNA biogenesis
K01868	0.000209583	2.38331e-05	2.4709e-12	0.00023272	2.43135e-05	6.24149e-14	-2.40093e-05	1.80052e-05	0.867706	threonyl-tRNA synthetase [EC:6.1.1.3]	Genetic Information Processing; Translation; Aminoacyl-tRNA biosynthesis | Brite Hierarchies; Protein families: metabolism; Amino acid related enzymes | Brite Hierarchies; Protein families: genetic information processing; Transfer RNA biogenesis
K01869	0.000179393	3.07337e-05	4.77517e-07	0.000208883	3.13859e-05	1.46826e-08	-2.89407e-05	2.19107e-05	0.869293	leucyl-tRNA synthetase [EC:6.1.1.4]	Genetic Information Processing; Translation; Aminoacyl-tRNA biosynthesis | Brite Hierarchies; Protein families: metabolism; Amino acid related enzymes | Brite Hierarchies; Protein families: genetic information processing; Transfer RNA biogenesis | Brite Hierarchies; Protein families: genetic information processing; Mitochondrial biogenesis
K01870	0.000154709	3.90945e-05	0.000516025	0.000176985	3.98935e-05	9.47102e-05	-2.40816e-05	2.51314e-05	0.909798	isoleucyl-tRNA synthetase [EC:6.1.1.5]	Genetic Information Processing; Translation; Aminoacyl-tRNA biosynthesis | Brite Hierarchies; Protein families: metabolism; Amino acid related enzymes | Brite Hierarchies; Protein families: genetic information processing; Transfer RNA biogenesis
K01872	0.000468857	3.17581e-05	7.75106e-23	0.000443435	3.24404e-05	2.1289e-21	2.47798e-05	2.66976e-05	0.916348	alanyl-tRNA synthetase [EC:6.1.1.7]	Genetic Information Processing; Translation; Aminoacyl-tRNA biosynthesis | Brite Hierarchies; Protein families: metabolism; Amino acid related enzymes | Brite Hierarchies; Protein families: genetic information processing; Transfer RNA biogenesis
K01873	7.40368e-05	3.59912e-05	0.0888595	8.77819e-05	3.67952e-05	0.0438587	-1.60069e-05	2.52395e-05	0.967188	valyl-tRNA synthetase [EC:6.1.1.9]	Genetic Information Processing; Translation; Aminoacyl-tRNA biosynthesis | Brite Hierarchies; Protein families: metabolism; Amino acid related enzymes | Brite Hierarchies; Protein families: genetic information processing; Transfer RNA biogenesis
K01874	0.000213802	3.09041e-05	5.94227e-09	0.000240323	3.1622e-05	3.13358e-10	-2.98886e-05	2.0487e-05	0.867706	methionyl-tRNA synthetase [EC:6.1.1.10]	Metabolism; Metabolism of other amino acids; Selenocompound metabolism | Genetic Information Processing; Translation; Aminoacyl-tRNA biosynthesis | Brite Hierarchies; Protein families: metabolism; Amino acid related enzymes | Brite Hierarchies; Protein families: genetic information processing; Transfer RNA biogenesis
K01875	0.000125878	2.22246e-05	9.22697e-07	0.000152272	2.26647e-05	1.06509e-08	-2.77397e-05	1.68954e-05	0.865586	seryl-tRNA synthetase [EC:6.1.1.11]	Genetic Information Processing; Translation; Aminoacyl-tRNA biosynthesis | Brite Hierarchies; Protein families: metabolism; Amino acid related enzymes | Brite Hierarchies; Protein families: genetic information processing; Transfer RNA biogenesis
K01876	0.000270759	3.25831e-05	2.85865e-11	0.000299096	3.33975e-05	1.60824e-12	-3.08709e-05	3.15933e-05	0.904413	aspartyl-tRNA synthetase [EC:6.1.1.12]	Genetic Information Processing; Translation; Aminoacyl-tRNA biosynthesis | Brite Hierarchies; Protein families: metabolism; Amino acid related enzymes | Brite Hierarchies; Protein families: genetic information processing; Transfer RNA biogenesis | Brite Hierarchies; Protein families: genetic information processing; Mitochondrial biogenesis
K01878	-6.74889e-05	1.17059e-05	6.43663e-07	-6.23623e-05	1.19938e-05	5.50873e-06	-6.37771e-06	9.55049e-06	0.964539	glycyl-tRNA synthetase alpha chain [EC:6.1.1.14]	Genetic Information Processing; Translation; Aminoacyl-tRNA biosynthesis | Brite Hierarchies; Protein families: metabolism; Amino acid related enzymes | Brite Hierarchies; Protein families: genetic information processing; Transfer RNA biogenesis
K01879	-0.000159021	2.66833e-05	2.90838e-07	-0.000147566	2.73338e-05	2.51165e-06	-1.3996e-05	2.10708e-05	0.965054	glycyl-tRNA synthetase beta chain [EC:6.1.1.14]	Genetic Information Processing; Translation; Aminoacyl-tRNA biosynthesis | Brite Hierarchies; Protein families: metabolism; Amino acid related enzymes | Brite Hierarchies; Protein families: genetic information processing; Transfer RNA biogenesis
K01880	0.000231784	2.89201e-05	6.33861e-11	0.000238542	2.96075e-05	4.40051e-11	-5.44067e-06	2.16896e-05	1	glycyl-tRNA synthetase [EC:6.1.1.14]	Genetic Information Processing; Translation; Aminoacyl-tRNA biosynthesis | Brite Hierarchies; Protein families: metabolism; Amino acid related enzymes | Brite Hierarchies; Protein families: genetic information processing; Transfer RNA biogenesis | Brite Hierarchies; Protein families: genetic information processing; Mitochondrial biogenesis
K01881	6.53944e-05	2.60972e-05	0.0332381	7.54971e-05	2.65963e-05	0.0142685	-1.03453e-05	1.72403e-05	0.976233	prolyl-tRNA synthetase [EC:6.1.1.15]	Genetic Information Processing; Translation; Aminoacyl-tRNA biosynthesis | Brite Hierarchies; Protein families: metabolism; Amino acid related enzymes | Brite Hierarchies; Protein families: genetic information processing; Transfer RNA biogenesis
K01883	6.79205e-05	2.32189e-05	0.0113985	8.59652e-05	2.36534e-05	0.00141592	-1.8188e-05	1.38119e-05	0.869293	cysteinyl-tRNA synthetase [EC:6.1.1.16]	Genetic Information Processing; Translation; Aminoacyl-tRNA biosynthesis | Brite Hierarchies; Protein families: metabolism; Amino acid related enzymes | Brite Hierarchies; Protein families: genetic information processing; Transfer RNA biogenesis
K01886	0.000401385	3.1563e-05	6.25558e-19	0.00039239	3.21778e-05	2.09226e-18	1.10473e-05	2.39013e-05	1	glutaminyl-tRNA synthetase [EC:6.1.1.18]	Genetic Information Processing; Translation; Aminoacyl-tRNA biosynthesis | Brite Hierarchies; Protein families: metabolism; Amino acid related enzymes | Brite Hierarchies; Protein families: genetic information processing; Transfer RNA biogenesis
K01889	8.10481e-05	1.51033e-05	3.05961e-06	9.62592e-05	1.5428e-05	8.37074e-08	-1.58634e-05	9.97366e-06	0.865586	phenylalanyl-tRNA synthetase alpha chain [EC:6.1.1.20]	Genetic Information Processing; Translation; Aminoacyl-tRNA biosynthesis | Brite Hierarchies; Protein families: metabolism; Amino acid related enzymes | Brite Hierarchies; Protein families: genetic information processing; Transfer RNA biogenesis
K01890	0.000118927	3.53195e-05	0.0033162	0.000161384	3.60579e-05	8.35497e-05	-4.44789e-05	2.48297e-05	0.865586	phenylalanyl-tRNA synthetase beta chain [EC:6.1.1.20]	Genetic Information Processing; Translation; Aminoacyl-tRNA biosynthesis | Brite Hierarchies; Protein families: metabolism; Amino acid related enzymes | Brite Hierarchies; Protein families: genetic information processing; Transfer RNA biogenesis
K01892	0.000106115	1.84918e-05	6.98344e-07	0.00012581	1.88879e-05	1.40506e-08	-1.9864e-05	1.31373e-05	0.865586	histidyl-tRNA synthetase [EC:6.1.1.21]	Genetic Information Processing; Translation; Aminoacyl-tRNA biosynthesis | Brite Hierarchies; Protein families: metabolism; Amino acid related enzymes | Brite Hierarchies; Protein families: genetic information processing; Transfer RNA biogenesis
K01893	0.000382995	2.67367e-05	3.80427e-25	0.000383031	2.7203e-05	1.13956e-24	5.19441e-07	1.67146e-05	1	asparaginyl-tRNA synthetase [EC:6.1.1.22]	Genetic Information Processing; Translation; Aminoacyl-tRNA biosynthesis | Brite Hierarchies; Protein families: metabolism; Amino acid related enzymes | Brite Hierarchies; Protein families: genetic information processing; Transfer RNA biogenesis
K01894	-7.24029e-05	1.04522e-05	1.68895e-09	-6.4393e-05	1.06344e-05	8.99816e-08	-7.93663e-06	4.61365e-06	0.865586	glutamyl-Q tRNA(Asp) synthetase [EC:6.1.1.-]	Brite Hierarchies; Protein families: metabolism; Amino acid related enzymes | Brite Hierarchies; Protein families: genetic information processing; Transfer RNA biogenesis
K01895	4.62742e-05	2.83995e-05	0.198406	0.000101337	2.89637e-05	0.00219558	-5.4553e-05	2.57643e-05	0.865586	acetyl-CoA synthetase [EC:6.2.1.1]	Metabolism; Carbohydrate metabolism; Glycolysis / Gluconeogenesis | Metabolism; Carbohydrate metabolism; Pyruvate metabolism | Metabolism; Carbohydrate metabolism; Glyoxylate and dicarboxylate metabolism | Metabolism; Carbohydrate metabolism; Propanoate metabolism | Metabolism; Energy metabolism; Carbon fixation pathways in prokaryotes | Metabolism; Energy metabolism; Methane metabolism | Brite H…
K01897	-0.000772089	0.00014012	1.68002e-06	-0.000738994	0.000142803	5.81137e-06	-3.59338e-05	9.60898e-05	1	long-chain acyl-CoA synthetase [EC:6.2.1.3]	Metabolism; Lipid metabolism; Fatty acid biosynthesis | Metabolism; Lipid metabolism; Fatty acid degradation | Cellular Processes; Transport and catabolism; Peroxisome | Cellular Processes; Cell growth and death; Ferroptosis | Cellular Processes; Cellular community - prokaryotes; Quorum sensing | Organismal Systems; Endocrine system; Adipocytokine signaling pathway | Organismal Systems; Endocrine…
K01902	-0.000243626	1.62202e-05	8.86635e-23	-0.000230247	1.65069e-05	1.51195e-21	-1.34809e-05	1.07645e-05	0.877087	succinyl-CoA synthetase alpha subunit [EC:6.2.1.5]	Metabolism; Carbohydrate metabolism; Citrate cycle (TCA cycle) | Metabolism; Carbohydrate metabolism; Propanoate metabolism | Metabolism; Carbohydrate metabolism; C5-Branched dibasic acid metabolism | Metabolism; Energy metabolism; Carbon fixation pathways in prokaryotes
K01903	-0.000326718	2.2162e-05	6.04017e-26	-0.000307243	2.25485e-05	9.56104e-24	-1.94754e-05	1.49349e-05	0.86962	succinyl-CoA synthetase beta subunit [EC:6.2.1.5]	Metabolism; Carbohydrate metabolism; Citrate cycle (TCA cycle) | Metabolism; Carbohydrate metabolism; Propanoate metabolism | Metabolism; Carbohydrate metabolism; C5-Branched dibasic acid metabolism | Metabolism; Energy metabolism; Carbon fixation pathways in prokaryotes
K01904	1.73076e-06	7.54935e-07	0.0995138	4.1409e-06	7.68101e-07	0.00150453	-2.41014e-06	8.84509e-07	0.865586	4-coumarate--CoA ligase [EC:6.2.1.12]	Metabolism; Amino acid metabolism; Phenylalanine metabolism | Metabolism; Metabolism of cofactors and vitamins; Ubiquinone and other terpenoid-quinone biosynthesis | Metabolism; Biosynthesis of other secondary metabolites; Phenylpropanoid biosynthesis
K01905	9.5105e-06	2.3589e-06	0.000208084	9.07806e-06	2.40004e-06	0.000542013	4.32436e-07	2.22391e-06	1	acetate---CoA ligase (ADP-forming) subunit alpha [EC:6.2.1.13]	Metabolism; Carbohydrate metabolism; Glycolysis / Gluconeogenesis | Metabolism; Carbohydrate metabolism; Pyruvate metabolism | Metabolism; Carbohydrate metabolism; Propanoate metabolism | Brite Hierarchies; Protein families: metabolism; Lipid biosynthesis proteins
K01906	-1.0052e-05	6.90797e-06	0.261776	-2.0775e-05	7.03926e-06	0.0104701	1.04625e-05	5.08912e-06	0.865586	6-carboxyhexanoate--CoA ligase [EC:6.2.1.14]	Metabolism; Metabolism of cofactors and vitamins; Biotin metabolism
K01908	-0.000101363	1.60449e-05	7.0514e-08	-9.19839e-05	1.63255e-05	9.89972e-07	-9.05331e-06	4.39063e-06	0.865586	propionyl-CoA synthetase [EC:6.2.1.17]	Metabolism; Carbohydrate metabolism; Propanoate metabolism | Brite Hierarchies; Protein families: metabolism; Lipid biosynthesis proteins
K01910	-4.8505e-05	1.1116e-05	0.000127786	-4.80975e-05	1.13521e-05	0.000192126	-3.9799e-07	7.69923e-06	1	[citrate (pro-3S)-lyase] ligase [EC:6.2.1.22]	Environmental Information Processing; Signal transduction; Two-component system
K01911	-0.000158251	1.70375e-05	3.16827e-13	-0.000142691	1.73873e-05	2.31857e-11	-1.47563e-05	1.01262e-05	0.867706	O-succinylbenzoic acid---CoA ligase [EC:6.2.1.26]	Metabolism; Metabolism of cofactors and vitamins; Ubiquinone and other terpenoid-quinone biosynthesis
K01912	0.000216297	4.01599e-05	1.63337e-06	0.000243212	4.08603e-05	1.41502e-07	-2.69142e-05	3.28156e-05	0.942508	phenylacetate-CoA ligase [EC:6.2.1.30]	Metabolism; Amino acid metabolism; Phenylalanine metabolism | Cellular Processes; Cellular community - prokaryotes; Biofilm formation - Vibrio cholerae
K01914	0.000199667	1.75807e-05	6.73286e-19	0.000176916	1.78873e-05	1.16545e-15	2.27516e-05	1.41386e-05	0.865586	aspartate--ammonia ligase [EC:6.3.1.1]	Metabolism; Amino acid metabolism; Alanine, aspartate and glutamate metabolism | Metabolism; Metabolism of other amino acids; Cyanoamino acid metabolism
K01915	0.000587022	5.40499e-05	4.70485e-16	0.00057602	5.50899e-05	1.57317e-15	9.48119e-06	2.179e-05	1	glutamine synthetase [EC:6.3.1.2]	Metabolism; Carbohydrate metabolism; Glyoxylate and dicarboxylate metabolism | Metabolism; Energy metabolism; Nitrogen metabolism | Metabolism; Amino acid metabolism; Alanine, aspartate and glutamate metabolism | Metabolism; Amino acid metabolism; Arginine biosynthesis | Environmental Information Processing; Signal transduction; Two-component system | Cellular Processes; Cell growth and death; Ne…
K01916	-2.33788e-05	9.29497e-06	0.0324682	-1.32322e-05	9.4744e-06	0.285061	-1.06701e-05	5.5007e-06	0.865586	NAD+ synthase [EC:6.3.1.5]	Metabolism; Metabolism of cofactors and vitamins; Nicotinate and nicotinamide metabolism
K01918	6.19594e-05	1.65245e-05	0.00101357	6.0355e-05	1.68891e-05	0.00172972	2.87325e-06	1.51721e-05	1	pantoate--beta-alanine ligase [EC:6.3.2.1]	Metabolism; Metabolism of other amino acids; beta-Alanine metabolism | Metabolism; Metabolism of cofactors and vitamins; Pantothenate and CoA biosynthesis
K01919	-0.000350656	2.92998e-05	2.99008e-20	-0.000316719	2.98108e-05	2.73046e-17	-3.39376e-05	2.18514e-05	0.865586	glutamate--cysteine ligase [EC:6.3.2.2]	Metabolism; Amino acid metabolism; Cysteine and methionine metabolism | Metabolism; Metabolism of other amino acids; Glutathione metabolism
K01920	-6.71556e-05	8.43049e-06	1.63508e-11	-6.31201e-05	8.57753e-06	2.44876e-10	-3.85939e-06	2.78716e-06	0.867706	glutathione synthase [EC:6.3.2.3]	Metabolism; Amino acid metabolism; Cysteine and methionine metabolism | Metabolism; Metabolism of other amino acids; Glutathione metabolism
K01923	0.000101038	1.38124e-05	1.00079e-09	9.21165e-05	1.40609e-05	2.08577e-08	8.7363e-06	9.44997e-06	0.918272	phosphoribosylaminoimidazole-succinocarboxamide synthase [EC:6.3.2.6]	Metabolism; Nucleotide metabolism; Purine metabolism
K01924	8.89033e-05	1.76078e-05	1.0667e-05	9.98701e-05	1.79945e-05	1.4196e-06	-1.03827e-05	1.17056e-05	0.931495	UDP-N-acetylmuramate--alanine ligase [EC:6.3.2.8]	Metabolism; Metabolism of other amino acids; D-Glutamine and D-glutamate metabolism | Metabolism; Glycan biosynthesis and metabolism; Peptidoglycan biosynthesis | Brite Hierarchies; Protein families: metabolism; Peptidoglycan biosynthesis and degradation proteins
K01925	8.93756e-05	1.79589e-05	1.35032e-05	0.000113007	1.83547e-05	1.14948e-07	-2.50008e-05	1.26174e-05	0.865586	UDP-N-acetylmuramoylalanine--D-glutamate ligase [EC:6.3.2.9]	Metabolism; Metabolism of other amino acids; D-Glutamine and D-glutamate metabolism | Metabolism; Glycan biosynthesis and metabolism; Peptidoglycan biosynthesis | Brite Hierarchies; Protein families: metabolism; Peptidoglycan biosynthesis and degradation proteins
K01926	0.000225918	1.42341e-05	9.56104e-24	0.000229405	1.44854e-05	2.75065e-24	-2.75203e-06	1.15995e-05	1	redox-sensing transcriptional repressor	Brite Hierarchies; Protein families: genetic information processing; Transcription factors
K01929	0.000124917	1.92257e-05	3.08714e-08	0.000119452	1.96127e-05	1.47215e-07	5.25312e-06	1.54209e-05	1	UDP-N-acetylmuramoyl-tripeptide--D-alanyl-D-alanine ligase [EC:6.3.2.10]	Metabolism; Amino acid metabolism; Lysine biosynthesis | Metabolism; Glycan biosynthesis and metabolism; Peptidoglycan biosynthesis | Human Diseases; Drug resistance: Antimicrobial; Vancomycin resistance | Brite Hierarchies; Protein families: metabolism; Peptidoglycan biosynthesis and degradation proteins
K01932	5.31316e-06	1.40761e-06	0.0097584	5.68019e-06	1.43466e-06	0.00729386	-4.21755e-07	1.45944e-06	1	gamma-polyglutamate synthase [EC:6.3.2.-]	Not Included in Pathway or Brite; Unclassified: metabolism; Enzymes with EC numbers
K01933	0.000120174	1.56391e-05	5.61986e-11	0.000105001	1.59119e-05	7.62442e-09	1.51973e-05	1.15771e-05	0.86962	phosphoribosylformylglycinamidine cyclo-ligase [EC:6.3.3.1]	Metabolism; Nucleotide metabolism; Purine metabolism
K01935	-7.05617e-05	1.28229e-05	1.73548e-06	-7.67953e-05	1.31016e-05	3.80749e-07	6.71138e-06	7.84687e-06	0.940774	dethiobiotin synthetase [EC:6.3.3.3]	Metabolism; Metabolism of cofactors and vitamins; Biotin metabolism
K01937	0.000158833	1.79269e-05	2.33616e-12	0.000157663	1.83403e-05	5.42775e-12	-1.30567e-07	1.56287e-05	1	CTP synthase [EC:6.3.4.2]	Metabolism; Nucleotide metabolism; Pyrimidine metabolism
K01938	0.000213441	3.73372e-05	3.98186e-07	0.000189287	3.79883e-05	8.70637e-06	2.41532e-05	2.69375e-05	0.92766	formate--tetrahydrofolate ligase [EC:6.3.4.3]	Metabolism; Energy metabolism; Carbon fixation pathways in prokaryotes | Metabolism; Metabolism of cofactors and vitamins; One carbon pool by folate
K01939	0.00012495	2.48142e-05	1.06607e-05	0.000120179	2.53126e-05	2.98708e-05	3.67623e-06	2.08452e-05	1	adenylosuccinate synthase [EC:6.3.4.4]	Metabolism; Nucleotide metabolism; Purine metabolism | Metabolism; Amino acid metabolism; Alanine, aspartate and glutamate metabolism
K01940	0.000127676	2.05817e-05	4.63037e-08	0.00010528	2.09406e-05	7.24859e-06	2.25675e-05	1.75273e-05	0.871995	argininosuccinate synthase [EC:6.3.4.5]	Metabolism; Amino acid metabolism; Alanine, aspartate and glutamate metabolism | Metabolism; Amino acid metabolism; Arginine biosynthesis | Human Diseases; Cardiovascular diseases; Fluid shear stress and atherosclerosis | Brite Hierarchies; Protein families: signaling and cellular processes; Exosome
K01941	-3.82321e-05	9.53802e-06	0.000431574	-4.75689e-05	9.73341e-06	1.77644e-05	9.28612e-06	6.07478e-06	0.865586	urea carboxylase [EC:6.3.4.6]	Metabolism; Amino acid metabolism; Arginine biosynthesis | Metabolism; Xenobiotics biodegradation and metabolism; Atrazine degradation
K01950	0.000420539	4.29644e-05	4.11935e-14	0.000454681	4.38936e-05	2.23107e-15	-3.22583e-05	3.28839e-05	0.905002	NAD+ synthase (glutamine-hydrolysing) [EC:6.3.5.1]	Metabolism; Metabolism of cofactors and vitamins; Nicotinate and nicotinamide metabolism
K01952	0.000205556	4.90984e-05	0.000232703	0.000189364	4.99771e-05	0.0008619	1.48751e-05	3.88794e-05	1	phosphoribosylformylglycinamidine synthase [EC:6.3.5.3]	Metabolism; Nucleotide metabolism; Purine metabolism
K01953	0.000483323	5.19934e-05	5.91038e-13	0.000504116	5.32426e-05	1.99831e-13	-2.15579e-05	4.40874e-05	1	asparagine synthase (glutamine-hydrolysing) [EC:6.3.5.4]	Metabolism; Amino acid metabolism; Alanine, aspartate and glutamate metabolism | Brite Hierarchies; Protein families: metabolism; Peptidases
K01955	0.000283899	6.23378e-05	4.74355e-05	0.00028792	6.3425e-05	5.00905e-05	-2.05177e-06	4.00724e-05	1	carbamoyl-phosphate synthase large subunit [EC:6.3.5.5]	Metabolism; Nucleotide metabolism; Pyrimidine metabolism | Metabolism; Amino acid metabolism; Alanine, aspartate and glutamate metabolism
K01959	2.91092e-06	1.50462e-06	0.15843	4.85416e-06	1.53306e-06	0.0247769	-2.37346e-06	1.49392e-06	0.867706	pyruvate carboxylase subunit A [EC:6.4.1.1]	Metabolism; Carbohydrate metabolism; Citrate cycle (TCA cycle) | Metabolism; Carbohydrate metabolism; Pyruvate metabolism | Metabolism; Energy metabolism; Carbon fixation pathways in prokaryotes
K01960	0.000175603	4.7258e-05	0.000967113	0.000202064	4.80822e-05	0.000176093	-2.64606e-05	4.31998e-05	0.973984	pyruvate carboxylase subunit B [EC:6.4.1.1]	Metabolism; Carbohydrate metabolism; Citrate cycle (TCA cycle) | Metabolism; Carbohydrate metabolism; Pyruvate metabolism | Metabolism; Energy metabolism; Carbon fixation pathways in prokaryotes
K01962	0.000186153	2.40969e-05	2.25496e-10	0.000159918	2.45988e-05	2.85682e-08	2.64338e-05	2.5379e-05	0.889004	acetyl-CoA carboxylase carboxyl transferase subunit alpha [EC:6.4.1.2 2.1.3.15]	Metabolism; Carbohydrate metabolism; Pyruvate metabolism | Metabolism; Carbohydrate metabolism; Propanoate metabolism | Metabolism; Energy metabolism; Carbon fixation pathways in prokaryotes | Metabolism; Lipid metabolism; Fatty acid biosynthesis
K01963	0.000169463	2.2733e-05	6.69781e-10	0.000150724	2.3214e-05	2.98862e-08	1.89547e-05	2.37122e-05	0.944111	acetyl-CoA carboxylase carboxyl transferase subunit beta [EC:6.4.1.2 2.1.3.15]	Metabolism; Carbohydrate metabolism; Pyruvate metabolism | Metabolism; Carbohydrate metabolism; Propanoate metabolism | Metabolism; Energy metabolism; Carbon fixation pathways in prokaryotes | Metabolism; Lipid metabolism; Fatty acid biosynthesis
K01965	8.91825e-06	3.64355e-06	0.0340115	8.99244e-06	3.70709e-06	0.0359139	-7.41861e-08	3.60409e-06	1	propionyl-CoA carboxylase alpha chain [EC:6.4.1.3]	Metabolism; Carbohydrate metabolism; Glyoxylate and dicarboxylate metabolism | Metabolism; Carbohydrate metabolism; Propanoate metabolism | Metabolism; Amino acid metabolism; Valine, leucine and isoleucine degradation
K01968	-9.29585e-06	4.74212e-06	0.106044	-1.11819e-05	4.82482e-06	0.0499282	1.88607e-06	2.99939e-06	0.968092	3-methylcrotonyl-CoA carboxylase alpha subunit [EC:6.4.1.4]	Metabolism; Amino acid metabolism; Valine, leucine and isoleucine degradation
K01974	-5.99677e-05	9.94521e-06	2.51624e-07	-5.47374e-05	1.01221e-05	2.60106e-06	-4.7552e-06	1.8497e-06	0.865586	RNA 3'-terminal phosphate cyclase (ATP) [EC:6.5.1.4]	Not Included in Pathway or Brite; Unclassified: metabolism; Enzymes with EC numbers
K01975	-2.76916e-05	7.05489e-06	0.000474662	-2.03271e-05	7.17793e-06	0.0138178	-7.36449e-06	4.71055e-06	0.865586	RNA 2',3'-cyclic 3'-phosphodiesterase [EC:3.1.4.58]	Brite Hierarchies; Protein families: genetic information processing; Transfer RNA biogenesis
K01989	0.000444413	3.31867e-05	2.83606e-23	0.000373578	3.37655e-05	2.97379e-18	7.08352e-05	3.2137e-05	0.865586	putative ABC transport system substrate-binding protein	Brite Hierarchies; Protein families: signaling and cellular processes; Transporters
K01990	0.000742438	0.00014846	1.26226e-05	0.000621125	0.000151878	0.000323597	0.000120221	0.000128062	0.914438	ABC-2 type transport system ATP-binding protein	Brite Hierarchies; Protein families: signaling and cellular processes; Transporters
K01992	0.000264146	8.09599e-05	0.00405038	0.000193852	8.23719e-05	0.0459276	7.02939e-05	6.52997e-05	0.885145	ABC-2 type transport system permease protein	Brite Hierarchies; Protein families: signaling and cellular processes; Transporters
K01994	1.71746e-06	8.187e-07	0.1283	3.6213e-06	8.33642e-07	0.00497798	-1.89519e-06	9.25565e-07	0.865586	LuxR family transcriptional regulator, transcriptional regulator of spore coat protein	Brite Hierarchies; Protein families: genetic information processing; Transcription factors
K01995	8.24016e-05	2.89683e-05	0.0141989	4.55621e-05	2.95855e-05	0.229708	3.67075e-05	2.70105e-05	0.867706	branched-chain amino acid transport system ATP-binding protein	Environmental Information Processing; Membrane transport; ABC transporters | Cellular Processes; Cellular community - prokaryotes; Quorum sensing | Brite Hierarchies; Protein families: signaling and cellular processes; Transporters
K01996	8.12515e-05	2.48112e-05	0.00432045	4.16594e-05	2.53377e-05	0.193315	3.95175e-05	2.34306e-05	0.865586	branched-chain amino acid transport system ATP-binding protein	Environmental Information Processing; Membrane transport; ABC transporters | Cellular Processes; Cellular community - prokaryotes; Quorum sensing | Brite Hierarchies; Protein families: signaling and cellular processes; Transporters
K02000	-8.87322e-05	1.34153e-05	2.08929e-08	-7.66643e-05	1.37206e-05	1.21192e-06	-1.17805e-05	9.15135e-06	0.871877	glycine betaine/proline transport system ATP-binding protein [EC:3.6.3.32]	Environmental Information Processing; Membrane transport; ABC transporters | Brite Hierarchies; Protein families: signaling and cellular processes; Transporters
K02001	-9.22564e-05	1.08903e-05	1.31107e-11	-8.26174e-05	1.11365e-05	6.63848e-10	-9.29004e-06	7.01861e-06	0.869293	glycine betaine/proline transport system permease protein	Environmental Information Processing; Membrane transport; ABC transporters | Brite Hierarchies; Protein families: signaling and cellular processes; Transporters
K02002	-8.35311e-05	1.04456e-05	7.55727e-11	-7.57255e-05	1.06795e-05	2.40376e-09	-7.57805e-06	6.65839e-06	0.877707	glycine betaine/proline transport system substrate-binding protein	Environmental Information Processing; Membrane transport; ABC transporters | Brite Hierarchies; Protein families: signaling and cellular processes; Transporters
K02005	0.000626202	7.5623e-05	3.69069e-12	0.000599031	7.69419e-05	3.57573e-11	2.59462e-05	5.35735e-05	1	HlyD family secretion protein	Not Included in Pathway or Brite; Unclassified: signaling and cellular processes; Structural proteins
K02011	0.000130623	3.83662e-05	0.0030401	6.26157e-05	3.9513e-05	0.214047	7.34958e-05	3.64148e-05	0.865586	iron(III) transport system permease protein	Environmental Information Processing; Membrane transport; ABC transporters | Brite Hierarchies; Protein families: signaling and cellular processes; Transporters
K02012	8.91102e-05	2.56022e-05	0.00240588	3.60964e-05	2.63698e-05	0.297545	5.43236e-05	2.68909e-05	0.865586	iron(III) transport system substrate-binding protein	Environmental Information Processing; Membrane transport; ABC transporters | Brite Hierarchies; Protein families: signaling and cellular processes; Transporters
K02015	-0.000177415	8.6745e-05	0.0912563	-0.00021766	8.84048e-05	0.0367854	4.04609e-05	4.27369e-05	0.914334	iron complex transport system permease protein	Environmental Information Processing; Membrane transport; ABC transporters | Brite Hierarchies; Protein families: signaling and cellular processes; Transporters
K02016	0.000315426	7.85506e-05	0.000443376	0.000227373	8.00898e-05	0.0144404	8.83173e-05	5.2378e-05	0.865586	iron complex transport system substrate-binding protein	Environmental Information Processing; Membrane transport; ABC transporters | Brite Hierarchies; Protein families: signaling and cellular processes; Transporters
K02017	0.000118033	2.01394e-05	4.44414e-07	8.17705e-05	2.05962e-05	0.000484121	3.5511e-05	2.01668e-05	0.865586	molybdate transport system ATP-binding protein [EC:3.6.3.29]	Environmental Information Processing; Membrane transport; ABC transporters | Brite Hierarchies; Protein families: signaling and cellular processes; Transporters
K02018	8.82682e-05	1.56006e-05	1.01502e-06	5.67996e-05	1.59772e-05	0.00185419	3.07777e-05	1.58189e-05	0.865586	molybdate transport system permease protein	Environmental Information Processing; Membrane transport; ABC transporters | Brite Hierarchies; Protein families: signaling and cellular processes; Transporters
K02020	7.20236e-05	1.68552e-05	0.000176451	3.77777e-05	1.72483e-05	0.0677024	3.28368e-05	1.57195e-05	0.865586	molybdate transport system substrate-binding protein	Environmental Information Processing; Membrane transport; ABC transporters | Brite Hierarchies; Protein families: signaling and cellular processes; Transporters
K02021	6.20044e-06	2.93494e-06	0.0739975	1.01926e-05	2.99118e-06	0.00194801	-3.96791e-06	3.10836e-06	0.870067	putative ABC transport system ATP-binding protein	Brite Hierarchies; Protein families: signaling and cellular processes; Transporters
K02024	-0.000145781	2.27488e-05	1.82505e-08	-0.000138911	2.31455e-05	1.13806e-07	-6.57613e-06	4.9017e-06	0.867706	maltoporin	Brite Hierarchies; Protein families: signaling and cellular processes; Transporters
K02025	-0.000544956	0.000145493	0.00100871	-0.000692436	0.000148077	3.82016e-05	0.000147682	7.49424e-05	0.865586	multiple sugar transport system permease protein	Brite Hierarchies; Protein families: signaling and cellular processes; Transporters
K02026	-0.000467449	0.000135755	0.00259742	-0.000607136	0.000138198	0.000107605	0.000139972	7.53385e-05	0.865586	multiple sugar transport system permease protein	Brite Hierarchies; Protein families: signaling and cellular processes; Transporters
K02027	-0.00156199	0.000272929	7.11546e-07	-0.00173011	0.000277759	8.07983e-08	0.000168051	0.000117572	0.867706	multiple sugar transport system substrate-binding protein	Brite Hierarchies; Protein families: signaling and cellular processes; Transporters
K02029	-0.000106417	6.8853e-05	0.228078	-0.000190953	7.03209e-05	0.0197467	7.99084e-05	4.78449e-05	0.865586	polar amino acid transport system permease protein	Brite Hierarchies; Protein families: signaling and cellular processes; Transporters
K02031	-0.000683514	0.000109018	9.38293e-08	-0.00067322	0.000110932	1.82466e-07	-1.04421e-05	5.60973e-05	1	peptide/nickel transport system ATP-binding protein	Cellular Processes; Cellular community - prokaryotes; Quorum sensing | Brite Hierarchies; Protein families: signaling and cellular processes; Transporters
K02032	-0.000692593	0.000103983	5.72977e-09	-0.00067602	0.000105796	1.9847e-08	-1.65723e-05	5.09142e-05	1	peptide/nickel transport system ATP-binding protein	Cellular Processes; Cellular community - prokaryotes; Quorum sensing | Brite Hierarchies; Protein families: signaling and cellular processes; Transporters
K02033	-0.00056246	0.000103321	2.54543e-06	-0.000563864	0.000105213	3.19391e-06	1.74568e-07	5.55414e-05	1	peptide/nickel transport system permease protein	Cellular Processes; Cellular community - prokaryotes; Quorum sensing | Brite Hierarchies; Protein families: signaling and cellular processes; Transporters
K02034	-0.000530819	0.000101043	5.1399e-06	-0.000522473	0.000102915	9.2863e-06	-9.66209e-06	5.529e-05	1	peptide/nickel transport system permease protein	Cellular Processes; Cellular community - prokaryotes; Quorum sensing | Brite Hierarchies; Protein families: signaling and cellular processes; Transporters
K02035	-0.00125168	0.000204968	1.80208e-07	-0.00127468	0.000208597	1.5464e-07	2.21967e-05	0.000101501	1	peptide/nickel transport system substrate-binding protein	Cellular Processes; Cellular community - prokaryotes; Quorum sensing | Brite Hierarchies; Protein families: signaling and cellular processes; Transporters
K02041	-6.20018e-05	1.65276e-05	0.000858231	-4.77186e-05	1.68158e-05	0.0135999	-1.64546e-05	5.84213e-06	0.865586	phosphonate transport system ATP-binding protein [EC:7.3.2.2]	Environmental Information Processing; Membrane transport; ABC transporters | Brite Hierarchies; Protein families: signaling and cellular processes; Transporters
K02043	-7.03604e-05	9.50084e-06	1.97911e-10	-6.69879e-05	9.66654e-06	1.6678e-09	-3.2881e-06	3.15479e-06	0.889004	GntR family transcriptional regulator, phosphonate transport system regulatory protein	Brite Hierarchies; Protein families: genetic information processing; Transcription factors
K02044	-6.89604e-05	1.97215e-05	0.00197067	-5.30308e-05	2.00654e-05	0.0227684	-1.71519e-05	8.16999e-06	0.865586	phosphonate transport system substrate-binding protein	Environmental Information Processing; Membrane transport; ABC transporters | Brite Hierarchies; Protein families: signaling and cellular processes; Transporters
K02048	-5.68521e-05	2.15316e-05	0.0239338	-6.35164e-05	2.19383e-05	0.0122228	6.49127e-06	1.61415e-05	1	sulfate transport system substrate-binding protein	Metabolism; Energy metabolism; Sulfur metabolism | Environmental Information Processing; Membrane transport; ABC transporters | Brite Hierarchies; Protein families: signaling and cellular processes; Transporters
K02051	0.000249019	2.68524e-05	2.77019e-14	0.00022707	2.73207e-05	3.16767e-12	2.19492e-05	2.15176e-05	0.890177	NitT/TauT family transport system substrate-binding protein	Brite Hierarchies; Protein families: signaling and cellular processes; Transporters
K02052	-0.000302936	2.79994e-05	5.67134e-16	-0.00030159	2.85036e-05	9.01912e-16	-1.78585e-06	1.24872e-05	1	putative spermidine/putrescine transport system ATP-binding protein	Cellular Processes; Cellular community - prokaryotes; Quorum sensing | Brite Hierarchies; Protein families: signaling and cellular processes; Transporters
K02053	-0.000226182	2.10185e-05	9.04909e-16	-0.000225431	2.14178e-05	1.42263e-15	-9.84512e-07	1.03622e-05	1	putative spermidine/putrescine transport system permease protein	Cellular Processes; Cellular community - prokaryotes; Quorum sensing | Brite Hierarchies; Protein families: signaling and cellular processes; Transporters
K02054	-0.000247387	2.20159e-05	1.17673e-16	-0.000242777	2.24331e-05	3.70933e-16	-4.9157e-06	1.02472e-05	1	putative spermidine/putrescine transport system permease protein	Cellular Processes; Cellular community - prokaryotes; Quorum sensing | Brite Hierarchies; Protein families: signaling and cellular processes; Transporters
K02055	-0.000277006	2.52388e-05	4.73942e-16	-0.000278997	2.57021e-05	4.16054e-16	1.80606e-06	1.25364e-05	1	putative spermidine/putrescine transport system substrate-binding protein	Cellular Processes; Cellular community - prokaryotes; Quorum sensing | Brite Hierarchies; Protein families: signaling and cellular processes; Transporters
K02056	0.000157438	6.46887e-05	0.0394133	0.000142761	6.60333e-05	0.0717898	1.60605e-05	4.85412e-05	1	simple sugar transport system ATP-binding protein [EC:3.6.3.17]	Brite Hierarchies; Protein families: signaling and cellular processes; Transporters
K02057	0.000388145	8.07623e-05	2.61554e-05	0.000351215	8.25828e-05	0.000182906	3.98023e-05	6.62606e-05	0.976233	simple sugar transport system permease protein	Brite Hierarchies; Protein families: signaling and cellular processes; Transporters
K02058	-0.000102048	2.91064e-05	0.00216869	-0.000131892	2.96586e-05	9.04431e-05	2.99848e-05	2.14657e-05	0.867706	simple sugar transport system substrate-binding protein	Brite Hierarchies; Protein families: signaling and cellular processes; Transporters
K02062	-6.37294e-05	7.99157e-06	1.56932e-11	-5.90752e-05	8.13095e-06	3.72542e-10	-4.4632e-06	2.53939e-06	0.865586	thiamine transport system ATP-binding protein	Environmental Information Processing; Membrane transport; ABC transporters | Brite Hierarchies; Protein families: signaling and cellular processes; Transporters
K02063	-0.000137119	1.72985e-05	1.95355e-11	-0.000127958	1.76002e-05	3.64402e-10	-8.82462e-06	5.3542e-06	0.865586	thiamine transport system permease protein	Environmental Information Processing; Membrane transport; ABC transporters | Brite Hierarchies; Protein families: signaling and cellular processes; Transporters
K02064	-7.89934e-05	9.6398e-06	5.62236e-12	-7.4042e-05	9.80792e-06	1.01943e-10	-4.69154e-06	2.99356e-06	0.865586	thiamine transport system substrate-binding protein	Environmental Information Processing; Membrane transport; ABC transporters | Brite Hierarchies; Protein families: signaling and cellular processes; Transporters
K02068	-0.000222993	1.62095e-05	5.04663e-24	-0.000220747	1.64922e-05	2.91315e-23	-2.24574e-06	1.00834e-05	1	putative ABC transport system ATP-binding protein	Brite Hierarchies; Protein families: signaling and cellular processes; Transporters
K02069	-0.000236857	1.70766e-05	2.98416e-24	-0.000234291	1.73744e-05	1.8393e-23	-2.56575e-06	1.09447e-05	1	putative ABC transport system permease protein	Brite Hierarchies; Protein families: signaling and cellular processes; Transporters
K02071	-0.000234471	3.10025e-05	4.07337e-10	-0.000225012	3.17112e-05	2.28474e-09	-1.39527e-05	2.45531e-05	0.983958	D-methionine transport system ATP-binding protein	Environmental Information Processing; Membrane transport; ABC transporters | Brite Hierarchies; Protein families: signaling and cellular processes; Transporters
K02072	-0.000123318	1.97852e-05	9.41165e-08	-0.000119485	2.02487e-05	3.31176e-07	-7.12431e-06	1.64664e-05	1	D-methionine transport system permease protein	Environmental Information Processing; Membrane transport; ABC transporters | Brite Hierarchies; Protein families: signaling and cellular processes; Transporters
K02073	-0.000276531	3.20441e-05	6.37718e-12	-0.000284877	3.28617e-05	4.20885e-12	1.09264e-06	2.33796e-05	1	D-methionine transport system substrate-binding protein	Environmental Information Processing; Membrane transport; ABC transporters | Brite Hierarchies; Protein families: signaling and cellular processes; Transporters
K02074	-0.000200333	2.07342e-05	8.89467e-14	-0.000196105	2.11146e-05	2.85377e-13	-4.51205e-06	1.15536e-05	1	zinc/manganese transport system ATP-binding protein	Brite Hierarchies; Protein families: signaling and cellular processes; Transporters
K02075	-0.000193681	1.9671e-05	3.70793e-14	-0.000189557	2.00326e-05	1.23468e-13	-4.43333e-06	1.06057e-05	1	zinc/manganese transport system permease protein	Brite Hierarchies; Protein families: signaling and cellular processes; Transporters
K02076	-4.96146e-06	1.29218e-06	0.00860911	-3.69472e-06	1.31842e-06	0.0425683	-1.25555e-06	6.6705e-07	0.865586	Fur family transcriptional regulator, zinc uptake regulator	Brite Hierarchies; Protein families: genetic information processing; Transcription factors
K02077	-0.000439595	4.58414e-05	1.14617e-13	-0.000429579	4.66439e-05	3.76741e-13	-1.00466e-05	2.56395e-05	1	zinc/manganese transport system substrate-binding protein	Brite Hierarchies; Protein families: signaling and cellular processes; Transporters
K02078	0.000237436	1.75446e-05	6.96798e-20	0.000225906	1.78736e-05	7.09358e-19	1.20164e-05	1.23949e-05	0.907797	acyl carrier protein	Metabolism; Lipid metabolism; Fatty acid biosynthesis | Metabolism; Biosynthesis of other secondary metabolites; Biosynthesis of secondary metabolites - unclassified
K02079	-6.80557e-05	1.05516e-05	1.51331e-08	-6.19315e-05	1.07356e-05	3.17453e-07	-6.02841e-06	3.21891e-06	0.865586	N-acetylgalactosamine-6-phosphate deacetylase [EC:3.5.1.25]	Metabolism; Carbohydrate metabolism; Galactose metabolism
K02080	-3.90682e-05	5.81455e-06	1.23113e-08	-3.61234e-05	5.91838e-06	1.3904e-07	-2.83258e-06	1.89179e-06	0.867706	galactosamine-6-phosphate isomerase [EC:5.3.1.-]	Metabolism; Carbohydrate metabolism; Galactose metabolism
K02081	-0.000103555	2.96392e-05	0.00222089	-6.71457e-05	3.01908e-05	0.0626524	-3.60475e-05	1.71652e-05	0.865586	DeoR family transcriptional regulator, aga operon transcriptional repressor	Brite Hierarchies; Protein families: genetic information processing; Transcription factors
K02082	-5.78833e-05	1.46006e-05	0.000520115	-4.31799e-05	1.49484e-05	0.012639	-1.33523e-05	9.03188e-06	0.867706	tagatose-6-phosphate ketose/aldose isomerase [EC:5.-.-.-]	Not Included in Pathway or Brite; Unclassified: metabolism; Enzymes with EC numbers
K02083	-7.23406e-05	1.132e-05	4.66359e-08	-6.20995e-05	1.15183e-05	2.44769e-06	-1.05607e-05	4.97653e-06	0.865586	allantoate deiminase [EC:3.5.3.9]	Metabolism; Nucleotide metabolism; Purine metabolism | Brite Hierarchies; Protein families: metabolism; Peptidases
K02086	1.23496e-05	6.21549e-06	0.104574	1.77107e-05	6.35529e-06	0.0174532	-4.47754e-06	5.90766e-06	0.949574	DNA replication protein	Not Included in Pathway or Brite; Unclassified: genetic information processing; Replication and repair
K02099	7.90494e-05	1.73526e-05	6.36467e-05	3.1539e-05	1.76729e-05	0.150322	4.75925e-05	1.54222e-05	0.865586	AraC family transcriptional regulator, arabinose operon regulatory protein	Brite Hierarchies; Protein families: genetic information processing; Transcription factors
K02100	-0.000264472	3.56966e-05	1.94882e-10	-0.000235113	3.63192e-05	1.35807e-08	-2.93589e-05	1.57986e-05	0.865586	MFS transporter, SP family, arabinose:H+ symporter	Brite Hierarchies; Protein families: signaling and cellular processes; Transporters
K02103	0.000144981	1.7115e-05	1.45298e-12	0.000111525	1.74135e-05	1.85627e-08	3.34563e-05	1.96239e-05	0.865586	GntR family transcriptional regulator, arabinose operon transcriptional repressor	Brite Hierarchies; Protein families: genetic information processing; Transcription factors
K02106	-2.60117e-05	9.29078e-06	0.0158171	-2.41583e-05	9.46586e-06	0.0294157	-1.66386e-06	6.06786e-06	1	short-chain fatty acids transporter	Environmental Information Processing; Signal transduction; Two-component system
K02108	0.000144476	2.08803e-05	1.74876e-09	9.93926e-05	2.12445e-05	2.92276e-05	4.50832e-05	1.90976e-05	0.865586	F-type H+-transporting ATPase subunit a	Metabolism; Energy metabolism; Oxidative phosphorylation | Metabolism; Energy metabolism; Photosynthesis | Brite Hierarchies; Protein families: metabolism; Photosynthesis proteins | Brite Hierarchies; Protein families: genetic information processing; Chaperones and folding catalysts
K02109	5.65432e-05	1.54053e-05	0.00135913	3.90224e-05	1.56985e-05	0.0350202	1.74681e-05	1.3779e-05	0.877087	F-type H+-transporting ATPase subunit b	Metabolism; Energy metabolism; Oxidative phosphorylation | Metabolism; Energy metabolism; Photosynthesis | Brite Hierarchies; Protein families: metabolism; Photosynthesis proteins
K02110	7.51311e-05	1.04458e-05	5.13994e-10	4.68233e-05	1.0628e-05	8.31572e-05	2.83078e-05	1.06772e-05	0.865586	F-type H+-transporting ATPase subunit c	Metabolism; Energy metabolism; Oxidative phosphorylation | Metabolism; Energy metabolism; Photosynthesis | Brite Hierarchies; Protein families: metabolism; Photosynthesis proteins
K02111	0.00035832	4.56392e-05	2.70427e-11	0.000260565	4.64351e-05	6.29361e-07	9.77553e-05	4.68807e-05	0.865586	F-type H+/Na+-transporting ATPase subunit alpha [EC:7.1.2.2 7.2.2.1]	Metabolism; Energy metabolism; Oxidative phosphorylation | Metabolism; Energy metabolism; Photosynthesis | Brite Hierarchies; Protein families: metabolism; Photosynthesis proteins
K02112	0.000247685	4.15794e-05	1.38574e-07	0.000156079	4.23046e-05	0.00105604	9.16063e-05	4.24599e-05	0.865586	F-type H+/Na+-transporting ATPase subunit beta [EC:7.1.2.2 7.2.2.1]	Metabolism; Energy metabolism; Oxidative phosphorylation | Metabolism; Energy metabolism; Photosynthesis | Brite Hierarchies; Protein families: metabolism; Photosynthesis proteins
K02114	0.000110335	1.48137e-05	7.50927e-10	7.87163e-05	1.50763e-05	5.17053e-06	3.16149e-05	1.60167e-05	0.865586	F-type H+-transporting ATPase subunit epsilon	Metabolism; Energy metabolism; Oxidative phosphorylation | Metabolism; Energy metabolism; Photosynthesis | Brite Hierarchies; Protein families: metabolism; Photosynthesis proteins
K02115	0.000158771	3.01393e-05	4.88021e-06	9.81157e-05	3.06656e-05	0.00536135	6.06515e-05	2.75196e-05	0.865586	F-type H+-transporting ATPase subunit gamma	Metabolism; Energy metabolism; Oxidative phosphorylation | Metabolism; Energy metabolism; Photosynthesis | Brite Hierarchies; Protein families: metabolism; Photosynthesis proteins
K02116	-1.63099e-05	4.30083e-06	0.000858143	-1.71086e-05	4.37638e-06	0.000569335	7.95114e-07	3.14059e-06	1	ATP synthase protein I	Brite Hierarchies; Protein families: metabolism; Photosynthesis proteins
K02117	0.000418924	4.03304e-05	3.15501e-15	0.000410272	4.10891e-05	1.14294e-14	8.91342e-06	3.56288e-05	1	V/A-type H+/Na+-transporting ATPase subunit A [EC:7.1.2.2 7.2.2.1]	Metabolism; Energy metabolism; Oxidative phosphorylation
K02118	0.000324724	3.13677e-05	3.53538e-15	0.00032536	3.19531e-05	4.58696e-15	-3.70947e-07	2.78993e-05	1	V/A-type H+/Na+-transporting ATPase subunit B	Metabolism; Energy metabolism; Oxidative phosphorylation
K02119	0.000148897	2.18794e-05	8.20754e-09	0.000121519	2.22627e-05	1.866e-06	2.73857e-05	2.02877e-05	0.867706	V/A-type H+/Na+-transporting ATPase subunit C	Metabolism; Energy metabolism; Oxidative phosphorylation
K02120	0.000169312	1.61447e-05	1.98976e-15	0.000168196	1.64334e-05	3.6161e-15	1.18612e-06	1.49942e-05	1	V/A-type H+/Na+-transporting ATPase subunit D	Metabolism; Energy metabolism; Oxidative phosphorylation
K02121	9.88888e-05	1.24965e-05	2.07029e-11	0.000108365	1.27144e-05	1.11834e-12	-9.47647e-06	1.24314e-05	0.949574	V/A-type H+/Na+-transporting ATPase subunit E	Metabolism; Energy metabolism; Oxidative phosphorylation
K02122	7.69547e-05	9.93969e-06	1.6916e-10	6.77515e-05	1.01242e-05	1.11017e-08	9.25108e-06	9.86243e-06	0.914438	V/A-type H+/Na+-transporting ATPase subunit F	Metabolism; Energy metabolism; Oxidative phosphorylation
K02123	0.000423553	4.27245e-05	2.383e-14	0.000416493	4.34969e-05	6.7185e-14	7.28959e-06	3.88968e-05	1	V/A-type H+/Na+-transporting ATPase subunit I	Metabolism; Energy metabolism; Oxidative phosphorylation
K02124	0.000123726	1.301e-05	8.12664e-15	0.000118358	1.32369e-05	1.43663e-13	5.36775e-06	1.16959e-05	1	V/A-type H+/Na+-transporting ATPase subunit K	Metabolism; Energy metabolism; Oxidative phosphorylation
K02167	-2.71321e-05	6.05068e-06	8.18101e-05	-2.7414e-05	6.17002e-06	9.09255e-05	2.95814e-07	3.92748e-06	1	TetR/AcrR family transcriptional regulator, transcriptional repressor of bet genes	Brite Hierarchies; Protein families: genetic information processing; Transcription factors
K02168	-0.000166426	1.85496e-05	1.23357e-13	-0.000157748	1.88732e-05	2.50806e-12	-8.19026e-06	5.28292e-06	0.865586	choline/glycine/proline betaine transport protein	Brite Hierarchies; Protein families: signaling and cellular processes; Transporters
K02170	-5.89785e-05	8.59507e-06	2.27442e-09	-5.36024e-05	8.74497e-06	6.46104e-08	-5.03278e-06	2.74146e-06	0.865586	pimeloyl-[acyl-carrier protein] methyl ester esterase [EC:3.1.1.85]	Metabolism; Metabolism of cofactors and vitamins; Biotin metabolism
K02171	7.21694e-05	8.10643e-06	1.74276e-13	6.26944e-05	8.24781e-06	8.09268e-11	9.90898e-06	5.9998e-06	0.865586	BlaI family transcriptional regulator, penicillinase repressor	Human Diseases; Drug resistance: Antimicrobial; beta-Lactam resistance | Brite Hierarchies; Protein families: genetic information processing; Transcription factors | Brite Hierarchies; Protein families: signaling and cellular processes; Antimicrobial resistance genes
K02172	0.000188268	2.14715e-05	3.37568e-13	0.000178094	2.1846e-05	6.87638e-12	1.02829e-05	2.19854e-05	1	bla regulator protein blaR1	Human Diseases; Drug resistance: Antimicrobial; beta-Lactam resistance | Brite Hierarchies; Protein families: metabolism; Peptidases | Brite Hierarchies; Protein families: signaling and cellular processes; Antimicrobial resistance genes
K02173	-4.30415e-05	7.44513e-06	5.82572e-07	-3.61941e-05	7.57505e-06	2.67931e-05	-6.79691e-06	3.55418e-06	0.865586	putative kinase	Not Included in Pathway or Brite; Unclassified: metabolism; Cofactor metabolism
K02182	-7.12429e-05	1.33874e-05	2.14363e-06	-6.38067e-05	1.36209e-05	2.85735e-05	-7.40515e-06	6.43726e-06	0.877707	carnitine-CoA ligase [EC:6.2.1.48]	Not Included in Pathway or Brite; Unclassified: metabolism; Enzymes with EC numbers
K02188	0.000235902	2.53205e-05	3.74942e-13	0.000174301	2.57719e-05	9.53912e-09	6.02676e-05	1.99623e-05	0.865586	cobalt-precorrin-5B (C1)-methyltransferase [EC:2.1.1.195]	Metabolism; Metabolism of cofactors and vitamins; Porphyrin and chlorophyll metabolism
K02189	0.000210656	1.91122e-05	5.16536e-16	0.000156841	1.95495e-05	7.04517e-11	5.25108e-05	1.9028e-05	0.865586	cobalt-precorrin 5A hydrolase [EC:3.7.1.12]	Metabolism; Metabolism of cofactors and vitamins; Porphyrin and chlorophyll metabolism
K02190	0.000229355	2.64737e-05	5.63498e-13	0.000176756	2.69354e-05	9.00448e-09	4.93319e-05	2.21277e-05	0.865586	sirohydrochlorin cobaltochelatase [EC:4.99.1.3]	Metabolism; Metabolism of cofactors and vitamins; Porphyrin and chlorophyll metabolism
K02191	-2.3631e-05	5.12717e-06	5.19635e-05	-2.70342e-05	5.23279e-06	5.99668e-06	3.04987e-06	2.236e-06	0.867706	cobalt-precorrin-6B (C15)-methyltransferase [EC:2.1.1.196]	Metabolism; Metabolism of cofactors and vitamins; Porphyrin and chlorophyll metabolism
K02192	-1.72141e-05	2.24353e-06	3.07073e-12	-1.62839e-05	2.28266e-06	6.42128e-11	-8.38867e-07	7.3226e-07	0.889004	bacterioferritin-associated ferredoxin	Not Included in Pathway or Brite; Unclassified: signaling and cellular processes; Others
K02193	-3.39737e-05	6.31846e-06	2.9134e-06	-3.14767e-05	6.4296e-06	1.73496e-05	-2.5686e-06	3.08745e-06	0.941667	heme exporter protein A [EC:3.6.3.41]	Environmental Information Processing; Membrane transport; ABC transporters | Brite Hierarchies; Protein families: signaling and cellular processes; Transporters
K02194	-3.77313e-05	6.50935e-06	5.77137e-07	-3.41043e-05	6.62516e-06	6.71953e-06	-3.58996e-06	2.95965e-06	0.877087	heme exporter protein B	Environmental Information Processing; Membrane transport; ABC transporters | Brite Hierarchies; Protein families: signaling and cellular processes; Transporters
K02195	-3.79386e-05	1.43762e-05	0.0229913	-2.10122e-05	1.4627e-05	0.267932	-1.69263e-05	1.05024e-05	0.865586	heme exporter protein C	Environmental Information Processing; Membrane transport; ABC transporters | Brite Hierarchies; Protein families: signaling and cellular processes; Transporters
K02196	-1.97403e-05	2.80285e-06	2.47542e-11	-1.85336e-05	2.85173e-06	6.41844e-10	-1.13348e-06	8.70657e-07	0.877649	heme exporter protein D	Environmental Information Processing; Membrane transport; ABC transporters | Brite Hierarchies; Protein families: signaling and cellular processes; Transporters
K02197	-2.42441e-05	4.92194e-06	1.70459e-05	-2.23488e-05	5.01363e-06	8.9283e-05	-1.90548e-06	2.63827e-06	0.951731	cytochrome c-type biogenesis protein CcmE	Not Included in Pathway or Brite; Unclassified: signaling and cellular processes; Structural proteins
K02198	-9.11704e-05	1.71456e-05	3.67807e-06	-8.41153e-05	1.74495e-05	2.30692e-05	-7.08632e-06	8.33303e-06	0.941071	cytochrome c-type biogenesis protein CcmF	Brite Hierarchies; Protein families: signaling and cellular processes; Transporters
K02200	-5.77307e-05	8.76489e-06	8.06271e-09	-5.48293e-05	8.91775e-06	5.93866e-08	-2.77914e-06	3.44946e-06	0.942508	cytochrome c-type biogenesis protein CcmH	Not Included in Pathway or Brite; Unclassified: signaling and cellular processes; Structural proteins
K02203	9.83079e-05	8.63348e-06	1.72407e-16	8.77247e-05	8.8199e-06	3.3877e-14	1.05296e-05	9.57691e-06	0.884953	phosphoserine / homoserine phosphotransferase [EC:3.1.3.3 2.7.1.39]	Metabolism; Energy metabolism; Methane metabolism | Metabolism; Amino acid metabolism; Glycine, serine and threonine metabolism
K02204	4.5614e-06	8.81802e-07	0.0014878	3.3138e-06	8.98942e-07	0.0117828	1.23707e-06	9.84264e-07	0.877707	homoserine kinase type II [EC:2.7.1.39]	Metabolism; Amino acid metabolism; Glycine, serine and threonine metabolism
K02217	7.23406e-05	1.68175e-05	0.000166739	8.05899e-05	1.72091e-05	4.11638e-05	-6.57181e-06	1.52295e-05	1	ferritin [EC:1.16.3.2]	Not Included in Pathway or Brite; Unclassified: metabolism; Enzymes with EC numbers
K02221	-0.000106694	8.19502e-06	6.92056e-20	-9.98192e-05	8.35047e-06	2.57477e-18	-6.94267e-06	6.19413e-06	0.878914	YggT family protein	Brite Hierarchies; Protein families: signaling and cellular processes; Secretion system
K02224	0.000264481	2.43776e-05	9.43724e-16	0.000208742	2.48346e-05	1.51192e-11	5.42481e-05	1.91613e-05	0.865586	cobyrinic acid a,c-diamide synthase [EC:6.3.5.9 6.3.5.11]	Metabolism; Metabolism of cofactors and vitamins; Porphyrin and chlorophyll metabolism
K02226	0.000144709	1.95034e-05	1.85792e-10	0.000108386	1.98436e-05	1.18847e-06	3.63222e-05	2.00591e-05	0.865586	alpha-ribazole phosphatase [EC:3.1.3.73]	Metabolism; Metabolism of cofactors and vitamins; Porphyrin and chlorophyll metabolism
K02227	0.00021706	1.86557e-05	3.22317e-17	0.000174656	1.89858e-05	4.91681e-13	4.15225e-05	1.62216e-05	0.865586	adenosylcobinamide-phosphate synthase [EC:6.3.1.10]	Metabolism; Metabolism of cofactors and vitamins; Porphyrin and chlorophyll metabolism
K02231	0.000195362	1.58668e-05	3.19904e-18	0.000150629	1.61834e-05	3.76741e-13	4.41278e-05	1.48766e-05	0.865586	adenosylcobinamide kinase / adenosylcobinamide-phosphate guanylyltransferase [EC:2.7.1.156 2.7.7.62]	Metabolism; Metabolism of cofactors and vitamins; Porphyrin and chlorophyll metabolism
K02232	0.000322671	2.78314e-05	4.47416e-17	0.000257015	2.83691e-05	9.76733e-13	6.39999e-05	2.23178e-05	0.865586	adenosylcobyric acid synthase [EC:6.3.5.10]	Metabolism; Metabolism of cofactors and vitamins; Porphyrin and chlorophyll metabolism
K02233	0.000138991	1.35607e-05	1.07273e-14	0.000111669	1.38077e-05	4.98053e-11	2.71178e-05	1.18782e-05	0.865586	adenosylcobinamide-GDP ribazoletransferase [EC:2.7.8.26]	Metabolism; Metabolism of cofactors and vitamins; Porphyrin and chlorophyll metabolism
K02234	0.000221518	2.66961e-05	3.2195e-11	0.00016917	2.72969e-05	1.1528e-07	5.28919e-05	2.14145e-05	0.865586	cobalamin biosynthesis protein CobW	Metabolism; Metabolism of cofactors and vitamins; Porphyrin and chlorophyll metabolism
K02238	0.000402096	3.33153e-05	5.72832e-18	0.000396571	3.40345e-05	1.57521e-17	4.10754e-06	3.35767e-05	1	competence protein ComEC	Brite Hierarchies; Protein families: signaling and cellular processes; Secretion system
K02242	7.92732e-05	1.67072e-05	2.25663e-05	8.25123e-05	1.69986e-05	1.46306e-05	-3.23904e-06	1.55714e-05	1	competence protein ComFC	Brite Hierarchies; Protein families: signaling and cellular processes; Secretion system
K02243	-1.52954e-05	5.62255e-06	0.0186506	-6.31685e-06	5.72061e-06	0.427342	-4.39349e-06	2.39186e-06	0.865586	competence protein ComGA	Brite Hierarchies; Protein families: signaling and cellular processes; Secretion system
K02244	-1.69661e-05	4.13156e-06	0.000249497	-1.26349e-05	4.20361e-06	0.00855619	-4.33119e-06	1.78057e-06	0.865586	competence protein ComGB	Brite Hierarchies; Protein families: signaling and cellular processes; Secretion system
K02246	-6.45247e-06	1.73283e-06	0.00619063	-4.15772e-06	1.76345e-06	0.0713214	-2.2974e-06	8.43499e-07	0.865586	competence protein ComGD	Brite Hierarchies; Protein families: signaling and cellular processes; Secretion system
K02248	-3.79621e-06	1.09622e-06	0.0151055	-2.00417e-06	1.11534e-06	0.190853	-1.79204e-06	7.90626e-07	0.865586	competence protein ComGF	Brite Hierarchies; Protein families: signaling and cellular processes; Secretion system
K02255	-2.61221e-05	3.44732e-06	1.0804e-12	-2.47384e-05	3.50744e-06	3.15616e-11	-1.29017e-06	1.02168e-06	0.877707	ferritin-like protein 2	Not Included in Pathway or Brite; Unclassified: signaling and cellular processes; Others
K02257	-5.34959e-05	6.95224e-06	5.36964e-11	-4.98336e-05	7.07349e-06	9.95536e-10	-3.43597e-06	2.13649e-06	0.865586	heme o synthase [EC:2.5.1.141]	Metabolism; Energy metabolism; Oxidative phosphorylation | Metabolism; Metabolism of cofactors and vitamins; Porphyrin and chlorophyll metabolism | Organismal Systems; Environmental adaptation; Thermogenesis | Brite Hierarchies; Protein families: metabolism; Prenyltransferases | Brite Hierarchies; Protein families: genetic information processing; Mitochondrial biogenesis
K02278	3.67079e-05	5.52414e-06	1.70833e-08	2.59871e-05	5.62352e-06	4.80444e-05	1.07414e-05	5.98949e-06	0.865586	prepilin peptidase CpaA [EC:3.4.23.43]	Brite Hierarchies; Protein families: metabolism; Peptidases | Brite Hierarchies; Protein families: signaling and cellular processes; Secretion system | Brite Hierarchies; Protein families: signaling and cellular processes; Bacterial motility proteins
K02279	8.74618e-05	1.0874e-05	6.52502e-11	7.8417e-05	1.11374e-05	3.07286e-09	8.89211e-06	8.73505e-06	0.893215	pilus assembly protein CpaB	Brite Hierarchies; Protein families: signaling and cellular processes; Secretion system | Brite Hierarchies; Protein families: signaling and cellular processes; Bacterial motility proteins
K02280	4.20518e-06	1.47061e-06	0.0380468	8.70593e-07	1.49926e-06	0.769856	3.40018e-06	1.6621e-06	0.865586	pilus assembly protein CpaC	Brite Hierarchies; Protein families: signaling and cellular processes; Secretion system | Brite Hierarchies; Protein families: signaling and cellular processes; Bacterial motility proteins
K02282	4.65161e-05	1.04892e-05	0.000107216	4.38351e-05	1.08098e-05	0.000384988	2.74138e-06	1.17947e-05	1	pilus assembly protein CpaE	Brite Hierarchies; Protein families: signaling and cellular processes; Secretion system | Brite Hierarchies; Protein families: signaling and cellular processes; Bacterial motility proteins
K02292	5.16239e-06	2.01493e-06	0.0289316	4.78108e-06	2.05868e-06	0.0506724	4.25632e-07	2.2272e-06	1	beta-carotene ketolase (CrtO type)	Metabolism; Metabolism of terpenoids and polyketides; Carotenoid biosynthesis
K02297	-5.21044e-05	6.9702e-06	1.43953e-10	-4.83986e-05	7.09176e-06	2.69094e-09	-3.53178e-06	2.18927e-06	0.865586	cytochrome o ubiquinol oxidase subunit II [EC:7.1.1.3]	Metabolism; Energy metabolism; Oxidative phosphorylation
K02298	-0.000111524	1.46495e-05	7.70708e-11	-0.000104047	1.4905e-05	1.31951e-09	-7.104e-06	4.5835e-06	0.865586	cytochrome o ubiquinol oxidase subunit I [EC:7.1.1.3]	Metabolism; Energy metabolism; Oxidative phosphorylation
K02299	-3.91749e-05	5.31232e-06	2.28407e-10	-3.6807e-05	5.40497e-06	2.87608e-09	-2.14838e-06	1.58891e-06	0.877087	cytochrome o ubiquinol oxidase subunit III	Metabolism; Energy metabolism; Oxidative phosphorylation
K02300	-2.16745e-05	2.93202e-06	2.57057e-12	-2.02678e-05	2.98316e-06	1.10667e-10	-1.30374e-06	8.67122e-07	0.867706	cytochrome o ubiquinol oxidase subunit IV	Metabolism; Energy metabolism; Oxidative phosphorylation
K02302	-0.000109289	1.68321e-05	1.23918e-08	-0.000107261	1.71257e-05	3.53047e-08	-2.25827e-06	6.04157e-06	1	uroporphyrin-III C-methyltransferase / precorrin-2 dehydrogenase / sirohydrochlorin ferrochelatase [EC:2.1.1.107 1.3.1.76 4.99.1.4]	Metabolism; Metabolism of cofactors and vitamins; Porphyrin and chlorophyll metabolism
K02315	0.000743823	7.2524e-05	7.0976e-15	0.000557899	7.44999e-05	5.0575e-10	0.00019313	6.03123e-05	0.865586	DNA replication protein DnaC	Brite Hierarchies; Protein families: genetic information processing; DNA replication proteins
K02316	0.000772381	5.28391e-05	1.38505e-21	0.000726451	5.42569e-05	4.8719e-20	4.9576e-05	4.71124e-05	0.889004	DNA primase [EC:2.7.7.101]	Genetic Information Processing; Replication and repair; DNA replication | Brite Hierarchies; Protein families: genetic information processing; DNA replication proteins
K02317	-4.45529e-05	6.3325e-06	1.03437e-09	-4.24859e-05	6.44294e-06	7.79363e-09	-1.93349e-06	2.62794e-06	0.950205	DNA replication protein DnaT	Genetic Information Processing; Replication and repair; Homologous recombination | Brite Hierarchies; Protein families: genetic information processing; DNA repair and recombination proteins
K02319	4.45409e-06	2.71594e-06	0.188841	6.93406e-06	2.76563e-06	0.0289924	-3.40204e-06	2.62753e-06	0.869574	DNA polymerase, archaea type [EC:2.7.7.7]	Genetic Information Processing; Replication and repair; DNA replication | Brite Hierarchies; Protein families: genetic information processing; DNA replication proteins
K02322	5.75393e-06	3.5976e-06	0.203072	9.45133e-06	3.66254e-06	0.0241899	-4.01646e-06	4.05263e-06	0.908634	DNA polymerase II large subunit [EC:2.7.7.7]	Genetic Information Processing; Replication and repair; DNA replication | Brite Hierarchies; Protein families: genetic information processing; DNA replication proteins
K02323	3.11005e-06	1.87555e-06	0.193854	4.63946e-06	1.91011e-06	0.0436439	-2.24368e-06	1.76498e-06	0.877087	DNA polymerase II small subunit [EC:2.7.7.7]	Genetic Information Processing; Replication and repair; DNA replication | Brite Hierarchies; Protein families: genetic information processing; DNA replication proteins
K02334	0.000102052	3.46442e-05	0.0107427	0.000170586	3.52977e-05	2.11609e-05	-7.1175e-05	3.491e-05	0.865586	DNA polymerase bacteriophage-type [EC:2.7.7.7]	Not Included in Pathway or Brite; Unclassified: metabolism; Enzymes with EC numbers
K02335	0.0015722	0.000529471	0.00947251	0.000875671	0.000538705	0.197842	0.000696527	0.00062951	0.883033	DNA polymerase I [EC:2.7.7.7]	Genetic Information Processing; Replication and repair; DNA replication | Genetic Information Processing; Replication and repair; Base excision repair | Genetic Information Processing; Replication and repair; Nucleotide excision repair | Genetic Information Processing; Replication and repair; Homologous recombination | Brite Hierarchies; Protein families: genetic information processing; DNA repli…
K02336	-0.000174477	2.24927e-05	4.04889e-11	-0.000163145	2.2885e-05	6.86855e-10	-1.02201e-05	6.00666e-06	0.865586	DNA polymerase II [EC:2.7.7.7]	Brite Hierarchies; Protein families: genetic information processing; DNA repair and recombination proteins
K02337	0.000359525	5.6404e-05	5.52495e-08	0.000398814	5.74648e-05	4.42946e-09	-3.93335e-05	4.71724e-05	0.941667	DNA polymerase III subunit alpha [EC:2.7.7.7]	Genetic Information Processing; Replication and repair; DNA replication | Genetic Information Processing; Replication and repair; Mismatch repair | Genetic Information Processing; Replication and repair; Homologous recombination | Brite Hierarchies; Protein families: genetic information processing; DNA replication proteins | Brite Hierarchies; Protein families: genetic information processing; DNA…
K02338	6.811e-05	1.72303e-05	0.000522538	7.83705e-05	1.76082e-05	8.99607e-05	-8.77304e-06	1.38163e-05	0.968092	DNA polymerase III subunit beta [EC:2.7.7.7]	Genetic Information Processing; Replication and repair; DNA replication | Genetic Information Processing; Replication and repair; Mismatch repair | Genetic Information Processing; Replication and repair; Homologous recombination | Brite Hierarchies; Protein families: genetic information processing; DNA replication proteins | Brite Hierarchies; Protein families: genetic information processing; DNA…
K02339	-3.95682e-05	5.06651e-06	3.22001e-11	-3.63959e-05	5.15488e-06	9.28596e-10	-3.07615e-06	1.83858e-06	0.865586	DNA polymerase III subunit chi [EC:2.7.7.7]	Genetic Information Processing; Replication and repair; DNA replication | Genetic Information Processing; Replication and repair; Mismatch repair | Genetic Information Processing; Replication and repair; Homologous recombination | Brite Hierarchies; Protein families: genetic information processing; DNA replication proteins | Brite Hierarchies; Protein families: genetic information processing; DNA…
K02341	5.41147e-05	1.92009e-05	0.0152739	6.24127e-05	1.9589e-05	0.005521	-9.07461e-06	1.09999e-05	0.942508	DNA polymerase III subunit delta' [EC:2.7.7.7]	Genetic Information Processing; Replication and repair; DNA replication | Genetic Information Processing; Replication and repair; Mismatch repair | Genetic Information Processing; Replication and repair; Homologous recombination | Brite Hierarchies; Protein families: genetic information processing; DNA replication proteins | Brite Hierarchies; Protein families: genetic information processing; DNA…
K02342	-0.000124406	3.06538e-05	0.000297107	-9.40161e-05	3.11884e-05	0.00834557	-3.03896e-05	2.58283e-05	0.877707	DNA polymerase III subunit epsilon [EC:2.7.7.7]	Genetic Information Processing; Replication and repair; DNA replication | Genetic Information Processing; Replication and repair; Mismatch repair | Genetic Information Processing; Replication and repair; Homologous recombination | Brite Hierarchies; Protein families: genetic information processing; DNA replication proteins | Brite Hierarchies; Protein families: genetic information processing; DNA…
K02343	-0.000225823	4.5442e-05	1.43016e-05	-0.000191508	4.62904e-05	0.000273885	-3.49601e-05	2.58869e-05	0.867706	DNA polymerase III subunit gamma/tau [EC:2.7.7.7]	Genetic Information Processing; Replication and repair; DNA replication | Genetic Information Processing; Replication and repair; Mismatch repair | Genetic Information Processing; Replication and repair; Homologous recombination | Brite Hierarchies; Protein families: genetic information processing; DNA replication proteins | Brite Hierarchies; Protein families: genetic information processing; DNA…
K02344	-3.49912e-05	4.417e-06	1.99809e-11	-3.28457e-05	4.49403e-06	3.06608e-10	-2.06047e-06	1.4081e-06	0.869293	DNA polymerase III subunit psi [EC:2.7.7.7]	Genetic Information Processing; Replication and repair; DNA replication | Genetic Information Processing; Replication and repair; Mismatch repair | Genetic Information Processing; Replication and repair; Homologous recombination | Brite Hierarchies; Protein families: genetic information processing; DNA replication proteins | Brite Hierarchies; Protein families: genetic information processing; DNA…
K02345	-2.26036e-05	3.17633e-06	1.81766e-11	-2.14284e-05	3.23173e-06	3.28038e-10	-1.11902e-06	7.7998e-07	0.870067	DNA polymerase III subunit theta [EC:2.7.7.7]	Genetic Information Processing; Replication and repair; DNA replication | Genetic Information Processing; Replication and repair; Mismatch repair | Genetic Information Processing; Replication and repair; Homologous recombination | Brite Hierarchies; Protein families: genetic information processing; DNA replication proteins | Brite Hierarchies; Protein families: genetic information processing; DNA…
K02348	-1.8023e-05	6.1529e-06	0.0113762	-6.49225e-06	6.29878e-06	0.47074	-1.14543e-05	4.96492e-06	0.865586	ElaA protein	Not Included in Pathway or Brite; Poorly characterized; General function prediction only
K02355	0.000768706	4.6322e-05	3.1466e-25	0.000759494	4.73645e-05	6.21387e-25	6.89934e-06	3.84187e-05	1	elongation factor G	Brite Hierarchies; Protein families: genetic information processing; Translation factors | Brite Hierarchies; Protein families: genetic information processing; Mitochondrial biogenesis
K02356	1.02776e-05	7.57326e-06	0.305123	2.66678e-05	7.70602e-06	0.00279771	-1.18507e-05	5.7929e-06	0.865586	elongation factor P	Brite Hierarchies; Protein families: genetic information processing; Translation factors
K02357	6.50537e-05	1.16954e-05	1.41404e-06	8.46169e-05	1.19418e-05	2.36807e-09	-1.79376e-05	8.79309e-06	0.865586	elongation factor Ts	Brite Hierarchies; Protein families: genetic information processing; Translation factors | Brite Hierarchies; Protein families: genetic information processing; Mitochondrial biogenesis
K02361	-7.98636e-05	1.57103e-05	9.09954e-06	-7.58012e-05	1.60448e-05	3.33044e-05	-3.70984e-06	1.10039e-05	1	isochorismate synthase [EC:5.4.4.2]	Metabolism; Metabolism of cofactors and vitamins; Ubiquinone and other terpenoid-quinone biosynthesis | Metabolism; Metabolism of terpenoids and polyketides; Biosynthesis of siderophore group nonribosomal peptides
K02362	-0.000118801	1.23887e-05	1.114e-13	-0.000112146	1.2608e-05	1.44145e-12	-6.64114e-06	3.37066e-06	0.865586	enterobactin synthetase component D [EC:6.3.2.14 2.7.8.-]	Metabolism; Metabolism of terpenoids and polyketides; Biosynthesis of siderophore group nonribosomal peptides
K02363	-0.000106133	1.375e-05	2.06225e-10	-9.91361e-05	1.4005e-05	2.29997e-09	-6.92598e-06	4.87783e-06	0.867706	2,3-dihydroxybenzoate-AMP ligase [EC:6.3.2.14 2.7.7.58]	Metabolism; Metabolism of terpenoids and polyketides; Biosynthesis of siderophore group nonribosomal peptides | Brite Hierarchies; Protein families: metabolism; Polyketide biosynthesis proteins
K02364	-0.000254939	3.3429e-05	7.24055e-11	-0.000236693	3.4012e-05	1.45381e-09	-1.80731e-05	1.06034e-05	0.865586	enterobactin synthetase component F [EC:6.3.2.14]	Metabolism; Metabolism of terpenoids and polyketides; Biosynthesis of siderophore group nonribosomal peptides | Brite Hierarchies; Protein families: metabolism; Polyketide biosynthesis proteins
K02371	0.000244684	2.49377e-05	5.93216e-14	0.000216123	2.54303e-05	9.67453e-12	2.6273e-05	1.89502e-05	0.867706	enoyl-[acyl-carrier protein] reductase II [EC:1.3.1.9]	Metabolism; Lipid metabolism; Fatty acid biosynthesis | Brite Hierarchies; Protein families: metabolism; Lipid biosynthesis proteins
K02372	0.00010722	1.31349e-05	4.3379e-11	9.97371e-05	1.34104e-05	6.21463e-10	7.6356e-06	1.26773e-05	0.976233	3-hydroxyacyl-[acyl-carrier-protein] dehydratase [EC:4.2.1.59]	Metabolism; Lipid metabolism; Fatty acid biosynthesis | Metabolism; Metabolism of cofactors and vitamins; Biotin metabolism | Brite Hierarchies; Protein families: metabolism; Lipid biosynthesis proteins
K02380	-7.50097e-05	9.92518e-06	9.83055e-11	-6.77245e-05	1.00983e-05	4.6213e-09	-7.24668e-06	3.64921e-06	0.865586	FdhE protein	Not Included in Pathway or Brite; Unclassified: genetic information processing; Protein processing
K02381	-0.000221592	3.58559e-05	5.14684e-08	-0.000189627	3.64812e-05	3.5839e-06	-3.16843e-05	1.41382e-05	0.865586	FdrA protein	Not Included in Pathway or Brite; Unclassified: metabolism; Energy metabolism
K02385	4.1042e-06	1.16813e-06	0.0138418	4.43124e-06	1.1885e-06	0.00993239	-2.99056e-07	1.18782e-06	1	flagellar protein FlbD	Brite Hierarchies; Protein families: signaling and cellular processes; Bacterial motility proteins
K02386	-4.05092e-05	6.51584e-06	4.35036e-08	-3.81794e-05	6.62948e-06	3.31448e-07	-2.22375e-06	2.38177e-06	0.914438	flagella basal body P-ring formation protein FlgA	Cellular Processes; Cell motility; Flagellar assembly | Brite Hierarchies; Protein families: signaling and cellular processes; Bacterial motility proteins
K02387	-1.24149e-05	5.29468e-06	0.0468509	-9.31758e-06	5.38703e-06	0.164455	-3.09731e-06	3.51665e-06	0.931495	flagellar basal-body rod protein FlgB	Cellular Processes; Cell motility; Flagellar assembly | Brite Hierarchies; Protein families: signaling and cellular processes; Bacterial motility proteins
K02391	-4.96411e-05	7.76125e-06	1.93039e-08	-4.6648e-05	7.89661e-06	1.72296e-07	-2.81951e-06	2.34171e-06	0.877087	flagellar basal-body rod protein FlgF	Cellular Processes; Cell motility; Flagellar assembly | Brite Hierarchies; Protein families: signaling and cellular processes; Bacterial motility proteins
K02392	3.12885e-05	1.5286e-05	0.0889697	3.79183e-05	1.55526e-05	0.0376642	-6.568e-06	1.48562e-05	1	flagellar basal-body rod protein FlgG	Cellular Processes; Cell motility; Flagellar assembly | Brite Hierarchies; Protein families: signaling and cellular processes; Bacterial motility proteins
K02393	-4.36327e-05	6.82337e-06	1.94201e-08	-4.0713e-05	6.94237e-06	2.07959e-07	-2.77463e-06	2.27991e-06	0.877087	flagellar L-ring protein precursor FlgH	Cellular Processes; Cell motility; Flagellar assembly | Brite Hierarchies; Protein families: signaling and cellular processes; Bacterial motility proteins
K02394	-6.83985e-05	1.06809e-05	1.86178e-08	-6.34627e-05	1.08671e-05	2.31531e-07	-4.68998e-06	3.26634e-06	0.867706	flagellar P-ring protein precursor FlgI	Cellular Processes; Cell motility; Flagellar assembly | Brite Hierarchies; Protein families: signaling and cellular processes; Bacterial motility proteins
K02395	6.00263e-05	2.75963e-05	0.0684044	9.48668e-05	2.80776e-05	0.00284982	-3.48406e-05	2.90404e-05	0.877087	flagellar protein FlgJ	Brite Hierarchies; Protein families: signaling and cellular processes; Bacterial motility proteins
K02396	6.99864e-05	2.8592e-05	0.0367705	7.32429e-05	2.90906e-05	0.0311032	-3.24583e-06	2.97693e-05	1	flagellar hook-associated protein 1 FlgK	Cellular Processes; Cell motility; Flagellar assembly | Brite Hierarchies; Protein families: signaling and cellular processes; Bacterial motility proteins
K02399	-2.80942e-05	4.30127e-06	1.03722e-08	-2.62381e-05	4.37629e-06	1.1663e-07	-1.81851e-06	1.4027e-06	0.877649	flagella synthesis protein FlgN	Cellular Processes; Cell motility; Flagellar assembly | Brite Hierarchies; Protein families: signaling and cellular processes; Bacterial motility proteins
K02400	-9.97763e-05	2.95184e-05	0.00283781	-7.95734e-05	3.00332e-05	0.0223983	-2.00212e-05	1.54567e-05	0.871059	flagellar biosynthesis protein FlhA	Cellular Processes; Cell motility; Flagellar assembly | Brite Hierarchies; Protein families: signaling and cellular processes; Secretion system | Brite Hierarchies; Protein families: signaling and cellular processes; Bacterial motility proteins
K02402	-2.38016e-05	3.56401e-06	3.10787e-10	-2.19105e-05	3.62617e-06	1.17822e-08	-1.81777e-06	1.36062e-06	0.877087	flagellar transcriptional activator FlhC	Environmental Information Processing; Signal transduction; Two-component system | Cellular Processes; Cellular community - prokaryotes; Quorum sensing | Cellular Processes; Cellular community - prokaryotes; Biofilm formation - Escherichia coli | Cellular Processes; Cell motility; Flagellar assembly | Brite Hierarchies; Protein families: signaling and cellular processes; Bacterial motility proteins
K02403	-1.53724e-05	2.38662e-06	1.41014e-09	-1.40034e-05	2.42825e-06	6.09903e-08	-1.31705e-06	9.06169e-07	0.869293	flagellar transcriptional activator FlhD	Environmental Information Processing; Signal transduction; Two-component system | Cellular Processes; Cellular community - prokaryotes; Quorum sensing | Cellular Processes; Cellular community - prokaryotes; Biofilm formation - Escherichia coli | Cellular Processes; Cell motility; Flagellar assembly | Brite Hierarchies; Protein families: signaling and cellular processes; Bacterial motility proteins
K02404	4.27548e-05	7.44609e-06	7.9344e-07	4.44674e-05	7.58002e-06	4.27165e-07	-1.60977e-06	8.60255e-06	1	flagellar biosynthesis protein FlhF	Brite Hierarchies; Protein families: signaling and cellular processes; Bacterial motility proteins
K02405	1.53256e-05	1.03729e-05	0.251566	2.80778e-05	1.05538e-05	0.0217848	-1.27522e-05	9.83104e-06	0.86962	RNA polymerase sigma factor for flagellar operon FliA	Environmental Information Processing; Signal transduction; Two-component system | Cellular Processes; Cellular community - prokaryotes; Biofilm formation - Vibrio cholerae | Cellular Processes; Cellular community - prokaryotes; Biofilm formation - Pseudomonas aeruginosa | Cellular Processes; Cellular community - prokaryotes; Biofilm formation - Escherichia coli | Cellular Processes; Cell motility…
K02406	0.000133332	3.07266e-05	0.000106567	0.000113099	3.12625e-05	0.00133589	2.02329e-05	3.43213e-05	0.976895	flagellin	Environmental Information Processing; Signal transduction; Two-component system | Cellular Processes; Cell motility; Flagellar assembly | Organismal Systems; Immune system; NOD-like receptor signaling pathway | Organismal Systems; Environmental adaptation; Plant-pathogen interaction | Human Diseases; Infectious diseases: Bacterial; Salmonella infection | Human Diseases; Infectious diseases: Bacte…
K02407	7.21622e-05	2.39981e-05	0.00915639	7.30486e-05	2.44495e-05	0.00954437	-5.54216e-07	2.39229e-05	1	flagellar hook-associated protein 2	Cellular Processes; Cell motility; Flagellar assembly | Brite Hierarchies; Protein families: signaling and cellular processes; Bacterial motility proteins
K02415	-1.42814e-05	5.41743e-06	0.024076	-1.24162e-05	5.51486e-06	0.0589914	-1.84835e-06	3.43227e-06	0.987849	flagellar FliL protein	Brite Hierarchies; Protein families: signaling and cellular processes; Bacterial motility proteins
K02417	3.35804e-05	9.776e-06	0.00271041	3.22943e-05	9.95486e-06	0.00466666	1.82428e-06	9.22216e-06	1	flagellar motor switch protein FliN/FliY	Cellular Processes; Cell motility; Bacterial chemotaxis | Cellular Processes; Cell motility; Flagellar assembly | Brite Hierarchies; Protein families: signaling and cellular processes; Secretion system | Brite Hierarchies; Protein families: signaling and cellular processes; Bacterial motility proteins
K02422	1.97279e-05	8.05598e-06	0.0379263	2.23514e-05	8.20048e-06	0.019142	-2.57789e-06	8.2445e-06	1	flagellar protein FliS	Cellular Processes; Cell motility; Flagellar assembly | Brite Hierarchies; Protein families: signaling and cellular processes; Bacterial motility proteins
K02423	-1.85972e-05	2.93776e-06	1.73082e-09	-1.74496e-05	2.989e-06	3.01338e-08	-1.04848e-06	9.44811e-07	0.889004	flagellar protein FliT	Cellular Processes; Cell motility; Flagellar assembly | Brite Hierarchies; Protein families: signaling and cellular processes; Bacterial motility proteins
K02425	-2.3137e-05	3.59777e-06	1.29404e-09	-2.15114e-05	3.66052e-06	3.02579e-08	-1.53888e-06	1.07007e-06	0.869293	regulator of sigma S factor FliZ	Cellular Processes; Cellular community - prokaryotes; Biofilm formation - Escherichia coli | Brite Hierarchies; Protein families: signaling and cellular processes; Bacterial motility proteins
K02426	-3.62647e-05	1.28103e-05	0.0147715	-1.52392e-05	1.30618e-05	0.396392	-2.04098e-05	1.01573e-05	0.865586	cysteine desulfuration protein SufE	Not Included in Pathway or Brite; Poorly characterized; General function prediction only
K02427	-3.86981e-05	5.58596e-06	1.68439e-09	-3.42904e-05	5.68338e-06	9.8862e-08	-4.36447e-06	2.15811e-06	0.865586	23S rRNA (uridine2552-2'-O)-methyltransferase [EC:2.1.1.166]	Brite Hierarchies; Protein families: genetic information processing; Ribosome biogenesis
K02429	-0.000223298	5.93353e-05	0.000825178	-0.000181888	6.03702e-05	0.00837933	-4.14104e-05	5.46574e-05	0.949574	MFS transporter, FHS family, L-fucose permease	Brite Hierarchies; Protein families: signaling and cellular processes; Transporters
K02430	-5.95967e-05	8.0225e-06	1.78034e-10	-5.63151e-05	8.16241e-06	1.91489e-09	-3.09129e-06	2.02296e-06	0.865586	DeoR family transcriptional regulator, L-fucose operon activator	Brite Hierarchies; Protein families: genetic information processing; Transcription factors
K02431	-4.98095e-05	2.12013e-05	0.0484726	-5.65173e-05	2.15875e-05	0.0255843	6.50424e-06	6.01188e-06	0.885145	L-fucose mutarotase [EC:5.1.3.29]	Not Included in Pathway or Brite; Unclassified: metabolism; Enzymes with EC numbers
K02433	-0.000117428	4.46126e-05	0.0246673	-0.000110287	4.53992e-05	0.0397353	-7.175e-06	3.46933e-05	1	aspartyl-tRNA(Asn)/glutamyl-tRNA(Gln) amidotransferase subunit A [EC:6.3.5.6 6.3.5.7]	Genetic Information Processing; Translation; Aminoacyl-tRNA biosynthesis | Brite Hierarchies; Protein families: genetic information processing; Mitochondrial biogenesis
K02434	-0.000107938	4.50274e-05	0.0430819	-0.0001014	4.58137e-05	0.0645135	-6.54019e-06	3.50571e-05	1	aspartyl-tRNA(Asn)/glutamyl-tRNA(Gln) amidotransferase subunit B [EC:6.3.5.6 6.3.5.7]	Genetic Information Processing; Translation; Aminoacyl-tRNA biosynthesis | Brite Hierarchies; Protein families: genetic information processing; Mitochondrial biogenesis
K02436	-4.98185e-05	7.30555e-06	7.06112e-09	-4.64359e-05	7.43481e-06	7.0659e-08	-3.12189e-06	2.01155e-06	0.865586	DeoR family transcriptional regulator, galactitol utilization operon repressor	Brite Hierarchies; Protein families: genetic information processing; Transcription factors
K02437	-9.33415e-05	9.91964e-06	1.37469e-14	-7.65749e-05	1.00926e-05	8.63875e-11	-1.67666e-05	9.15523e-06	0.865586	glycine cleavage system H protein	Metabolism; Carbohydrate metabolism; Glyoxylate and dicarboxylate metabolism | Metabolism; Amino acid metabolism; Glycine, serine and threonine metabolism
K02438	-0.00014203	1.81958e-05	3.27244e-11	-0.000133016	1.85131e-05	5.32261e-10	-8.61501e-06	6.19113e-06	0.867706	glycogen debranching enzyme [EC:3.2.1.196]	Metabolism; Carbohydrate metabolism; Starch and sucrose metabolism
K02439	-5.50574e-05	5.82486e-06	1.10584e-14	-5.40124e-05	5.92645e-06	6.15583e-14	-1.2154e-06	2.41334e-06	0.993649	thiosulfate sulfurtransferase [EC:2.8.1.1]	Metabolism; Energy metabolism; Sulfur metabolism
K02440	-0.000273567	2.70772e-05	1.18966e-14	-0.000263529	2.7556e-05	7.77368e-14	-1.00678e-05	1.53813e-05	0.965808	glycerol uptake facilitator protein	Brite Hierarchies; Protein families: signaling and cellular processes; Transporters
K02442	-2.12874e-05	2.67314e-06	4.5453e-14	-1.96558e-05	2.71976e-06	8.21116e-12	-1.59699e-06	7.77579e-07	0.865586	membrane protein GlpM	Not Included in Pathway or Brite; Poorly characterized; General function prediction only
K02444	-0.000109301	1.89721e-05	1.42277e-06	-9.95547e-05	1.94052e-05	1.16943e-05	8.18952e-07	8.42255e-06	1	DeoR family transcriptional regulator, glycerol-3-phosphate regulon repressor	Brite Hierarchies; Protein families: genetic information processing; Transcription factors
K02446	-0.000140561	1.67333e-05	1.5758e-11	-0.000128875	1.7114e-05	3.98244e-10	-1.17757e-05	7.95041e-06	0.867706	fructose-1,6-bisphosphatase II [EC:3.1.3.11]	Metabolism; Carbohydrate metabolism; Glycolysis / Gluconeogenesis | Metabolism; Carbohydrate metabolism; Pentose phosphate pathway | Metabolism; Carbohydrate metabolism; Fructose and mannose metabolism | Metabolism; Energy metabolism; Carbon fixation in photosynthetic organisms | Metabolism; Energy metabolism; Methane metabolism
K02448	1.84833e-05	4.16533e-06	7.37444e-05	1.02537e-05	4.23797e-06	0.0393419	8.23345e-06	3.65699e-06	0.865586	nitric oxide reductase NorD protein	Not Included in Pathway or Brite; Unclassified: metabolism; Energy metabolism
K02450	-6.70781e-05	1.48929e-05	7.96343e-05	-7.52106e-05	1.52166e-05	1.51016e-05	8.93526e-06	8.38359e-06	0.887484	general secretion pathway protein A	Brite Hierarchies; Protein families: signaling and cellular processes; Secretion system
K02451	-2.2865e-05	3.68961e-06	5.1743e-09	-2.11509e-05	3.75396e-06	1.15589e-07	-1.71755e-06	8.74924e-07	0.865586	general secretion pathway protein B	Brite Hierarchies; Protein families: signaling and cellular processes; Secretion system
K02452	-7.31562e-05	9.98898e-06	9.50019e-10	-6.51986e-05	1.01695e-05	3.7319e-08	-7.81144e-06	3.50994e-06	0.865586	general secretion pathway protein C	Environmental Information Processing; Membrane transport; Bacterial secretion system | Cellular Processes; Cellular community - prokaryotes; Biofilm formation - Vibrio cholerae | Brite Hierarchies; Protein families: signaling and cellular processes; Secretion system
K02453	-0.00026683	4.79972e-05	7.86697e-07	-0.000221518	4.88343e-05	5.07186e-05	-4.54873e-05	2.37069e-05	0.865586	general secretion pathway protein D	Environmental Information Processing; Membrane transport; Bacterial secretion system | Cellular Processes; Cellular community - prokaryotes; Biofilm formation - Vibrio cholerae | Brite Hierarchies; Protein families: signaling and cellular processes; Secretion system
K02454	-0.000177067	2.50612e-05	3.01113e-09	-0.000152126	2.55622e-05	2.67385e-07	-2.47851e-05	8.74025e-06	0.865586	general secretion pathway protein E	Environmental Information Processing; Membrane transport; Bacterial secretion system | Cellular Processes; Cellular community - prokaryotes; Biofilm formation - Vibrio cholerae | Brite Hierarchies; Protein families: signaling and cellular processes; Secretion system
K02455	-0.000123701	1.6987e-05	1.25133e-09	-0.000110561	1.72896e-05	4.28821e-08	-1.3017e-05	5.32582e-06	0.865586	general secretion pathway protein F	Environmental Information Processing; Membrane transport; Bacterial secretion system | Cellular Processes; Cellular community - prokaryotes; Biofilm formation - Vibrio cholerae | Brite Hierarchies; Protein families: signaling and cellular processes; Secretion system
K02456	-6.24746e-05	1.82738e-05	0.00252038	-4.36403e-05	1.85925e-05	0.0465952	-1.87912e-05	9.94125e-06	0.865586	general secretion pathway protein G	Environmental Information Processing; Membrane transport; Bacterial secretion system | Cellular Processes; Cellular community - prokaryotes; Biofilm formation - Vibrio cholerae | Brite Hierarchies; Protein families: signaling and cellular processes; Secretion system
K02457	-6.20278e-05	8.54104e-06	3.77784e-10	-5.58561e-05	8.69e-06	1.67402e-08	-6.10902e-06	2.85846e-06	0.865586	general secretion pathway protein H	Environmental Information Processing; Membrane transport; Bacterial secretion system | Cellular Processes; Cellular community - prokaryotes; Biofilm formation - Vibrio cholerae | Brite Hierarchies; Protein families: signaling and cellular processes; Secretion system
K02458	-5.02306e-05	6.78802e-06	2.03161e-10	-4.50078e-05	6.90641e-06	1.1097e-08	-5.16209e-06	2.30176e-06	0.865586	general secretion pathway protein I	Environmental Information Processing; Membrane transport; Bacterial secretion system | Cellular Processes; Cellular community - prokaryotes; Biofilm formation - Vibrio cholerae | Brite Hierarchies; Protein families: signaling and cellular processes; Secretion system
K02459	-7.07902e-05	9.58098e-06	2.13756e-10	-6.34012e-05	9.74808e-06	1.17822e-08	-7.34021e-06	3.35673e-06	0.865586	general secretion pathway protein J	Environmental Information Processing; Membrane transport; Bacterial secretion system | Cellular Processes; Cellular community - prokaryotes; Biofilm formation - Vibrio cholerae | Brite Hierarchies; Protein families: signaling and cellular processes; Secretion system
K02460	-0.000102751	1.39241e-05	8.14436e-10	-9.13323e-05	1.41711e-05	3.37299e-08	-1.1345e-05	4.93242e-06	0.865586	general secretion pathway protein K	Environmental Information Processing; Membrane transport; Bacterial secretion system | Cellular Processes; Cellular community - prokaryotes; Biofilm formation - Vibrio cholerae | Brite Hierarchies; Protein families: signaling and cellular processes; Secretion system
K02461	-0.000110337	1.42431e-05	1.87229e-10	-9.91096e-05	1.4495e-05	6.42658e-09	-1.10817e-05	5.13078e-06	0.865586	general secretion pathway protein L	Environmental Information Processing; Membrane transport; Bacterial secretion system | Cellular Processes; Cellular community - prokaryotes; Biofilm formation - Vibrio cholerae | Brite Hierarchies; Protein families: signaling and cellular processes; Secretion system
K02462	-5.02894e-05	6.4721e-06	1.57669e-10	-4.57317e-05	6.58531e-06	3.86421e-09	-4.49915e-06	2.13606e-06	0.865586	general secretion pathway protein M	Environmental Information Processing; Membrane transport; Bacterial secretion system | Cellular Processes; Cellular community - prokaryotes; Biofilm formation - Vibrio cholerae | Brite Hierarchies; Protein families: signaling and cellular processes; Secretion system
K02463	-1.378e-05	4.22995e-06	0.00411206	-1.34525e-05	4.30372e-06	0.00606276	-3.26886e-07	2.5816e-07	0.914438	general secretion pathway protein N	Cellular Processes; Cellular community - prokaryotes; Biofilm formation - Vibrio cholerae | Brite Hierarchies; Protein families: signaling and cellular processes; Secretion system
K02464	-4.072e-05	5.97876e-06	2.86896e-09	-3.7538e-05	6.08304e-06	5.36359e-08	-3.18463e-06	1.69557e-06	0.865586	general secretion pathway protein O [EC:3.4.23.43 2.1.1.-]	Environmental Information Processing; Membrane transport; Bacterial secretion system | Brite Hierarchies; Protein families: metabolism; Peptidases | Brite Hierarchies; Protein families: signaling and cellular processes; Secretion system
K02466	-3.18839e-05	3.60873e-06	1.24181e-16	-2.96225e-05	3.67519e-06	4.47077e-14	-2.15679e-06	1.1507e-06	0.865586	glucitol operon activator protein	Not Included in Pathway or Brite; Unclassified: genetic information processing; Transcription
K02467	-7.71352e-05	9.85141e-06	2.95297e-11	-7.0378e-05	1.00232e-05	1.10127e-09	-6.65123e-06	3.29761e-06	0.865586	arabinose 5-phosphate isomerase [EC:5.3.1.13]	Not Included in Pathway or Brite; Unclassified: metabolism; Enzymes with EC numbers
K02468	-4.84265e-05	6.21474e-06	3.47401e-11	-4.53349e-05	6.32313e-06	5.70324e-10	-3.01467e-06	2.00259e-06	0.867706	DeoR family transcriptional regulator, glucitol operon repressor	Brite Hierarchies; Protein families: genetic information processing; Transcription factors
K02469	0.000327877	0.000100794	0.00457857	0.000261788	0.000102941	0.0302132	6.02427e-05	7.65008e-05	0.946131	DNA gyrase subunit A [EC:5.99.1.3]	Brite Hierarchies; Protein families: genetic information processing; DNA replication proteins | Brite Hierarchies; Protein families: genetic information processing; DNA repair and recombination proteins
K02470	0.000237089	7.41504e-05	0.00537446	0.000175618	7.57681e-05	0.0511172	5.85041e-05	5.77848e-05	0.893215	DNA gyrase subunit B [EC:5.99.1.3]	Brite Hierarchies; Protein families: genetic information processing; DNA replication proteins | Brite Hierarchies; Protein families: genetic information processing; DNA repair and recombination proteins
K02472	-7.53108e-05	1.74787e-05	0.000151547	-7.42139e-05	1.78088e-05	0.000240709	-1.05676e-06	9.82277e-06	1	UDP-N-acetyl-D-mannosaminuronic acid dehydrogenase [EC:1.1.1.336]	Metabolism; Carbohydrate metabolism; Amino sugar and nucleotide sugar metabolism | Cellular Processes; Cellular community - prokaryotes; Biofilm formation - Vibrio cholerae
K02473	2.03709e-05	5.20288e-06	0.000491073	1.47191e-05	5.29362e-06	0.0158776	5.65182e-06	6.05661e-06	0.916074	UDP-N-acetylglucosamine 4-epimerase [EC:5.1.3.7]	Metabolism; Carbohydrate metabolism; Amino sugar and nucleotide sugar metabolism
K02475	-5.2132e-06	1.54681e-06	0.0156211	-5.11088e-06	1.57409e-06	0.0189032	-1.03979e-07	2.73931e-07	1	two-component system, CitB family, response regulator	Brite Hierarchies; Protein families: signaling and cellular processes; Two-component system
K02476	1.82096e-05	5.76718e-06	0.00598729	1.46334e-05	5.89027e-06	0.0347282	3.56864e-06	5.4949e-06	0.966321	two-component system, CitB family, sensor kinase [EC:2.7.13.3]	Brite Hierarchies; Protein families: metabolism; Protein kinases | Brite Hierarchies; Protein families: signaling and cellular processes; Two-component system
K02477	0.000371284	7.23686e-05	6.99803e-06	0.000404419	7.36437e-05	1.56969e-06	-3.31265e-05	5.26006e-05	0.968586	two-component system, LytTR family, response regulator	Brite Hierarchies; Protein families: signaling and cellular processes; Two-component system
K02480	4.89299e-05	9.3913e-06	3.41164e-06	5.15445e-05	9.55509e-06	1.57651e-06	-2.61465e-06	9.95042e-06	1	two-component system, NarL family, sensor kinase [EC:2.7.13.3]	Brite Hierarchies; Protein families: metabolism; Protein kinases | Brite Hierarchies; Protein families: signaling and cellular processes; Two-component system
K02483	0.000234269	4.37193e-05	3.11464e-06	0.000122834	4.46402e-05	0.0179838	0.000110143	4.07526e-05	0.865586	two-component system, OmpR family, response regulator	Brite Hierarchies; Protein families: signaling and cellular processes; Two-component system
K02484	-0.000178745	4.70223e-05	0.000725404	-0.000168857	4.78424e-05	0.00177492	-9.8874e-06	3.0187e-05	1	two-component system, OmpR family, sensor kinase [EC:2.7.13.3]	Brite Hierarchies; Protein families: metabolism; Protein kinases | Brite Hierarchies; Protein families: signaling and cellular processes; Two-component system
K02485	-4.04179e-05	5.8903e-06	6.05776e-09	-3.74088e-05	5.99516e-06	7.37214e-08	-2.62007e-06	1.90104e-06	0.867706	two-component system, response regulator	Brite Hierarchies; Protein families: signaling and cellular processes; Two-component system
K02487	-1.06551e-05	3.93839e-06	0.0174228	-1.03077e-05	4.00707e-06	0.0248674	-3.47398e-07	5.12899e-07	0.971258	type IV pili sensor histidine kinase and response regulator	Environmental Information Processing; Signal transduction; Two-component system | Brite Hierarchies; Protein families: signaling and cellular processes; Two-component system | Brite Hierarchies; Protein families: signaling and cellular processes; Bacterial motility proteins
K02488	0.000125871	3.82135e-05	0.00401374	9.90358e-05	3.89165e-05	0.0299496	2.88095e-05	2.74552e-05	0.889004	two-component system, cell cycle response regulator [EC:2.7.7.65]	Environmental Information Processing; Signal transduction; Two-component system | Cellular Processes; Cell growth and death; Cell cycle - Caulobacter | Brite Hierarchies; Protein families: signaling and cellular processes; Two-component system
K02491	8.12413e-06	1.89706e-06	0.00420248	8.20781e-06	1.93518e-06	0.00403844	-1.11469e-07	1.75264e-06	1	two-component system, sporulation sensor kinase A [EC:2.7.13.3]	Environmental Information Processing; Signal transduction; Two-component system | Brite Hierarchies; Protein families: metabolism; Protein kinases | Brite Hierarchies; Protein families: signaling and cellular processes; Two-component system
K02493	8.11964e-05	1.46521e-05	1.51649e-06	9.45521e-05	1.49565e-05	5.81324e-08	-1.36465e-05	1.11817e-05	0.877087	release factor glutamine methyltransferase [EC:2.1.1.297]	Brite Hierarchies; Protein families: genetic information processing; Translation factors
K02494	-3.65477e-05	4.75097e-06	5.41569e-11	-3.41522e-05	4.83383e-06	9.10329e-10	-2.26423e-06	1.52535e-06	0.867706	outer membrane lipoprotein LolB	Not Included in Pathway or Brite; Unclassified: signaling and cellular processes; Structural proteins
K02495	0.000216955	2.83374e-05	6.343e-11	0.000191724	2.88316e-05	6.03024e-09	2.52303e-05	2.23181e-05	0.877707	oxygen-independent coproporphyrinogen III oxidase [EC:1.3.98.3]	Metabolism; Metabolism of cofactors and vitamins; Porphyrin and chlorophyll metabolism
K02496	-9.58524e-05	1.2529e-05	6.49392e-11	-8.9725e-05	1.27476e-05	1.02269e-09	-5.85257e-06	3.82567e-06	0.865586	uroporphyrin-III C-methyltransferase [EC:2.1.1.107]	Metabolism; Metabolism of cofactors and vitamins; Porphyrin and chlorophyll metabolism
K02498	-0.000100237	1.25579e-05	1.51597e-11	-9.40864e-05	1.27769e-05	2.39681e-10	-5.85821e-06	3.76193e-06	0.865586	HemY protein	Not Included in Pathway or Brite; Unclassified: metabolism; Cofactor metabolism
K02499	0.000192122	1.64902e-05	2.71108e-17	0.000185783	1.68318e-05	1.81991e-16	5.76426e-06	1.67724e-05	1	tetrapyrrole methylase family protein / MazG family protein	Brite Hierarchies; Protein families: genetic information processing; Chromosome and associated proteins
K02500	4.92563e-05	1.57497e-05	0.00659043	3.48129e-05	1.60373e-05	0.0704493	1.40024e-05	1.44737e-05	0.908518	imidazole glycerol-phosphate synthase subunit HisF [EC:4.3.2.10]	Metabolism; Amino acid metabolism; Histidine metabolism
K02502	0.000232212	1.89696e-05	3.39042e-18	0.000208108	1.93519e-05	7.28206e-16	2.35947e-05	1.94984e-05	0.877087	ATP phosphoribosyltransferase regulatory subunit	Metabolism; Amino acid metabolism; Histidine metabolism
K02503	3.00654e-05	1.14363e-05	0.0236036	3.07081e-05	1.16358e-05	0.0229855	-6.4275e-07	7.35074e-06	1	histidine triad (HIT) family protein	Brite Hierarchies; Protein families: signaling and cellular processes; Exosome
K02504	-9.46816e-05	1.21281e-05	3.26145e-11	-8.89748e-05	1.23396e-05	4.75447e-10	-5.3507e-06	3.71518e-06	0.867706	protein transport protein HofB	Brite Hierarchies; Protein families: signaling and cellular processes; Secretion system
K02505	-8.36818e-05	1.02954e-05	7.73988e-12	-7.81154e-05	1.0475e-05	1.5631e-10	-5.32992e-06	3.15863e-06	0.865586	protein transport protein HofC	Brite Hierarchies; Protein families: signaling and cellular processes; Secretion system
K02506	-1.37566e-05	3.32187e-06	0.000124328	-1.35377e-05	3.38001e-06	0.000215935	-2.22028e-07	6.99011e-07	1	leader peptidase HopD [EC:3.4.23.43]	Brite Hierarchies; Protein families: metabolism; Peptidases
K02507	-8.34963e-05	1.22588e-05	8.20814e-09	-7.75662e-05	1.24979e-05	9.04378e-08	-5.66967e-06	4.87795e-06	0.877707	protein transport protein HofQ	Brite Hierarchies; Protein families: signaling and cellular processes; Secretion system
K02508	-2.95107e-05	8.57556e-06	0.00235119	-2.87181e-05	8.72513e-06	0.00371842	-7.64601e-07	4.59103e-06	1	AraC family transcriptional regulator, 4-hydroxyphenylacetate 3-monooxygenase operon regulatory protein	Brite Hierarchies; Protein families: genetic information processing; Transcription factors
K02509	-3.09199e-05	6.56263e-06	3.47852e-05	-2.84751e-05	6.684e-06	0.000170903	-2.38762e-06	1.94178e-06	0.877087	2-oxo-hept-3-ene-1,7-dioate hydratase [EC:4.2.1.-]	Metabolism; Amino acid metabolism; Tyrosine metabolism
K02511	-4.46784e-05	9.39419e-06	2.90106e-05	-4.36193e-05	9.55868e-06	5.67989e-05	-1.04896e-07	1.6852e-06	1	MFS transporter, ACS family, 4-hydroxyphenylacetate permease	Brite Hierarchies; Protein families: signaling and cellular processes; Transporters
K02518	3.41675e-05	6.75102e-06	1.02202e-05	3.60979e-05	6.88233e-06	4.67876e-06	-1.97805e-06	5.30958e-06	1	translation initiation factor IF-1	Brite Hierarchies; Protein families: genetic information processing; Translation factors
K02519	0.000118281	3.47404e-05	0.00295453	0.000130485	3.54604e-05	0.00124296	-1.38009e-05	2.2161e-05	0.972278	translation initiation factor IF-2	Brite Hierarchies; Protein families: genetic information processing; Translation factors | Brite Hierarchies; Protein families: genetic information processing; Mitochondrial biogenesis
K02520	3.43741e-05	1.16224e-05	0.0104701	3.75481e-05	1.18529e-05	0.00577751	-3.35505e-06	7.0822e-06	1	translation initiation factor IF-3	Brite Hierarchies; Protein families: genetic information processing; Translation factors | Brite Hierarchies; Protein families: genetic information processing; Mitochondrial biogenesis
K02521	-0.000100219	1.64984e-05	8.26647e-08	-9.47518e-05	1.67861e-05	5.44399e-07	-5.2399e-06	8.37292e-06	0.971258	LysR family transcriptional regulator, positive regulator for ilvC	Brite Hierarchies; Protein families: genetic information processing; Transcription factors
K02525	-5.83058e-05	1.15974e-05	1.1015e-05	-5.61892e-05	1.18843e-05	3.25088e-05	-3.48923e-06	7.81487e-06	1	LacI family transcriptional regulator, kdg operon repressor	Brite Hierarchies; Protein families: genetic information processing; Transcription factors
K02526	-7.41836e-05	1.4221e-05	5.36633e-06	-6.54784e-05	1.45696e-05	7.68261e-05	-8.24884e-06	1.19959e-05	0.958974	2-keto-3-deoxygluconate permease	Brite Hierarchies; Protein families: signaling and cellular processes; Transporters
K02528	4.49125e-05	1.45569e-05	0.00747475	6.82672e-05	1.48712e-05	5.63498e-05	-2.33373e-05	1.14616e-05	0.865586	16S rRNA (adenine1518-N6/adenine1519-N6)-dimethyltransferase [EC:2.1.1.182]	Brite Hierarchies; Protein families: genetic information processing; Ribosome biogenesis
K02529	-0.0031938	0.000400368	7.52793e-11	-0.00340596	0.000407992	1.39418e-11	0.000206101	0.000224455	0.918771	LacI family transcriptional regulator	Brite Hierarchies; Protein families: genetic information processing; Transcription factors
K02531	-1.24919e-05	3.43712e-06	0.000895774	-1.17381e-05	3.49736e-06	0.00236541	-7.56217e-07	3.83273e-07	0.867706	transcriptional antiterminator	Brite Hierarchies; Protein families: genetic information processing; Transcription factors
K02532	-0.000384804	3.18311e-05	1.77272e-18	-0.000380166	3.24022e-05	4.2127e-18	-4.82081e-06	1.24202e-05	1	MFS transporter, OHS family, lactose permease	Brite Hierarchies; Protein families: signaling and cellular processes; Transporters
K02533	-4.11155e-05	5.60161e-06	2.6655e-10	-3.67096e-05	5.69931e-06	1.57556e-08	-4.35158e-06	2.17127e-06	0.865586	tRNA/rRNA methyltransferase [EC:2.1.1.-]	Brite Hierarchies; Protein families: genetic information processing; Transfer RNA biogenesis
K02535	-6.99646e-05	9.66467e-06	1.46441e-09	-7.61135e-05	9.91036e-06	2.12993e-10	6.17732e-06	6.02619e-06	0.890177	UDP-3-O-[3-hydroxymyristoyl] N-acetylglucosamine deacetylase [EC:3.5.1.108]	Metabolism; Glycan biosynthesis and metabolism; Lipopolysaccharide biosynthesis | Brite Hierarchies; Protein families: metabolism; Lipopolysaccharide biosynthesis proteins
K02538	-0.00018405	2.47851e-05	1.80346e-10	-0.000169649	2.52174e-05	4.19684e-09	-5.01503e-06	8.60951e-06	0.980125	activator of the mannose operon, transcriptional antiterminator	Brite Hierarchies; Protein families: genetic information processing; Transcription factors
K02546	1.62264e-06	3.81946e-07	0.0283767	2.16504e-06	3.88775e-07	0.0114132	-5.42523e-07	4.51863e-07	0.889004	BlaI family transcriptional regulator, methicillin resistance regulatory protein	Human Diseases; Drug resistance: Antimicrobial; beta-Lactam resistance | Brite Hierarchies; Protein families: genetic information processing; Transcription factors | Brite Hierarchies; Protein families: signaling and cellular processes; Antimicrobial resistance genes
K02548	-0.000268723	2.1799e-05	5.03213e-21	-0.000239604	2.21792e-05	1.10731e-17	-2.91198e-05	1.83728e-05	0.865586	1,4-dihydroxy-2-naphthoate polyprenyltransferase [EC:2.5.1.74]	Metabolism; Metabolism of cofactors and vitamins; Ubiquinone and other terpenoid-quinone biosynthesis | Brite Hierarchies; Protein families: metabolism; Prenyltransferases
K02549	-9.14274e-05	1.49288e-05	1.69153e-07	-8.01748e-05	1.52486e-05	4.63523e-06	-1.05065e-05	1.1901e-05	0.933753	O-succinylbenzoate synthase [EC:4.2.1.113]	Metabolism; Metabolism of cofactors and vitamins; Ubiquinone and other terpenoid-quinone biosynthesis
K02550	-7.2261e-05	1.13612e-05	5.40395e-08	-6.52714e-05	1.15612e-05	8.96828e-07	-6.70621e-06	3.28724e-06	0.865586	glycolate permease	Brite Hierarchies; Protein families: signaling and cellular processes; Transporters
K02551	-0.000151291	3.39604e-05	9.25133e-05	-0.000126214	3.4711e-05	0.00142553	-2.2513e-05	1.94834e-05	0.877707	2-succinyl-5-enolpyruvyl-6-hydroxy-3-cyclohexene-1-carboxylate synthase [EC:2.2.1.9]	Metabolism; Metabolism of cofactors and vitamins; Ubiquinone and other terpenoid-quinone biosynthesis
K02552	-0.000127356	1.44615e-05	2.8095e-13	-0.000115673	1.47137e-05	2.58671e-11	-1.16908e-05	7.95166e-06	0.867706	menaquinone-specific isochorismate synthase [EC:5.4.4.2]	Metabolism; Metabolism of cofactors and vitamins; Ubiquinone and other terpenoid-quinone biosynthesis | Metabolism; Metabolism of terpenoids and polyketides; Biosynthesis of siderophore group nonribosomal peptides
K02553	-4.09963e-05	5.26586e-06	3.57707e-11	-3.8175e-05	5.3577e-06	6.98508e-10	-2.71029e-06	1.72095e-06	0.867706	regulator of ribonuclease activity A	Brite Hierarchies; Protein families: genetic information processing; Messenger RNA biogenesis
K02554	-3.96278e-05	7.14175e-06	1.35953e-06	-3.47501e-05	7.26966e-06	2.55615e-05	-4.82378e-06	2.43703e-06	0.865586	2-keto-4-pentenoate hydratase [EC:4.2.1.80]	Metabolism; Amino acid metabolism; Phenylalanine metabolism | Metabolism; Xenobiotics biodegradation and metabolism; Benzoate degradation | Metabolism; Xenobiotics biodegradation and metabolism; Xylene degradation | Metabolism; Xenobiotics biodegradation and metabolism; Dioxin degradation
K02558	-0.000112331	1.63554e-05	2.2104e-09	-9.80713e-05	1.66407e-05	1.83005e-07	-1.40904e-05	7.29214e-06	0.865586	UDP-N-acetylmuramate: L-alanyl-gamma-D-glutamyl-meso-diaminopimelate ligase [EC:6.3.2.45]	Not Included in Pathway or Brite; Unclassified: metabolism; Enzymes with EC numbers
K02560	-5.89293e-05	7.72742e-06	7.24796e-11	-5.53879e-05	7.86219e-06	9.96622e-10	-3.42516e-06	2.3676e-06	0.867706	lauroyl-Kdo2-lipid IVA myristoyltransferase [EC:2.3.1.243]	Metabolism; Glycan biosynthesis and metabolism; Lipopolysaccharide biosynthesis | Brite Hierarchies; Protein families: metabolism; Lipopolysaccharide biosynthesis proteins
K02562	-7.02992e-05	9.06287e-06	4.05092e-11	-6.48621e-05	9.22093e-06	1.03857e-09	-5.20295e-06	2.94018e-06	0.865586	mannitol operon repressor	Brite Hierarchies; Protein families: genetic information processing; Transcription factors
K02563	0.000125396	1.48096e-05	1.06653e-11	0.000135861	1.51038e-05	8.22352e-13	-1.06144e-05	1.1062e-05	0.908518	UDP-N-acetylglucosamine--N-acetylmuramyl-(pentapeptide) pyrophosphoryl-undecaprenol N-acetylglucosamine transferase [EC:2.4.1.227]	Metabolism; Glycan biosynthesis and metabolism; Peptidoglycan biosynthesis | Cellular Processes; Cell growth and death; Cell cycle - Caulobacter | Human Diseases; Drug resistance: Antimicrobial; Vancomycin resistance | Brite Hierarchies; Protein families: metabolism; Peptidoglycan biosynthesis and degradation proteins
K02565	-7.36261e-05	1.01431e-05	3.83921e-10	-6.85038e-05	1.032e-05	6.3643e-09	-4.95507e-06	3.58132e-06	0.867706	N-acetylglucosamine repressor	Brite Hierarchies; Protein families: genetic information processing; Transcription factors
K02566	6.59826e-05	1.41576e-05	4.42504e-05	8.26193e-05	1.44377e-05	6.88297e-07	-1.62907e-05	1.29481e-05	0.877087	NagD protein	Not Included in Pathway or Brite; Unclassified: metabolism; Carbohydrate metabolism
K02567	-9.41706e-05	1.96981e-05	2.90089e-05	-8.96795e-05	2.00664e-05	8.54576e-05	-3.987e-06	8.29783e-06	1	periplasmic nitrate reductase NapA [EC:1.7.99.-]	Metabolism; Energy metabolism; Nitrogen metabolism
K02568	-2.31264e-05	4.20046e-06	1.75683e-06	-2.21835e-05	4.27667e-06	5.64068e-06	-9.06456e-07	1.67336e-06	0.993288	cytochrome c-type protein NapB	Metabolism; Energy metabolism; Nitrogen metabolism
K02569	-3.02826e-05	4.81343e-06	3.11099e-08	-2.79962e-05	4.89738e-06	3.98186e-07	-2.19735e-06	1.57877e-06	0.877087	cytochrome c-type protein NapC	Not Included in Pathway or Brite; Unclassified: metabolism; Energy metabolism
K02570	-1.65689e-05	3.27673e-06	1.96884e-06	-1.61737e-05	3.337e-06	5.42151e-06	-3.21668e-07	1.30731e-06	1	periplasmic nitrate reductase NapD	Not Included in Pathway or Brite; Unclassified: metabolism; Energy metabolism
K02572	-2.30023e-05	4.60629e-06	1.29812e-05	-2.28129e-05	4.68957e-06	1.9787e-05	-1.57829e-07	2.04186e-06	1	ferredoxin-type protein NapF	Not Included in Pathway or Brite; Unclassified: metabolism; Energy metabolism
K02574	0.000286833	2.06668e-05	9.51588e-21	0.000227403	2.12048e-05	1.17919e-15	5.97442e-05	2.12779e-05	0.865586	ferredoxin-type protein NapH	Not Included in Pathway or Brite; Unclassified: metabolism; Energy metabolism
K02575	-0.000191197	2.02746e-05	1.78743e-13	-0.000174034	2.06478e-05	9.50325e-12	-1.74014e-05	9.18238e-06	0.865586	MFS transporter, NNP family, nitrate/nitrite transporter	Metabolism; Energy metabolism; Nitrogen metabolism | Brite Hierarchies; Protein families: signaling and cellular processes; Transporters
K02585	-1.06831e-05	4.12514e-06	0.0260073	-8.96227e-06	4.19709e-06	0.0742525	-1.89194e-06	1.34172e-06	0.871648	nitrogen fixation protein NifB	Not Included in Pathway or Brite; Unclassified: metabolism; Energy metabolism
K02586	-2.05446e-05	6.97301e-06	0.0100976	-2.24721e-05	7.09462e-06	0.00537446	1.95873e-06	3.75755e-06	0.992001	nitrogenase molybdenum-iron protein alpha chain [EC:1.18.6.1]	Metabolism; Energy metabolism; Nitrogen metabolism | Metabolism; Xenobiotics biodegradation and metabolism; Chloroalkane and chloroalkene degradation
K02587	5.58074e-05	1.41343e-05	0.000438606	4.4774e-05	1.43808e-05	0.00628152	1.31689e-05	1.11006e-05	0.877707	nitrogenase molybdenum-cofactor synthesis protein NifE	Not Included in Pathway or Brite; Unclassified: metabolism; Energy metabolism
K02588	8.35113e-05	1.51919e-05	3.9517e-06	6.25158e-05	1.54868e-05	0.000491996	2.07256e-05	1.11569e-05	0.865586	nitrogenase iron protein NifH	Metabolism; Energy metabolism; Nitrogen metabolism | Metabolism; Xenobiotics biodegradation and metabolism; Chloroalkane and chloroalkene degradation
K02589	4.94939e-06	7.67288e-07	0.000451143	2.48245e-06	7.85247e-07	0.0287325	2.40379e-06	7.79895e-07	0.865586	nitrogen regulatory protein PII 1	Not Included in Pathway or Brite; Unclassified: genetic information processing; Transcription
K02592	-6.92957e-06	2.96355e-06	0.044148	-7.0192e-06	3.01523e-06	0.0452913	8.96348e-08	1.33269e-07	1	nitrogenase molybdenum-iron protein NifN	Not Included in Pathway or Brite; Unclassified: metabolism; Energy metabolism
K02594	2.67082e-05	4.93747e-06	1.48331e-06	1.73344e-05	5.02358e-06	0.0022816	8.17719e-06	4.32809e-06	0.865586	homocitrate synthase NifV [EC:2.3.3.14]	Metabolism; Carbohydrate metabolism; Pyruvate metabolism
K02598	-4.64686e-05	9.33885e-06	1.37189e-05	-4.51848e-05	9.56207e-06	3.33374e-05	-8.97715e-07	5.30337e-06	1	nitrite transporter	Brite Hierarchies; Protein families: signaling and cellular processes; Transporters
K02600	8.49108e-05	1.35006e-05	7.02562e-08	9.95133e-05	1.3742e-05	1.10545e-09	-1.42418e-05	1.04418e-05	0.867706	N utilization substance protein A	Brite Hierarchies; Protein families: genetic information processing; Transcription machinery | Brite Hierarchies; Protein families: genetic information processing; Ribosome biogenesis
K02609	-2.46918e-05	5.10136e-06	1.54559e-05	-2.37219e-05	5.19033e-06	4.45675e-05	-7.72253e-07	1.37724e-06	0.989065	ring-1,2-phenylacetyl-CoA epoxidase subunit PaaA [EC:1.14.13.149]	Metabolism; Amino acid metabolism; Phenylalanine metabolism
K02610	-1.00573e-05	2.18976e-06	2.63685e-05	-9.7037e-06	2.22795e-06	6.98486e-05	-3.13985e-07	6.63985e-07	1	ring-1,2-phenylacetyl-CoA epoxidase subunit PaaB	Metabolism; Amino acid metabolism; Phenylalanine metabolism
K02611	-2.27998e-05	4.66484e-06	1.77627e-05	-2.18585e-05	4.74634e-06	4.87542e-05	-8.18659e-07	1.26904e-06	0.973645	ring-1,2-phenylacetyl-CoA epoxidase subunit PaaC [EC:1.14.13.149]	Metabolism; Amino acid metabolism; Phenylalanine metabolism
K02612	-8.65322e-05	9.94298e-06	4.74769e-12	-8.67374e-05	1.01458e-05	6.67304e-12	-4.37367e-07	5.70413e-06	1	ring-1,2-phenylacetyl-CoA epoxidase subunit PaaD	Metabolism; Amino acid metabolism; Phenylalanine metabolism
K02613	-3.20747e-05	6.75879e-06	2.25069e-05	-3.02345e-05	6.87667e-06	8.60149e-05	-1.76769e-06	1.67434e-06	0.908518	ring-1,2-phenylacetyl-CoA epoxidase subunit PaaE	Metabolism; Amino acid metabolism; Phenylalanine metabolism
K02615	-3.7569e-05	7.58534e-06	1.38022e-05	-3.56833e-05	7.7186e-06	4.56678e-05	-1.50134e-06	1.70406e-06	0.944409	3-oxo-5,6-didehydrosuberyl-CoA/3-oxoadipyl-CoA thiolase [EC:2.3.1.223 2.3.1.174]	Metabolism; Amino acid metabolism; Phenylalanine metabolism
K02616	-2.81677e-05	5.811e-06	1.5031e-05	-2.68643e-05	5.91235e-06	4.93052e-05	-1.13597e-06	1.38937e-06	0.948733	phenylacetic acid degradation operon negative regulatory protein	Brite Hierarchies; Protein families: genetic information processing; Transcription factors
K02617	4.50381e-05	1.04094e-05	0.000145388	5.05454e-05	1.06034e-05	2.82609e-05	-4.75408e-06	8.17255e-06	0.979816	phenylacetic acid degradation protein	Not Included in Pathway or Brite; Poorly characterized; General function prediction only
K02618	-5.75336e-05	1.11466e-05	4.17062e-06	-5.56467e-05	1.1341e-05	1.18384e-05	-1.48265e-06	2.59626e-06	0.981832	oxepin-CoA hydrolase / 3-oxo-5,6-dehydrosuberyl-CoA semialdehyde dehydrogenase [EC:3.3.2.12 1.2.1.91]	Metabolism; Amino acid metabolism; Phenylalanine metabolism
K02619	-8.93694e-05	1.41552e-05	2.81399e-08	-8.88697e-05	1.44021e-05	5.36844e-08	-5.54302e-07	8.20502e-06	1	4-amino-4-deoxychorismate lyase [EC:4.1.3.38]	Metabolism; Metabolism of cofactors and vitamins; Folate biosynthesis
K02623	-4.11287e-05	8.30949e-06	9.9368e-06	-3.70855e-05	8.45441e-06	8.93423e-05	-4.04317e-06	3.54625e-06	0.877707	LysR family transcriptional regulator, pca operon transcriptional activator	Brite Hierarchies; Protein families: genetic information processing; Transcription factors
K02624	-7.21075e-05	1.797e-05	0.000349876	-7.26512e-05	1.82834e-05	0.000401574	5.43703e-07	2.51849e-06	1	IclR family transcriptional regulator, pca regulon regulatory protein	Brite Hierarchies; Protein families: genetic information processing; Transcription factors
K02626	8.87027e-07	9.22006e-07	0.535556	2.84878e-06	9.43941e-07	0.0317536	-2.03846e-06	7.50998e-07	0.865586	arginine decarboxylase [EC:4.1.1.19]	Metabolism; Amino acid metabolism; Arginine and proline metabolism
K02639	1.55453e-06	4.95195e-07	0.0476633	1.3562e-06	5.03832e-07	0.0789252	1.98322e-07	5.62121e-07	1	ferredoxin	Metabolism; Energy metabolism; Photosynthesis | Brite Hierarchies; Protein families: metabolism; Photosynthesis proteins
K02647	0.00024831	3.36072e-05	7.14264e-10	0.000194293	3.42195e-05	7.67853e-07	5.41323e-05	2.91914e-05	0.865586	carbohydrate diacid regulator	Brite Hierarchies; Protein families: genetic information processing; Transcription factors
K02650	4.52944e-05	6.45015e-06	3.38543e-09	5.37306e-05	6.5822e-06	2.76291e-11	-8.14173e-06	6.41824e-06	0.877087	type IV pilus assembly protein PilA	Environmental Information Processing; Signal transduction; Two-component system | Brite Hierarchies; Protein families: signaling and cellular processes; Secretion system | Brite Hierarchies; Protein families: signaling and cellular processes; Bacterial motility proteins
K02652	0.000137873	3.0248e-05	7.23811e-05	0.000130759	3.08003e-05	0.000202153	8.07937e-06	2.05839e-05	1	type IV pilus assembly protein PilB	Brite Hierarchies; Protein families: signaling and cellular processes; Secretion system | Brite Hierarchies; Protein families: signaling and cellular processes; Bacterial motility proteins
K02653	0.000181552	1.96598e-05	3.36375e-14	0.000152011	2.00027e-05	8.16118e-11	2.95414e-05	1.87587e-05	0.865586	type IV pilus assembly protein PilC	Brite Hierarchies; Protein families: signaling and cellular processes; Secretion system | Brite Hierarchies; Protein families: signaling and cellular processes; Bacterial motility proteins
K02654	-2.97379e-05	1.49378e-05	0.0997954	-4.22073e-05	1.51984e-05	0.0160179	1.28945e-05	1.10597e-05	0.877707	leader peptidase (prepilin peptidase) / N-methyltransferase [EC:3.4.23.43 2.1.1.-]	Brite Hierarchies; Protein families: metabolism; Peptidases | Brite Hierarchies; Protein families: signaling and cellular processes; Secretion system | Brite Hierarchies; Protein families: signaling and cellular processes; Bacterial motility proteins
K02655	6.16553e-06	5.17655e-06	0.382181	1.2238e-05	5.26683e-06	0.0492099	-6.0725e-06	6.16426e-06	0.900284	type IV pilus assembly protein PilE	Brite Hierarchies; Protein families: signaling and cellular processes; Secretion system | Brite Hierarchies; Protein families: signaling and cellular processes; Bacterial motility proteins
K02666	2.28268e-05	5.79307e-06	0.000539797	2.51676e-05	5.9175e-06	0.000179369	-2.38077e-06	6.11841e-06	1	type IV pilus assembly protein PilQ	Brite Hierarchies; Protein families: signaling and cellular processes; Secretion system | Brite Hierarchies; Protein families: signaling and cellular processes; Bacterial motility proteins
K02667	9.06503e-06	3.16606e-06	0.0109102	9.44782e-06	3.22795e-06	0.0090483	-4.10711e-07	2.64179e-06	1	two-component system, NtrC family, response regulator PilR	Environmental Information Processing; Signal transduction; Two-component system | Brite Hierarchies; Protein families: signaling and cellular processes; Two-component system | Brite Hierarchies; Protein families: signaling and cellular processes; Bacterial motility proteins
K02668	6.49996e-06	1.43911e-06	0.0030978	7.47297e-06	1.47126e-06	0.00136934	-8.96625e-07	1.55255e-06	0.986731	two-component system, NtrC family, sensor histidine kinase PilS [EC:2.7.13.3]	Environmental Information Processing; Signal transduction; Two-component system | Brite Hierarchies; Protein families: metabolism; Protein kinases | Brite Hierarchies; Protein families: signaling and cellular processes; Two-component system | Brite Hierarchies; Protein families: signaling and cellular processes; Bacterial motility proteins
K02669	8.48155e-05	2.50888e-05	0.00283385	6.29903e-05	2.55264e-05	0.0350975	2.18252e-05	1.98783e-05	0.883916	twitching motility protein PilT	Brite Hierarchies; Protein families: signaling and cellular processes; Secretion system | Brite Hierarchies; Protein families: signaling and cellular processes; Bacterial motility proteins
K02674	1.47949e-05	2.63723e-06	1.08358e-07	1.43757e-05	2.68323e-06	4.13095e-07	4.19123e-07	3.10541e-06	1	type IV pilus assembly protein PilY1	Brite Hierarchies; Protein families: signaling and cellular processes; Secretion system | Brite Hierarchies; Protein families: signaling and cellular processes; Bacterial motility proteins
K02679	-3.65265e-05	4.63228e-06	2.33426e-11	-3.47288e-05	4.71307e-06	2.34555e-10	-1.69355e-06	1.24736e-06	0.877087	prepilin peptidase dependent protein A	Brite Hierarchies; Protein families: signaling and cellular processes; Secretion system
K02680	-4.37252e-05	5.52718e-06	2.08899e-11	-4.12454e-05	5.62357e-06	2.73395e-10	-2.36437e-06	1.70132e-06	0.877087	prepilin peptidase dependent protein B	Brite Hierarchies; Protein families: signaling and cellular processes; Secretion system
K02681	-3.08586e-05	3.83672e-06	6.95824e-14	-2.90307e-05	3.90363e-06	4.17683e-12	-1.73488e-06	1.23496e-06	0.871648	prepilin peptidase dependent protein C	Brite Hierarchies; Protein families: signaling and cellular processes; Secretion system
K02682	-3.34306e-05	4.25354e-06	2.60788e-11	-3.13177e-05	4.32772e-06	4.21605e-10	-1.98035e-06	1.39656e-06	0.870067	prepilin peptidase dependent protein D	Brite Hierarchies; Protein families: signaling and cellular processes; Secretion system
K02686	-3.90536e-06	8.92127e-07	0.00429772	-4.14681e-06	9.0803e-07	0.00329908	2.53936e-07	5.33249e-07	1	primosomal replication protein N	Genetic Information Processing; Replication and repair; Homologous recombination | Brite Hierarchies; Protein families: genetic information processing; DNA repair and recombination proteins
K02687	0.000242728	1.83251e-05	5.51565e-20	0.00024701	1.86875e-05	2.44768e-20	-3.59402e-06	1.47782e-05	1	ribosomal protein L11 methyltransferase [EC:2.1.1.-]	Brite Hierarchies; Protein families: genetic information processing; Ribosome biogenesis
K02688	-7.589e-05	2.09575e-05	0.00155219	-5.23847e-05	2.13733e-05	0.0378437	-2.21215e-05	1.13567e-05	0.865586	transcriptional regulator, propionate catabolism operon regulatory protein	Brite Hierarchies; Protein families: genetic information processing; Transcription factors
K02742	-4.57004e-05	5.6846e-06	1.17575e-11	-4.2147e-05	5.78374e-06	3.37433e-10	-3.40133e-06	1.74983e-06	0.865586	SprT protein	Not Included in Pathway or Brite; Poorly characterized; General function prediction only
K02744	-4.69928e-05	1.0741e-05	0.000136558	-3.61697e-05	1.09859e-05	0.00419546	-8.0788e-06	6.47558e-06	0.877087	PTS system, N-acetylgalactosamine-specific IIA component [EC:2.7.1.-]	Metabolism; Carbohydrate metabolism; Galactose metabolism | Environmental Information Processing; Membrane transport; Phosphotransferase system (PTS) | Brite Hierarchies; Protein families: signaling and cellular processes; Transporters
K02745	-2.20706e-05	8.85784e-06	0.0344965	-1.77274e-05	9.088e-06	0.109795	-4.22316e-06	6.68817e-06	0.968586	PTS system, N-acetylgalactosamine-specific IIB component [EC:2.7.1.-]	Metabolism; Carbohydrate metabolism; Galactose metabolism | Environmental Information Processing; Membrane transport; Phosphotransferase system (PTS) | Brite Hierarchies; Protein families: signaling and cellular processes; Transporters
K02746	-4.46556e-05	1.02999e-05	0.000146041	-3.946e-05	1.05489e-05	0.00104393	-4.04676e-06	6.74923e-06	0.976233	PTS system, N-acetylgalactosamine-specific IIC component	Metabolism; Carbohydrate metabolism; Galactose metabolism | Environmental Information Processing; Membrane transport; Phosphotransferase system (PTS) | Brite Hierarchies; Protein families: signaling and cellular processes; Transporters
K02747	-5.35759e-05	1.19024e-05	7.95529e-05	-4.54298e-05	1.21886e-05	0.00107617	-7.32503e-06	8.07174e-06	0.92496	PTS system, N-acetylgalactosamine-specific IID component	Metabolism; Carbohydrate metabolism; Galactose metabolism | Environmental Information Processing; Membrane transport; Phosphotransferase system (PTS) | Brite Hierarchies; Protein families: signaling and cellular processes; Transporters
K02749	-3.88565e-05	1.21924e-05	0.00554469	-3.44016e-05	1.24867e-05	0.0178343	-5.55293e-06	8.57211e-06	0.966321	PTS system, alpha-glucoside-specific IIB component [EC:2.7.1.208 2.7.1.-]	Metabolism; Carbohydrate metabolism; Starch and sucrose metabolism | Environmental Information Processing; Membrane transport; Phosphotransferase system (PTS) | Brite Hierarchies; Protein families: signaling and cellular processes; Transporters
K02750	-3.88565e-05	1.21924e-05	0.00554469	-3.44016e-05	1.24867e-05	0.0178343	-5.55293e-06	8.57211e-06	0.966321	PTS system, alpha-glucoside-specific IIC component	Metabolism; Carbohydrate metabolism; Starch and sucrose metabolism | Environmental Information Processing; Membrane transport; Phosphotransferase system (PTS) | Brite Hierarchies; Protein families: signaling and cellular processes; Transporters
K02752	-4.12037e-05	6.70709e-06	6.0712e-08	-4.01339e-05	6.82406e-06	1.93292e-07	-8.05539e-07	1.42738e-06	0.987871	PTS system, beta-glucoside (arbutin/salicin/cellobiose)-specific IIB component [EC:2.7.1.-]	Metabolism; Carbohydrate metabolism; Glycolysis / Gluconeogenesis | Environmental Information Processing; Membrane transport; Phosphotransferase system (PTS) | Brite Hierarchies; Protein families: signaling and cellular processes; Transporters
K02753	-4.12037e-05	6.70709e-06	6.0712e-08	-4.01339e-05	6.82406e-06	1.93292e-07	-8.05539e-07	1.42738e-06	0.987871	PTS system, beta-glucoside (arbutin/salicin/cellobiose)-specific IIC component	Metabolism; Carbohydrate metabolism; Glycolysis / Gluconeogenesis | Environmental Information Processing; Membrane transport; Phosphotransferase system (PTS) | Brite Hierarchies; Protein families: signaling and cellular processes; Transporters
K02755	-0.000171002	2.18518e-05	1.35988e-10	-0.000190177	2.23128e-05	6.63417e-12	1.82165e-05	1.73664e-05	0.889004	PTS system, beta-glucoside-specific IIA component [EC:2.7.1.-]	Environmental Information Processing; Membrane transport; Phosphotransferase system (PTS) | Brite Hierarchies; Protein families: signaling and cellular processes; Transporters
K02756	-0.000162882	2.49721e-05	3.09042e-08	-0.000189228	2.56878e-05	8.50343e-10	2.28795e-05	2.20432e-05	0.889004	PTS system, beta-glucoside-specific IIB component [EC:2.7.1.-]	Environmental Information Processing; Membrane transport; Phosphotransferase system (PTS) | Brite Hierarchies; Protein families: signaling and cellular processes; Transporters
K02757	-0.000162889	2.49718e-05	3.08718e-08	-0.00018923	2.56875e-05	8.50052e-10	2.28734e-05	2.20435e-05	0.889004	PTS system, beta-glucoside-specific IIC component	Environmental Information Processing; Membrane transport; Phosphotransferase system (PTS) | Brite Hierarchies; Protein families: signaling and cellular processes; Transporters
K02759	-9.43429e-05	1.57267e-05	2.44959e-07	-9.32645e-05	1.60481e-05	4.73933e-07	-1.00467e-06	7.74843e-06	1	PTS system, cellobiose-specific IIA component [EC:2.7.1.196 2.7.1.205]	Metabolism; Carbohydrate metabolism; Starch and sucrose metabolism | Environmental Information Processing; Membrane transport; Phosphotransferase system (PTS) | Brite Hierarchies; Protein families: signaling and cellular processes; Transporters
K02760	-0.000111595	1.95075e-05	7.19205e-07	-0.000112555	1.98769e-05	8.30386e-07	9.28778e-07	8.95417e-06	1	PTS system, cellobiose-specific IIB component [EC:2.7.1.196 2.7.1.205]	Metabolism; Carbohydrate metabolism; Starch and sucrose metabolism | Environmental Information Processing; Membrane transport; Phosphotransferase system (PTS) | Brite Hierarchies; Protein families: signaling and cellular processes; Transporters
K02761	-0.000467312	6.54048e-05	2.07994e-09	-0.000455615	6.66045e-05	6.29579e-09	-1.07499e-05	2.34994e-05	1	PTS system, cellobiose-specific IIC component	Metabolism; Carbohydrate metabolism; Starch and sucrose metabolism | Environmental Information Processing; Membrane transport; Phosphotransferase system (PTS) | Brite Hierarchies; Protein families: signaling and cellular processes; Transporters
K02770	-7.95377e-05	2.34858e-05	0.00309108	-8.93506e-05	2.39865e-05	0.00106446	9.59425e-06	1.60461e-05	0.976233	PTS system, fructose-specific IIC component	Metabolism; Carbohydrate metabolism; Fructose and mannose metabolism | Environmental Information Processing; Membrane transport; Phosphotransferase system (PTS) | Brite Hierarchies; Protein families: signaling and cellular processes; Transporters
K02773	-6.53433e-05	1.02739e-05	6.41152e-08	-5.43541e-05	1.04919e-05	6.16266e-06	-9.86094e-06	5.26663e-06	0.865586	PTS system, galactitol-specific IIA component [EC:2.7.1.200]	Metabolism; Carbohydrate metabolism; Galactose metabolism | Environmental Information Processing; Membrane transport; Phosphotransferase system (PTS) | Brite Hierarchies; Protein families: signaling and cellular processes; Transporters
K02774	-4.39572e-05	7.08311e-06	1.24723e-07	-3.57515e-05	7.24196e-06	1.60388e-05	-7.38063e-06	3.83707e-06	0.865586	PTS system, galactitol-specific IIB component [EC:2.7.1.200]	Metabolism; Carbohydrate metabolism; Galactose metabolism | Environmental Information Processing; Membrane transport; Phosphotransferase system (PTS) | Brite Hierarchies; Protein families: signaling and cellular processes; Transporters
K02775	-0.000192718	2.51844e-05	3.96394e-10	-0.000160894	2.57114e-05	9.08763e-08	-2.98482e-05	1.42266e-05	0.865586	PTS system, galactitol-specific IIC component	Metabolism; Carbohydrate metabolism; Galactose metabolism | Environmental Information Processing; Membrane transport; Phosphotransferase system (PTS) | Brite Hierarchies; Protein families: signaling and cellular processes; Transporters
K02777	-9.34068e-05	7.61834e-06	7.54565e-19	-9.07305e-05	7.7675e-06	4.86406e-18	-2.72546e-06	3.98532e-06	0.958974	PTS system, sugar-specific IIA component [EC:2.7.1.-]	Metabolism; Carbohydrate metabolism; Glycolysis / Gluconeogenesis | Metabolism; Carbohydrate metabolism; Starch and sucrose metabolism | Metabolism; Carbohydrate metabolism; Amino sugar and nucleotide sugar metabolism | Environmental Information Processing; Membrane transport; Phosphotransferase system (PTS) | Cellular Processes; Cellular community - prokaryotes; Biofilm formation - Vibrio choler…
K02778	-4.2735e-05	5.46277e-06	3.04664e-11	-3.96666e-05	5.55804e-06	6.61388e-10	-2.90912e-06	1.59226e-06	0.865586	PTS system, glucose-specific IIB component [EC:2.7.1.199]	Metabolism; Carbohydrate metabolism; Glycolysis / Gluconeogenesis | Metabolism; Carbohydrate metabolism; Amino sugar and nucleotide sugar metabolism | Environmental Information Processing; Membrane transport; Phosphotransferase system (PTS) | Cellular Processes; Cellular community - prokaryotes; Biofilm formation - Vibrio cholerae | Brite Hierarchies; Protein families: signaling and cellular proc…
K02779	-3.82384e-05	4.8064e-06	1.71232e-11	-3.51319e-05	4.89022e-06	5.34152e-10	-2.96179e-06	1.50641e-06	0.865586	PTS system, glucose-specific IIC component	Metabolism; Carbohydrate metabolism; Glycolysis / Gluconeogenesis | Metabolism; Carbohydrate metabolism; Amino sugar and nucleotide sugar metabolism | Environmental Information Processing; Membrane transport; Phosphotransferase system (PTS) | Cellular Processes; Cellular community - prokaryotes; Biofilm formation - Vibrio cholerae | Brite Hierarchies; Protein families: signaling and cellular proc…
K02781	-5.16989e-05	6.13979e-06	3.1897e-11	-4.41135e-05	6.27806e-06	4.9724e-09	-4.76781e-06	2.31537e-06	0.865586	PTS system, glucitol/sorbitol-specific IIA component [EC:2.7.1.198]	Metabolism; Carbohydrate metabolism; Fructose and mannose metabolism | Environmental Information Processing; Membrane transport; Phosphotransferase system (PTS) | Brite Hierarchies; Protein families: signaling and cellular processes; Transporters
K02782	-4.88463e-05	6.69896e-06	3.4787e-08	-4.045e-05	6.84264e-06	1.77672e-06	-3.36241e-06	1.97331e-06	0.865586	PTS system, glucitol/sorbitol-specific IIB component [EC:2.7.1.198]	Metabolism; Carbohydrate metabolism; Fructose and mannose metabolism | Environmental Information Processing; Membrane transport; Phosphotransferase system (PTS) | Brite Hierarchies; Protein families: signaling and cellular processes; Transporters
K02783	-0.000101351	1.3762e-05	1.15533e-07	-8.21903e-05	1.40959e-05	5.12175e-06	-8.27759e-06	4.32986e-06	0.865586	PTS system, glucitol/sorbitol-specific IIC component	Metabolism; Carbohydrate metabolism; Fructose and mannose metabolism | Environmental Information Processing; Membrane transport; Phosphotransferase system (PTS) | Brite Hierarchies; Protein families: signaling and cellular processes; Transporters
K02784	-1.63881e-05	2.90021e-06	8.47263e-08	-1.06148e-05	2.95079e-06	0.000999108	-5.78039e-06	1.8182e-06	0.865586	phosphocarrier protein HPr	Environmental Information Processing; Membrane transport; Phosphotransferase system (PTS) | Brite Hierarchies; Protein families: signaling and cellular processes; Transporters
K02793	-8.58392e-05	2.14931e-05	0.000549055	-7.27882e-05	2.19572e-05	0.00411892	-2.97533e-06	8.85377e-06	1	PTS system, mannose-specific IIA component [EC:2.7.1.191]	Metabolism; Carbohydrate metabolism; Fructose and mannose metabolism | Metabolism; Carbohydrate metabolism; Amino sugar and nucleotide sugar metabolism | Environmental Information Processing; Membrane transport; Phosphotransferase system (PTS) | Brite Hierarchies; Protein families: signaling and cellular processes; Transporters
K02794	-6.56597e-05	2.46037e-05	0.0224465	-5.68761e-05	2.51655e-05	0.0582621	-7.36872e-06	1.6757e-05	1	PTS system, mannose-specific IIB component [EC:2.7.1.191]	Metabolism; Carbohydrate metabolism; Fructose and mannose metabolism | Metabolism; Carbohydrate metabolism; Amino sugar and nucleotide sugar metabolism | Environmental Information Processing; Membrane transport; Phosphotransferase system (PTS) | Brite Hierarchies; Protein families: signaling and cellular processes; Transporters
K02795	-9.66116e-05	3.49582e-05	0.0176203	-8.30751e-05	3.57056e-05	0.0502296	-1.2246e-05	2.44045e-05	0.995058	PTS system, mannose-specific IIC component	Metabolism; Carbohydrate metabolism; Fructose and mannose metabolism | Metabolism; Carbohydrate metabolism; Amino sugar and nucleotide sugar metabolism | Environmental Information Processing; Membrane transport; Phosphotransferase system (PTS) | Brite Hierarchies; Protein families: signaling and cellular processes; Transporters
K02796	-9.55242e-05	3.2851e-05	0.0119963	-8.9915e-05	3.35893e-05	0.0218045	-4.45192e-06	2.0827e-05	1	PTS system, mannose-specific IID component	Metabolism; Carbohydrate metabolism; Fructose and mannose metabolism | Metabolism; Carbohydrate metabolism; Amino sugar and nucleotide sugar metabolism | Environmental Information Processing; Membrane transport; Phosphotransferase system (PTS) | Brite Hierarchies; Protein families: signaling and cellular processes; Transporters
K02798	-6.08917e-05	9.6118e-06	7.31374e-08	-4.67045e-05	9.82709e-06	3.15542e-05	-1.17721e-05	4.83363e-06	0.865586	PTS system, mannitol-specific IIA component [EC:2.7.1.197]	Metabolism; Carbohydrate metabolism; Fructose and mannose metabolism | Environmental Information Processing; Membrane transport; Phosphotransferase system (PTS) | Brite Hierarchies; Protein families: signaling and cellular processes; Transporters
K02799	-7.45643e-05	1.09519e-05	9.53975e-09	-5.86669e-05	1.11605e-05	4.44284e-06	-1.47129e-05	5.28488e-06	0.865586	PTS system, mannitol-specific IIB component [EC:2.7.1.197]	Metabolism; Carbohydrate metabolism; Fructose and mannose metabolism | Environmental Information Processing; Membrane transport; Phosphotransferase system (PTS) | Brite Hierarchies; Protein families: signaling and cellular processes; Transporters
K02800	-7.45643e-05	1.09519e-05	9.53975e-09	-5.86669e-05	1.11605e-05	4.44284e-06	-1.47129e-05	5.28488e-06	0.865586	PTS system, mannitol-specific IIC component	Metabolism; Carbohydrate metabolism; Fructose and mannose metabolism | Environmental Information Processing; Membrane transport; Phosphotransferase system (PTS) | Brite Hierarchies; Protein families: signaling and cellular processes; Transporters
K02802	-3.91259e-05	5.02078e-06	3.46763e-11	-3.56983e-05	5.10835e-06	1.27723e-09	-3.31178e-06	1.81278e-06	0.884953	PTS system, N-acetylglucosamine-specific IIA component [EC:2.7.1.193]	Metabolism; Carbohydrate metabolism; Amino sugar and nucleotide sugar metabolism | Environmental Information Processing; Membrane transport; Phosphotransferase system (PTS) | Brite Hierarchies; Protein families: signaling and cellular processes; Transporters
K02803	-8.26815e-05	2.03359e-05	0.00035792	-0.000100245	2.07198e-05	2.15393e-05	1.71275e-05	1.29703e-05	0.869293	PTS system, N-acetylglucosamine-specific IIB component [EC:2.7.1.193]	Metabolism; Carbohydrate metabolism; Amino sugar and nucleotide sugar metabolism | Environmental Information Processing; Membrane transport; Phosphotransferase system (PTS) | Brite Hierarchies; Protein families: signaling and cellular processes; Transporters
K02804	-8.21151e-05	2.03325e-05	0.000392741	-9.97391e-05	2.07173e-05	2.3571e-05	1.71672e-05	1.29678e-05	0.869293	PTS system, N-acetylglucosamine-specific IIC component	Metabolism; Carbohydrate metabolism; Amino sugar and nucleotide sugar metabolism | Environmental Information Processing; Membrane transport; Phosphotransferase system (PTS) | Brite Hierarchies; Protein families: signaling and cellular processes; Transporters
K02806	-3.96638e-05	6.68757e-06	1.55463e-07	-3.47883e-05	6.8042e-06	5.1003e-06	-4.88208e-06	3.26349e-06	0.865586	PTS system, nitrogen regulatory IIA component [EC:2.7.1.-]	Environmental Information Processing; Membrane transport; Phosphotransferase system (PTS) | Brite Hierarchies; Protein families: signaling and cellular processes; Transporters
K02812	-2.93001e-05	4.97522e-06	1.86525e-07	-2.78002e-05	5.06199e-06	1.04666e-06	-1.50708e-06	1.22256e-06	0.877707	PTS system, sorbose-specific IIA component [EC:2.7.1.206]	Metabolism; Carbohydrate metabolism; Fructose and mannose metabolism | Environmental Information Processing; Membrane transport; Phosphotransferase system (PTS) | Brite Hierarchies; Protein families: signaling and cellular processes; Transporters
K02813	-2.63506e-05	4.23553e-06	9.38102e-08	-2.48614e-05	4.31127e-06	5.43332e-07	-1.47673e-06	1.10055e-06	0.877087	PTS system, sorbose-specific IIB component [EC:2.7.1.206]	Metabolism; Carbohydrate metabolism; Fructose and mannose metabolism | Environmental Information Processing; Membrane transport; Phosphotransferase system (PTS) | Brite Hierarchies; Protein families: signaling and cellular processes; Transporters
K02814	-4.31453e-05	6.90464e-06	8.7174e-08	-4.11289e-05	7.02865e-06	3.94084e-07	-1.97084e-06	1.73963e-06	0.889004	PTS system, sorbose-specific IIC component	Metabolism; Carbohydrate metabolism; Fructose and mannose metabolism | Environmental Information Processing; Membrane transport; Phosphotransferase system (PTS) | Brite Hierarchies; Protein families: signaling and cellular processes; Transporters
K02815	-4.49375e-05	7.39937e-06	1.80138e-07	-4.27224e-05	7.53062e-06	8.2099e-07	-2.19332e-06	1.88228e-06	0.877707	PTS system, sorbose-specific IID component	Metabolism; Carbohydrate metabolism; Fructose and mannose metabolism | Environmental Information Processing; Membrane transport; Phosphotransferase system (PTS) | Brite Hierarchies; Protein families: signaling and cellular processes; Transporters
K02818	-3.32102e-05	8.37424e-06	0.000412807	-4.11298e-05	8.52029e-06	1.62874e-05	7.9527e-06	5.84951e-06	0.867706	PTS system, trehalose-specific IIB component [EC:2.7.1.201]	Metabolism; Carbohydrate metabolism; Starch and sucrose metabolism | Environmental Information Processing; Membrane transport; Phosphotransferase system (PTS) | Brite Hierarchies; Protein families: signaling and cellular processes; Transporters
K02819	-3.32102e-05	8.37424e-06	0.000412807	-4.11298e-05	8.52029e-06	1.62874e-05	7.9527e-06	5.84951e-06	0.867706	PTS system, trehalose-specific IIC component	Metabolism; Carbohydrate metabolism; Starch and sucrose metabolism | Environmental Information Processing; Membrane transport; Phosphotransferase system (PTS) | Brite Hierarchies; Protein families: signaling and cellular processes; Transporters
K02821	-0.000198807	2.19296e-05	1.73531e-12	-0.000175554	2.23436e-05	1.41565e-10	-2.29715e-05	1.11782e-05	0.865586	PTS system, ascorbate-specific IIA component [EC:2.7.1.194]	Metabolism; Carbohydrate metabolism; Ascorbate and aldarate metabolism | Environmental Information Processing; Membrane transport; Phosphotransferase system (PTS) | Brite Hierarchies; Protein families: signaling and cellular processes; Transporters
K02822	-0.000112937	1.0039e-05	8.5875e-17	-0.000105684	1.02145e-05	2.36652e-15	-7.3124e-06	4.31619e-06	0.865586	PTS system, ascorbate-specific IIB component [EC:2.7.1.194]	Metabolism; Carbohydrate metabolism; Ascorbate and aldarate metabolism | Environmental Information Processing; Membrane transport; Phosphotransferase system (PTS) | Brite Hierarchies; Protein families: signaling and cellular processes; Transporters
K02823	9.73201e-05	1.79028e-05	1.32465e-06	9.48547e-05	1.82151e-05	3.4491e-06	2.46541e-06	1.12608e-05	1	dihydroorotate dehydrogenase electron transfer subunit	Metabolism; Nucleotide metabolism; Pyrimidine metabolism
K02824	0.000284148	2.72741e-05	7.84215e-17	0.000253645	2.77498e-05	5.37643e-14	3.08508e-05	2.50584e-05	0.877087	uracil permease	Brite Hierarchies; Protein families: signaling and cellular processes; Transporters
K02825	1.15328e-05	8.34877e-06	0.292374	2.54219e-05	8.53042e-06	0.00997793	-1.33991e-05	7.58532e-06	0.865586	pyrimidine operon attenuation protein / uracil phosphoribosyltransferase [EC:2.4.2.9]	Metabolism; Nucleotide metabolism; Pyrimidine metabolism | Brite Hierarchies; Protein families: genetic information processing; Transcription factors
K02835	9.54854e-05	1.60791e-05	3.19493e-07	0.000113917	1.63908e-05	4.19478e-09	-1.86579e-05	1.08424e-05	0.865586	peptide chain release factor 1	Brite Hierarchies; Protein families: genetic information processing; Translation factors
K02836	8.30774e-05	1.6883e-05	1.679e-05	0.000100402	1.72269e-05	4.44145e-07	-1.79588e-05	9.76143e-06	0.865586	peptide chain release factor 2	Brite Hierarchies; Protein families: genetic information processing; Translation factors
K02837	0.000372132	2.95531e-05	1.38505e-21	0.000331567	3.00685e-05	3.56518e-18	3.99855e-05	2.37183e-05	0.865586	peptide chain release factor 3	Brite Hierarchies; Protein families: genetic information processing; Translation factors
K02838	5.16104e-05	7.29547e-06	2.81904e-09	5.7988e-05	7.44545e-06	1.27842e-10	-5.86008e-06	5.08434e-06	0.877707	ribosome recycling factor	Brite Hierarchies; Protein families: genetic information processing; Translation factors
K02839	-3.50247e-05	6.52438e-06	2.9917e-06	-3.48136e-05	6.64862e-06	4.63882e-06	-1.99251e-07	2.79498e-06	1	peptide chain release factor	Brite Hierarchies; Protein families: genetic information processing; Translation factors
K02841	-9.61334e-05	1.05292e-05	5.92687e-13	-9.09684e-05	1.07496e-05	7.95727e-12	-5.07454e-06	4.56041e-06	0.883033	heptosyltransferase I [EC:2.4.-.-]	Metabolism; Glycan biosynthesis and metabolism; Lipopolysaccharide biosynthesis | Brite Hierarchies; Protein families: metabolism; Glycosyltransferases | Brite Hierarchies; Protein families: metabolism; Lipopolysaccharide biosynthesis proteins
K02843	-7.52401e-05	1.42792e-05	4.38067e-06	-6.36198e-05	1.46437e-05	0.000131224	-1.26604e-05	1.15013e-05	0.884772	heptosyltransferase II [EC:2.4.-.-]	Metabolism; Glycan biosynthesis and metabolism; Lipopolysaccharide biosynthesis | Brite Hierarchies; Protein families: metabolism; Glycosyltransferases | Brite Hierarchies; Protein families: metabolism; Lipopolysaccharide biosynthesis proteins
K02844	-5.03952e-05	1.35882e-05	0.000990464	-5.31247e-05	1.38252e-05	0.000630566	2.72946e-06	9.91391e-06	1	UDP-glucose:(heptosyl)LPS alpha-1,3-glucosyltransferase [EC:2.4.1.-]	Metabolism; Glycan biosynthesis and metabolism; Lipopolysaccharide biosynthesis | Brite Hierarchies; Protein families: metabolism; Glycosyltransferases | Brite Hierarchies; Protein families: metabolism; Lipopolysaccharide biosynthesis proteins
K02846	-5.92683e-05	7.59442e-06	3.29356e-11	-5.5175e-05	7.72687e-06	6.49819e-10	-3.96056e-06	2.50292e-06	0.865586	N-methyl-L-tryptophan oxidase [EC:1.5.3.-]	Not Included in Pathway or Brite; Unclassified: metabolism; Enzymes with EC numbers
K02847	-4.35787e-05	6.98284e-06	7.93347e-08	-4.07758e-05	7.10817e-06	5.78214e-07	-2.77318e-06	2.67464e-06	0.889004	O-antigen ligase [EC:2.4.1.-]	Metabolism; Glycan biosynthesis and metabolism; Lipopolysaccharide biosynthesis | Brite Hierarchies; Protein families: metabolism; Lipopolysaccharide biosynthesis proteins | Brite Hierarchies; Protein families: signaling and cellular processes; Transporters
K02848	-3.29452e-05	5.39803e-06	1.45908e-07	-3.04134e-05	5.49277e-06	1.33371e-06	-2.46309e-06	1.39573e-06	0.865586	heptose I phosphotransferase [EC:2.7.1.-]	Metabolism; Glycan biosynthesis and metabolism; Lipopolysaccharide biosynthesis | Brite Hierarchies; Protein families: metabolism; Lipopolysaccharide biosynthesis proteins
K02849	-4.73548e-05	8.95462e-06	3.90365e-06	-4.17173e-05	9.12715e-06	5.65855e-05	-5.50794e-06	4.28822e-06	0.871995	heptosyltransferase III [EC:2.4.-.-]	Metabolism; Glycan biosynthesis and metabolism; Lipopolysaccharide biosynthesis | Brite Hierarchies; Protein families: metabolism; Glycosyltransferases | Brite Hierarchies; Protein families: metabolism; Lipopolysaccharide biosynthesis proteins
K02850	-2.10257e-05	3.50486e-06	1.46788e-08	-1.96709e-05	3.56767e-06	2.04848e-07	-1.29247e-06	7.64487e-07	0.867706	heptose II phosphotransferase [EC:2.7.1.-]	Metabolism; Glycan biosynthesis and metabolism; Lipopolysaccharide biosynthesis | Brite Hierarchies; Protein families: metabolism; Lipopolysaccharide biosynthesis proteins
K02851	-0.000231874	2.90607e-05	8.41913e-11	-0.0002374	2.96233e-05	5.73742e-11	3.90177e-06	1.93711e-05	1	UDP-GlcNAc:undecaprenyl-phosphate/decaprenyl-phosphate GlcNAc-1-phosphate transferase [EC:2.7.8.33 2.7.8.35]	Metabolism; Glycan biosynthesis and metabolism; Arabinogalactan biosynthesis - Mycobacterium | Brite Hierarchies; Protein families: metabolism; Glycosyltransferases | Brite Hierarchies; Protein families: metabolism; Lipopolysaccharide biosynthesis proteins
K02852	-5.22462e-05	8.22993e-06	2.39909e-08	-5.01682e-05	8.37347e-06	1.18732e-07	-2.07807e-06	4.09892e-06	0.993649	UDP-N-acetyl-D-mannosaminouronate:lipid I N-acetyl-D-mannosaminouronosyltransferase [EC:2.4.1.180]	Brite Hierarchies; Protein families: metabolism; Glycosyltransferases
K02853	-0.000100697	1.29095e-05	3.35253e-11	-9.40163e-05	1.31346e-05	6.01737e-10	-6.28363e-06	4.06923e-06	0.865586	enterobacterial common antigen polymerase [EC:2.4.1.-]	Brite Hierarchies; Protein families: metabolism; Glycosyltransferases
K02855	-4.25842e-05	1.3927e-05	0.00738241	-3.61129e-05	1.41699e-05	0.028827	-6.47129e-06	1.13777e-05	0.98374	AraC family transcriptional regulator, L-rhamnose operon regulatory protein RhaS	Brite Hierarchies; Protein families: genetic information processing; Transcription factors
K02856	-4.56314e-05	1.29704e-05	0.00208301	-2.80343e-05	1.32296e-05	0.0782333	-1.76553e-05	1.12319e-05	0.865586	L-rhamnose-H+ transport protein	Brite Hierarchies; Protein families: signaling and cellular processes; Transporters
K02858	-2.67867e-05	6.82421e-06	0.000474616	-2.23482e-05	6.94323e-06	0.00462111	-4.43499e-06	4.39476e-06	0.894545	3,4-dihydroxy 2-butanone 4-phosphate synthase [EC:4.1.99.12]	Metabolism; Metabolism of cofactors and vitamins; Riboflavin metabolism
K02859	-3.30355e-06	1.01395e-06	0.0212335	-2.30572e-06	1.03403e-06	0.101737	-9.93122e-07	5.25616e-07	0.865586	riboflavin biosynthesis RibT protein	Not Included in Pathway or Brite; Unclassified: metabolism; Cofactor metabolism
K02863	4.84845e-05	1.04621e-05	4.99606e-05	5.04119e-05	1.06997e-05	3.58799e-05	-2.85792e-06	8.09843e-06	1	large subunit ribosomal protein L1	Genetic Information Processing; Translation; Ribosome | Brite Hierarchies; Protein families: genetic information processing; Ribosome
K02864	2.93531e-05	1.04551e-05	0.0157921	3.83449e-05	1.06776e-05	0.00166413	-9.53348e-06	7.76124e-06	0.877087	large subunit ribosomal protein L10	Genetic Information Processing; Translation; Ribosome | Brite Hierarchies; Protein families: genetic information processing; Ribosome
K02866	1.40358e-06	6.41897e-07	0.124631	1.95108e-06	6.5955e-07	0.0450266	-7.17637e-07	5.9769e-07	0.885145	large subunit ribosomal protein L10e	Genetic Information Processing; Translation; Ribosome | Brite Hierarchies; Protein families: genetic information processing; Ribosome
K02867	2.77163e-05	8.29909e-06	0.00358042	2.97511e-05	8.47364e-06	0.00210662	-2.4662e-06	6.32056e-06	1	large subunit ribosomal protein L11	Genetic Information Processing; Translation; Ribosome | Brite Hierarchies; Protein families: genetic information processing; Ribosome
K02871	2.04768e-05	7.17497e-06	0.0138418	2.94436e-05	7.31531e-06	0.000399376	-9.32322e-06	4.83381e-06	0.865586	large subunit ribosomal protein L13	Genetic Information Processing; Translation; Ribosome | Brite Hierarchies; Protein families: genetic information processing; Ribosome
K02874	2.25296e-05	8.97428e-06	0.0329463	2.67406e-05	9.15627e-06	0.0114809	-4.8457e-06	6.95689e-06	0.957525	large subunit ribosomal protein L14	Genetic Information Processing; Translation; Ribosome | Brite Hierarchies; Protein families: genetic information processing; Ribosome
K02876	4.26972e-05	9.54213e-06	8.56483e-05	4.81503e-05	9.73492e-06	1.42958e-05	-5.61233e-06	7.40545e-06	0.949574	large subunit ribosomal protein L15	Genetic Information Processing; Translation; Ribosome | Brite Hierarchies; Protein families: genetic information processing; Ribosome
K02878	4.61997e-05	8.16769e-06	9.20913e-07	4.76353e-05	8.3207e-06	6.41544e-07	-1.69876e-06	7.19889e-06	1	large subunit ribosomal protein L16	Genetic Information Processing; Translation; Ribosome | Brite Hierarchies; Protein families: genetic information processing; Ribosome
K02881	2.69385e-05	7.79833e-06	0.0025289	3.24582e-05	7.96043e-06	0.000331279	-5.72158e-06	5.98421e-06	0.910886	large subunit ribosomal protein L18	Genetic Information Processing; Translation; Ribosome | Brite Hierarchies; Protein families: genetic information processing; Ribosome
K02883	9.05136e-07	4.46247e-07	0.184238	1.49431e-06	4.57306e-07	0.0499449	-6.77854e-07	4.45524e-07	0.877087	large subunit ribosomal protein L18e	Genetic Information Processing; Translation; Ribosome | Brite Hierarchies; Protein families: genetic information processing; Ribosome
K02886	4.86691e-05	1.43535e-05	0.00305756	5.96208e-05	1.46344e-05	0.00033478	-1.1622e-05	1.00802e-05	0.877707	large subunit ribosomal protein L2	Genetic Information Processing; Translation; Ribosome | Brite Hierarchies; Protein families: genetic information processing; Ribosome
K02887	3.44022e-05	7.24225e-06	3.12408e-05	3.58509e-05	7.37431e-06	1.95005e-05	-1.39647e-06	5.29542e-06	1	large subunit ribosomal protein L20	Genetic Information Processing; Translation; Ribosome | Brite Hierarchies; Protein families: genetic information processing; Ribosome
K02890	2.6613e-05	7.67751e-06	0.00246659	3.5047e-05	7.8309e-06	8.31572e-05	-8.61592e-06	5.35758e-06	0.865586	large subunit ribosomal protein L22	Genetic Information Processing; Translation; Ribosome | Brite Hierarchies; Protein families: genetic information processing; Ribosome
K02892	2.32267e-05	6.18409e-06	0.000990464	2.6502e-05	6.30027e-06	0.000211872	-3.12605e-06	4.83258e-06	0.966321	large subunit ribosomal protein L23	Genetic Information Processing; Translation; Ribosome | Brite Hierarchies; Protein families: genetic information processing; Ribosome
K02897	-7.93392e-05	1.15733e-05	2.34244e-09	-7.32712e-05	1.17751e-05	4.24737e-08	-6.05824e-06	9.49102e-06	0.966893	large subunit ribosomal protein L25	Genetic Information Processing; Translation; Ribosome | Brite Hierarchies; Protein families: genetic information processing; Ribosome
K02902	-6.312e-05	1.03933e-05	1.95699e-07	-5.17953e-05	1.06021e-05	1.86727e-05	-1.17669e-05	5.60652e-06	0.865586	large subunit ribosomal protein L28	Genetic Information Processing; Translation; Ribosome | Brite Hierarchies; Protein families: genetic information processing; Ribosome
K02904	1.46591e-05	6.07767e-06	0.0414175	1.63127e-05	6.20086e-06	0.0244442	-2.01437e-06	4.99705e-06	1	large subunit ribosomal protein L29	Genetic Information Processing; Translation; Ribosome | Brite Hierarchies; Protein families: genetic information processing; Ribosome
K02906	5.24526e-05	1.15557e-05	6.81435e-05	5.51694e-05	1.17967e-05	3.94924e-05	-3.56236e-06	9.44473e-06	1	large subunit ribosomal protein L3	Genetic Information Processing; Translation; Ribosome | Brite Hierarchies; Protein families: genetic information processing; Ribosome
K02907	1.87161e-05	5.69658e-06	0.00422225	1.90267e-05	5.80945e-06	0.00428259	-6.7712e-07	4.12087e-06	1	large subunit ribosomal protein L30	Genetic Information Processing; Translation; Ribosome | Brite Hierarchies; Protein families: genetic information processing; Ribosome
K02908	1.6694e-05	2.97083e-06	1.01157e-07	1.64322e-05	3.0241e-06	2.72512e-07	2.88319e-07	3.53322e-06	1	large subunit ribosomal protein L30e	Genetic Information Processing; Translation; Ribosome | Brite Hierarchies; Protein families: genetic information processing; Ribosome
K02909	-4.22434e-05	8.03123e-06	4.88515e-06	-3.09535e-05	8.2184e-06	0.000957422	-1.18275e-05	4.68113e-06	0.865586	large subunit ribosomal protein L31	Genetic Information Processing; Translation; Ribosome | Brite Hierarchies; Protein families: genetic information processing; Ribosome
K02911	-4.03458e-05	8.32854e-06	2.2838e-05	-3.56309e-05	8.50614e-06	0.000229619	-5.25762e-06	5.05193e-06	0.889004	large subunit ribosomal protein L32	Genetic Information Processing; Translation; Ribosome | Brite Hierarchies; Protein families: genetic information processing; Ribosome | Brite Hierarchies; Protein families: genetic information processing; Mitochondrial biogenesis
K02913	-3.86078e-05	8.54046e-06	7.47148e-05	-2.97977e-05	8.71781e-06	0.00280755	-9.00215e-06	4.91791e-06	0.865586	large subunit ribosomal protein L33	Genetic Information Processing; Translation; Ribosome | Brite Hierarchies; Protein families: genetic information processing; Ribosome
K02916	2.41774e-05	4.90781e-06	1.6721e-05	2.32533e-05	4.99988e-06	4.38996e-05	8.77559e-07	3.73102e-06	1	large subunit ribosomal protein L35	Genetic Information Processing; Translation; Ribosome | Brite Hierarchies; Protein families: genetic information processing; Ribosome
K02919	-3.26279e-05	6.42868e-06	9.51998e-06	-2.55275e-05	6.56437e-06	0.000633594	-7.40869e-06	4.29557e-06	0.865586	large subunit ribosomal protein L36	Genetic Information Processing; Translation; Ribosome | Brite Hierarchies; Protein families: genetic information processing; Ribosome
K02926	3.63737e-05	1.17099e-05	0.00693531	3.90148e-05	1.19399e-05	0.00432072	-3.26564e-06	8.95494e-06	1	large subunit ribosomal protein L4	Genetic Information Processing; Translation; Ribosome | Brite Hierarchies; Protein families: genetic information processing; Ribosome
K02930	1.68424e-06	7.63241e-07	0.112774	2.33101e-06	7.83556e-07	0.0378763	-9.89519e-07	5.5353e-07	0.867706	large subunit ribosomal protein L4e	Genetic Information Processing; Translation; Ribosome | Brite Hierarchies; Protein families: genetic information processing; Ribosome
K02931	3.83673e-05	1.139e-05	0.00326821	4.01614e-05	1.16086e-05	0.0024493	-2.21799e-06	9.23617e-06	1	large subunit ribosomal protein L5	Genetic Information Processing; Translation; Ribosome | Brite Hierarchies; Protein families: genetic information processing; Ribosome
K02933	2.86144e-05	9.79198e-06	0.0115854	3.66175e-05	1.0005e-05	0.00133268	-8.50269e-06	7.79746e-06	0.884953	large subunit ribosomal protein L6	Genetic Information Processing; Translation; Ribosome | Brite Hierarchies; Protein families: genetic information processing; Ribosome
K02935	1.86703e-05	8.42841e-06	0.0645431	2.55558e-05	8.59781e-06	0.0100685	-7.07804e-06	5.78093e-06	0.877087	large subunit ribosomal protein L7/L12	Genetic Information Processing; Translation; Ribosome | Brite Hierarchies; Protein families: genetic information processing; Ribosome
K02936	9.95685e-07	4.92473e-07	0.175321	1.72375e-06	5.0488e-07	0.036583	-8.23952e-07	4.86021e-07	0.867706	large subunit ribosomal protein L7Ae	Genetic Information Processing; Translation; Ribosome | Brite Hierarchies; Protein families: genetic information processing; Ribosome | Brite Hierarchies; Protein families: genetic information processing; Ribosome biogenesis
K02939	5.48641e-05	9.15148e-06	2.49042e-07	5.66114e-05	9.32143e-06	1.61555e-07	-1.82379e-06	7.35826e-06	1	large subunit ribosomal protein L9	Genetic Information Processing; Translation; Ribosome | Brite Hierarchies; Protein families: genetic information processing; Ribosome
K02945	0.000337635	2.47457e-05	1.13292e-20	0.000306587	2.5302e-05	2.20387e-18	3.1026e-05	2.00475e-05	0.865586	small subunit ribosomal protein S1	Genetic Information Processing; Translation; Ribosome | Brite Hierarchies; Protein families: genetic information processing; Ribosome
K02946	3.67126e-05	6.65689e-06	1.76551e-06	4.29132e-05	6.79017e-06	6.22982e-08	-6.60529e-06	5.12305e-06	0.870067	small subunit ribosomal protein S10	Genetic Information Processing; Translation; Ribosome | Brite Hierarchies; Protein families: genetic information processing; Ribosome
K02948	2.81544e-05	9.21804e-06	0.00820675	3.71195e-05	9.38785e-06	0.000524661	-9.0796e-06	7.75067e-06	0.877707	small subunit ribosomal protein S11	Genetic Information Processing; Translation; Ribosome | Brite Hierarchies; Protein families: genetic information processing; Ribosome
K02950	3.9681e-05	6.84181e-06	5.53875e-07	4.53977e-05	6.97647e-06	2.71242e-08	-5.18317e-06	5.07726e-06	0.893215	small subunit ribosomal protein S12	Genetic Information Processing; Translation; Ribosome | Brite Hierarchies; Protein families: genetic information processing; Ribosome
K02952	2.75686e-05	9.11291e-06	0.00898309	3.19744e-05	9.30094e-06	0.00272772	-4.01054e-06	7.01539e-06	0.98457	small subunit ribosomal protein S13	Genetic Information Processing; Translation; Ribosome | Brite Hierarchies; Protein families: genetic information processing; Ribosome
K02954	-6.3072e-05	1.15243e-05	2.06196e-06	-5.70666e-05	1.17591e-05	2.0826e-05	-6.53022e-06	5.95676e-06	0.884772	small subunit ribosomal protein S14	Genetic Information Processing; Translation; Ribosome | Brite Hierarchies; Protein families: genetic information processing; Ribosome
K02956	1.46404e-05	5.43613e-06	0.020996	1.9327e-05	5.54246e-06	0.00224325	-4.7267e-06	3.7335e-06	0.871995	small subunit ribosomal protein S15	Genetic Information Processing; Translation; Ribosome | Brite Hierarchies; Protein families: genetic information processing; Ribosome
K02961	2.12411e-05	6.43927e-06	0.004003	2.34464e-05	6.56206e-06	0.00172004	-2.45333e-06	5.58328e-06	1	small subunit ribosomal protein S17	Genetic Information Processing; Translation; Ribosome | Brite Hierarchies; Protein families: genetic information processing; Ribosome
K02963	2.68085e-05	6.28823e-06	0.00018887	2.91372e-05	6.40647e-06	6.59549e-05	-2.49523e-06	4.57513e-06	0.987849	small subunit ribosomal protein S18	Genetic Information Processing; Translation; Ribosome | Brite Hierarchies; Protein families: genetic information processing; Ribosome
K02965	2.37238e-05	6.14203e-06	0.000714034	3.07297e-05	6.2732e-06	1.77809e-05	-7.36943e-06	4.27633e-06	0.865586	small subunit ribosomal protein S19	Genetic Information Processing; Translation; Ribosome | Brite Hierarchies; Protein families: genetic information processing; Ribosome
K02967	4.22704e-05	1.07298e-05	0.000548322	6.19225e-05	1.09699e-05	9.51507e-07	-1.84789e-05	7.94135e-06	0.865586	small subunit ribosomal protein S2	Genetic Information Processing; Translation; Ribosome | Brite Hierarchies; Protein families: genetic information processing; Ribosome
K02968	4.58515e-05	4.96964e-06	4.1654e-13	4.32142e-05	5.06665e-06	6.14032e-12	2.58266e-06	4.26792e-06	0.975085	small subunit ribosomal protein S20	Genetic Information Processing; Translation; Ribosome | Brite Hierarchies; Protein families: genetic information processing; Ribosome
K02970	6.31598e-05	6.66605e-06	1.80958e-13	6.28143e-05	6.7966e-06	3.30915e-13	8.66965e-07	5.5773e-06	1	small subunit ribosomal protein S21	Genetic Information Processing; Translation; Ribosome | Brite Hierarchies; Protein families: genetic information processing; Ribosome
K02972	-1.00605e-05	1.27467e-06	4.12742e-05	-9.30164e-06	1.2969e-06	9.17289e-05	-7.1204e-07	3.30754e-07	0.867706	stationary-phase-induced ribosome-associated protein	Brite Hierarchies; Protein families: genetic information processing; Ribosome biogenesis
K02977	1.7697e-06	5.60977e-07	0.0397097	2.19941e-06	5.70883e-07	0.0174248	-4.29613e-07	6.65645e-07	0.974714	small subunit ribosomal protein S27Ae	Genetic Information Processing; Translation; Ribosome | Brite Hierarchies; Protein families: genetic information processing; Ribosome | Brite Hierarchies; Protein families: signaling and cellular processes; Exosome
K02982	4.62432e-05	1.45246e-05	0.00559055	5.03017e-05	1.48149e-05	0.00297249	-4.70969e-06	1.08984e-05	1	small subunit ribosomal protein S3	Genetic Information Processing; Translation; Ribosome | Brite Hierarchies; Protein families: genetic information processing; Ribosome
K02986	7.03853e-05	9.19644e-06	2.70284e-10	8.01698e-05	9.38186e-06	5.93069e-12	-9.01387e-06	7.82866e-06	0.877707	small subunit ribosomal protein S4	Genetic Information Processing; Translation; Ribosome | Brite Hierarchies; Protein families: genetic information processing; Ribosome
K02990	2.04975e-05	5.82322e-06	0.00214839	2.55971e-05	5.93381e-06	0.000153744	-5.20529e-06	4.22228e-06	0.877087	small subunit ribosomal protein S6	Genetic Information Processing; Translation; Ribosome | Brite Hierarchies; Protein families: genetic information processing; Ribosome | Brite Hierarchies; Protein families: genetic information processing; Mitochondrial biogenesis
K02992	3.48866e-05	7.51075e-06	4.66455e-05	3.92405e-05	7.67268e-06	7.5447e-06	-4.2836e-06	5.82915e-06	0.951244	small subunit ribosomal protein S7	Genetic Information Processing; Translation; Ribosome | Brite Hierarchies; Protein families: genetic information processing; Ribosome
K02994	1.47424e-05	8.27107e-06	0.151364	2.21563e-05	8.43825e-06	0.0247782	-7.65194e-06	6.46285e-06	0.877707	small subunit ribosomal protein S8	Genetic Information Processing; Translation; Ribosome | Brite Hierarchies; Protein families: genetic information processing; Ribosome
K03040	4.63969e-05	2.15408e-05	0.0732872	7.20513e-05	2.19265e-05	0.00414169	-2.11749e-05	1.40553e-05	0.867706	DNA-directed RNA polymerase subunit alpha [EC:2.7.7.6]	Genetic Information Processing; Transcription; RNA polymerase | Brite Hierarchies; Protein families: genetic information processing; Transcription machinery | Brite Hierarchies; Protein families: genetic information processing; DNA repair and recombination proteins
K03041	4.34655e-06	2.56401e-06	0.170857	6.58396e-06	2.61308e-06	0.0281673	-3.26916e-06	2.35083e-06	0.867706	DNA-directed RNA polymerase subunit A' [EC:2.7.7.6]	Genetic Information Processing; Transcription; RNA polymerase | Brite Hierarchies; Protein families: genetic information processing; Transcription machinery
K03043	0.00030685	4.1093e-05	5.71828e-10	0.000320469	4.18876e-05	2.23657e-10	-1.37539e-05	3.06788e-05	1	DNA-directed RNA polymerase subunit beta [EC:2.7.7.6]	Genetic Information Processing; Transcription; RNA polymerase | Brite Hierarchies; Protein families: genetic information processing; Transcription machinery | Brite Hierarchies; Protein families: genetic information processing; DNA repair and recombination proteins
K03044	3.32047e-06	2.08674e-06	0.209056	5.28267e-06	2.12407e-06	0.0330717	-2.37356e-06	2.21398e-06	0.885145	DNA-directed RNA polymerase subunit B' [EC:2.7.7.6]	Genetic Information Processing; Transcription; RNA polymerase | Brite Hierarchies; Protein families: genetic information processing; Transcription machinery
K03046	0.000190872	4.4671e-05	0.000172802	0.000216441	4.55097e-05	2.88939e-05	-2.65568e-05	3.08154e-05	0.936994	DNA-directed RNA polymerase subunit beta' [EC:2.7.7.6]	Genetic Information Processing; Transcription; RNA polymerase | Brite Hierarchies; Protein families: genetic information processing; Transcription machinery | Brite Hierarchies; Protein families: genetic information processing; DNA repair and recombination proteins
K03047	1.44092e-06	8.3324e-07	0.214047	2.42257e-06	8.49396e-07	0.0424806	-1.24145e-06	8.03013e-07	0.867706	DNA-directed RNA polymerase subunit D [EC:2.7.7.6]	Genetic Information Processing; Transcription; RNA polymerase | Brite Hierarchies; Protein families: genetic information processing; Transcription machinery
K03048	-1.09286e-05	4.08352e-06	0.0209356	-4.94448e-06	4.15474e-06	0.382667	-2.62586e-06	1.4253e-06	0.865586	DNA-directed RNA polymerase subunit delta	Genetic Information Processing; Transcription; RNA polymerase | Brite Hierarchies; Protein families: genetic information processing; Transcription machinery | Brite Hierarchies; Protein families: genetic information processing; DNA repair and recombination proteins
K03057	1.35877e-06	7.91543e-07	0.219341	2.26055e-06	8.06705e-07	0.0470134	-1.11191e-06	8.01568e-07	0.877087	transcription termination factor TFS	Brite Hierarchies; Protein families: genetic information processing; Transcription machinery
K03060	-4.56656e-05	9.32188e-06	1.89039e-05	-4.39727e-05	9.49092e-06	4.74984e-05	-1.72115e-06	7.76542e-06	1	DNA-directed RNA polymerase subunit omega [EC:2.7.7.6]	Genetic Information Processing; Transcription; RNA polymerase | Brite Hierarchies; Protein families: genetic information processing; Transcription machinery | Brite Hierarchies; Protein families: genetic information processing; DNA repair and recombination proteins
K03070	0.000434455	3.37371e-05	3.31563e-22	0.000452984	3.43255e-05	7.04971e-23	-1.85296e-05	2.61135e-05	0.955325	preprotein translocase subunit SecA	Genetic Information Processing; Folding, sorting and degradation; Protein export | Environmental Information Processing; Membrane transport; Bacterial secretion system | Cellular Processes; Cellular community - prokaryotes; Quorum sensing | Brite Hierarchies; Protein families: signaling and cellular processes; Secretion system
K03071	-3.5156e-05	5.33499e-06	7.95002e-09	-3.39641e-05	5.42803e-06	3.62922e-08	-1.08359e-06	2.54914e-06	1	preprotein translocase subunit SecB	Genetic Information Processing; Folding, sorting and degradation; Protein export | Environmental Information Processing; Membrane transport; Bacterial secretion system | Cellular Processes; Cellular community - prokaryotes; Quorum sensing | Brite Hierarchies; Protein families: genetic information processing; Chaperones and folding catalysts | Brite Hierarchies; Protein families: signaling and cel…
K03072	-4.20996e-05	1.7695e-05	0.044672	-4.16185e-05	1.80602e-05	0.0526697	-9.80253e-07	1.03734e-05	1	preprotein translocase subunit SecD	Genetic Information Processing; Folding, sorting and degradation; Protein export | Environmental Information Processing; Membrane transport; Bacterial secretion system | Brite Hierarchies; Protein families: signaling and cellular processes; Secretion system
K03076	6.82397e-05	2.48168e-05	0.01821	9.12271e-05	2.53786e-05	0.00161442	-2.53355e-05	1.99445e-05	0.877087	preprotein translocase subunit SecY	Genetic Information Processing; Folding, sorting and degradation; Protein export | Environmental Information Processing; Membrane transport; Bacterial secretion system | Cellular Processes; Cellular community - prokaryotes; Quorum sensing | Brite Hierarchies; Protein families: signaling and cellular processes; Secretion system
[truncated: 3,419 more rows]
