# Supplementary material for: Comparative characterization of the infant gut microbiome and their maternal lineage by a multi-omics approach
Source: Nat Commun. 2024 Apr 8;15:3004. doi: 10.1038/s41467-024-47182-y (PMC11001937; doi:10.1038/s41467-024-47182-y)
Supplement: Supplementary file 11 — Supplementary Data 8 [file 41467_2024_47182_MOESM11_ESM.xlsx]

## Sheet: Table
				coef: model coefficient value (effect size)	stderr: standard error of the coefficient	qval: FDR-adjusted p-value obtained from maaslin2
				coef>0		q < 0.001
				coef<0		0.001 < q < 0.01
						0.01 < q < 0.05
						q > 0.05
				MaAsLin2
BRITE Hierarchies				Inf vs Moth	Inf vs Moth	Inf vs Moth	Inf vs Gran	Inf vs Gran	Inf vs Gran	Moth vs Gran	Moth vs Gran	Moth vs Gran
A Level number	A Level	B Level number	B Level	coef	stderr	qval	coef	stderr	qval	coef	stderr	qval
9100	Metabolism	9101	Carbohydrate metabolism	-61584.6	8867.06	2.97104e-09	-72575.3	9064.56	2.98902e-11	12740.3	8571.73	0.766295
9100	Metabolism	9102	Energy metabolism	51029.8	7271.83	2.73695e-09	43421.3	7437.73	2.52773e-07	8240.17	5902.73	0.766295
9100	Metabolism	9103	Lipid metabolism	-6435.38	3812.57	0.120414	-5973.77	3881.47	0.155661	_	_	_
9100	Metabolism	9104	Nucleotide metabolism	364.353	4636.99	0.965418	-865.5	4732.53	0.88955	1468.88	2834.07	0.874852
9100	Metabolism	9105	Amino acid metabolism	-44468.5	7378.19	5.65171e-08	-42654.2	7506.87	2.52773e-07	-600.709	5877.94	0.956342
9100	Metabolism	9106	Metabolism of other amino acids	-24488.5	2611.06	3.13443e-13	-25986.5	2669.22	4.98877e-14	1608.51	2357.06	0.861328
9100	Metabolism	9107	Glycan biosynthesis and metabolism	-7542.37	9899.8	0.506719	-3199.47	10100.9	0.798232	-3335.77	6763.25	0.875837
9100	Metabolism	9108	Metabolism of cofactors and vitamins	4153.99	6117.08	0.557369	179.365	6223.76	0.985441	3564.13	3935.19	0.766295
9100	Metabolism	9109	Metabolism of terpenoids and polyketides	-7232.59	2198.03	0.00257994	-6010.68	2238.33	0.0137499	-998.709	1020.21	0.766295
9100	Metabolism	9110	Biosynthesis of other secondary metabolites	1521.57	3534.39	0.723605	-864.006	3599.03	0.851796	2565.54	2465.51	0.766295
9100	Metabolism	9111	Xenobiotics biodegradation and metabolism	-14547.8	2752.52	2.02723e-06	-14677.1	2810.61	2.41364e-06	_	_	_
9120	Genetic Information Processing	9121	Transcription	-51076.6	8911.54	3.6579e-07	-57220.4	9076.87	3.35196e-08	6432.76	5313.14	0.766295
9120	Genetic Information Processing	9122	Translation	51375.3	7789.09	1.18901e-08	52466.3	7951.82	1.05512e-08	-755.638	5083.92	0.956022
9120	Genetic Information Processing	9123	Folding, sorting and degradation	23513	2657.97	1.52726e-12	22527.7	2708.43	9.74787e-12	1301.11	1520.65	0.766295
9120	Genetic Information Processing	9124	Replication and repair	41993.6	10745.6	0.000305564	29382.6	10933	0.0132969	12966.1	8835.83	0.766295
9130	Environmental Information Processing	9131	Membrane transport	-78212	16390	1.5402e-05	-99719.6	16714.2	1.3528e-07	21612.3	12331.9	0.766295
9130	Environmental Information Processing	9132	Signal transduction	35800.7	9813.18	0.000863974	28571.7	10007.4	0.009005	7711.46	6543.09	0.766295
9130	Environmental Information Processing	9133	Signaling molecules and interaction	248.691	45.4992	1.18265e-06	316.068	46.4296	5.21526e-09	-63.2199	43.4703	0.766295
9140	Cellular Processes	9141	Transport and catabolism	-16204.5	4515.93	0.00102429	-11688.5	4610.8	0.0196501	-4008.25	3483.99	0.766295
9140	Cellular Processes	9142	Cell motility	6830.47	5307.95	0.235524	7313.9	5400.97	0.211588	_	_	_
9140	Cellular Processes	9143	Cell growth and death	14335.8	2413.66	1.70274e-07	13835.7	2458.36	5.26986e-07	728.653	1161.88	0.86219
9140	Cellular Processes	9144	Cellular community - eukaryotes	111.38	46.2549	0.0271462	65.3703	47.4519	0.206403	47.9539	52.673	0.766295
9140	Cellular Processes	9145	Cellular community - prokaryotes	-52916.4	6667.47	6.88923e-11	-54655.6	6791.67	3.20645e-11	2107.42	3680.08	0.86219
9150	Organismal Systems	9149	Aging	1895.87	942.234	0.0667227	2548.55	959.513	0.0146128	-567.064	509.298	0.766295
9150	Organismal Systems	9151	Immune system	7604.7	669.718	1.25408e-18	7414.4	681.398	5.59083e-18	196.39	564.681	0.947571
9150	Organismal Systems	9152	Endocrine system	-4848.9	1539.13	0.0035229	-4222.42	1565.98	0.0132658	-480.49	773.521	0.86219
9150	Organismal Systems	9153	Circulatory system	-280.333	84.9607	0.00225757	-232.049	86.4425	0.0132969	-44.5011	57.9564	0.826086
9150	Organismal Systems	9154	Digestive system	-3867.92	1083.22	0.00107464	-1936	1105.15	0.108408	-1817.61	901.061	0.766295
9150	Organismal Systems	9155	Excretory system	-111.925	267.385	0.725482	124.892	273.563	0.710703	-196.5	210.091	0.766295
9150	Organismal Systems	9156	Nervous system	5655.28	688.636	1.76355e-11	5612.22	703.007	3.20645e-11	122.537	483.892	0.956022
9150	Organismal Systems	9157	Sensory system	38.9866	21.0073	0.0918017	42.7864	21.4959	0.0689926	-4.3373	25.0011	0.956022
9150	Organismal Systems	9158	Development and regeneration	178.268	124.421	0.188233	286.266	126.927	0.0379173	-100.469	115.726	0.766295
9150	Organismal Systems	9159	Environmental adaptation	1394.36	872.933	0.141424	1571.09	888.157	0.105044	-115.155	764.865	0.956022
9160	Human Diseases	9161	Cancer: overview	-1005.58	1560.43	0.576362	74.1753	1588.46	0.981735	-987.91	689.616	0.766295
9160	Human Diseases	9162	Cancer: specific types	1259.54	527.84	0.0271462	1385.87	537.046	0.0169611	-116.396	288.547	0.941099
9160	Human Diseases	9163	Immune disease	-308.23	199.397	0.155661	-345.549	203.575	0.119637	31.4548	203.592	0.956022
9160	Human Diseases	9164	Neurodegenerative disease	696.41	392.724	0.105044	974.094	399.814	0.0250297	-233.117	263.032	0.766295
9160	Human Diseases	9165	Substance dependence	-227.447	60.0981	0.00046893	-217.142	61.1463	0.00102429	-10.043	38.9795	0.956022
9160	Human Diseases	9166	Cardiovascular disease	5471.23	531.416	1.03546e-16	5330.42	540.684	9.02852e-16	158.265	419.869	0.942941
9160	Human Diseases	9167	Endocrine and metabolic disease	-11041.8	2134.58	2.02723e-06	-11312.7	2171.81	1.80524e-06	356.333	1178.76	0.956022
9160	Human Diseases	9171	Infectious disease: bacterial	-16737.7	2430.41	1.28169e-09	-15829.8	2472.8	1.05512e-08	-574.762	818.193	0.861328
9160	Human Diseases	9172	Infectious disease: viral	1335.08	218.053	3.69131e-08	1215.94	221.856	5.76308e-07	123.361	221.625	0.86219
9160	Human Diseases	9174	Infectious disease: parasitic	-5548.78	666.907	1.52955e-12	-5279.31	678.538	1.97434e-11	-258.291	268.255	0.766295
9160	Human Diseases	9175	Drug resistance: antimicrobial	14513.7	3064.55	1.90919e-05	17043.5	3129.96	1.18771e-06	-2034.78	2115.18	0.766295
9160	Human Diseases	9176	Drug resistance: antineoplastic	-6328.83	905.715	8.05546e-10	-5438.92	921.511	9.89201e-08	-812.593	581.046	0.766295
9180	Brite Hierarchies	9181	Protein families: metabolism	73945.5	10125.8	6.8938e-10	72990.2	10328.9	1.48922e-09	3157.61	5668.32	0.86219
9180	Brite Hierarchies	9182	Protein families: genetic information processing	166406	19970	9.74787e-12	154273	20412.7	1.88352e-10	13543.3	15870.6	0.766295
9180	Brite Hierarchies	9183	Protein families: signaling and cellular processes	-209093	23917.4	2.13558e-13	-235444	24334.6	2.04565e-15	28580.1	18276.1	0.766295
9190	Not Included in Pathway or Brite	9191	Unclassified: metabolism	-41215.7	6079.03	7.60782e-09	-41303.5	6217.53	1.05512e-08	1043.83	4876.45	0.956022
9190	Not Included in Pathway or Brite	9192	Unclassified: genetic information processing	-5493.05	6482.95	0.456137	-11836.2	6601.9	0.103051	6325.42	4791.33	0.766295
9190	Not Included in Pathway or Brite	9193	Unclassified: signaling and cellular processes	53695.8	4501.54	5.59083e-18	46313.7	4600.36	5.58602e-15	7754.01	3327.09	0.766295
