# Supplementary material for: Comparative characterization of the infant gut microbiome and their maternal lineage by a multi-omics approach
Source: Nat Commun. 2024 Apr 8;15:3004. doi: 10.1038/s41467-024-47182-y (PMC11001937; doi:10.1038/s41467-024-47182-y)
Supplement: Supplementary file 12 — Supplementary Data 9 [file 41467_2024_47182_MOESM12_ESM.xlsx]

## Sheet: Table
							coef: model coefficient value (effect size)	stderr: standard error of the coefficient	qval: FDR-adjusted p-value obtained from maaslin2
							coef>0		q < 0.001
							coef<0		0.001 < q < 0.01
									0.01 < q < 0.05
									q > 0.05
							MaAsLin2
BRITE Hierarchies							Inf vs Moth	Inf vs Moth	Inf vs Moth	Inf vs Gran	Inf vs Gran	Inf vs Gran	Moth vs Gran	Moth vs Gran	Moth vs Gran
A Level Number	A Level	B level number	B level name	C level number	C level name	PATH/BRITE	coef	stderr	qval	coef	stderr	qval	coef	stderr	qval
9100	Metabolism	9101	Carbohydrate metabolism	10	Glycolysis / Gluconeogenesis	PATH:ko00010	-7671.9	2343.25	0.00341641	-10581.2	2395.07	8.56144e-05	1493.1	1840.73	0.924791
9100	Metabolism	9101	Carbohydrate metabolism	20	Citrate cycle (TCA cycle)	PATH:ko00020	4755.06	2311.06	0.0714639	3369.8	2360.82	0.218394	773.229	1702.32	0.953006
9100	Metabolism	9101	Carbohydrate metabolism	30	Pentose phosphate pathway	PATH:ko00030	-12614	2211.48	6.67563e-07	-15967.8	2257.94	1.9622e-09	2433.49	1837.41	0.906191
9100	Metabolism	9101	Carbohydrate metabolism	40	Pentose and glucuronate interconversions	PATH:ko00040	-8886.64	2255.76	0.000438725	-12872.5	2303.18	9.8169e-07	3398.26	1884.59	0.906191
9100	Metabolism	9101	Carbohydrate metabolism	52	Galactose metabolism	PATH:ko00052	-31341.3	5927	3.32039e-06	-37854.8	6040.65	5.72839e-08	4783.28	4365.58	0.906191
9100	Metabolism	9101	Carbohydrate metabolism	53	Ascorbate and aldarate metabolism	PATH:ko00053	-15125.1	1336.23	2.14092e-17	-14763.8	1360.34	9.88299e-17	-485.171	569.664	0.913993
9100	Metabolism	9101	Carbohydrate metabolism	500	Starch and sucrose metabolism	PATH:ko00500	-17141.9	6763.96	0.0247074	-27849.2	6932.61	0.000335007	7817.76	5494.98	0.906191
9100	Metabolism	9101	Carbohydrate metabolism	520	Amino sugar and nucleotide sugar metabolism	PATH:ko00520	-18584.8	4771.68	0.000506564	-24364.3	4864.19	9.57562e-06	3695.72	3056.77	0.906191
9100	Metabolism	9101	Carbohydrate metabolism	630	Glyoxylate and dicarboxylate metabolism	PATH:ko00630	-4506.12	2244.14	0.0792442	-5285.76	2292.39	0.0417586	-166.974	969.498	0.983936
9100	Metabolism	9101	Carbohydrate metabolism	640	Propanoate metabolism	PATH:ko00640	-25923.5	2236.68	1.66516e-17	-25901.6	2285.46	2.51691e-17	-823.166	1127.63	0.93229
9100	Metabolism	9101	Carbohydrate metabolism	650	Butanoate metabolism	PATH:ko00650	5524.74	2189.36	0.0252729	2726.85	2245.55	0.292909	2052.44	1590.9	0.906191
9100	Metabolism	9101	Carbohydrate metabolism	660	C5-Branched dibasic acid metabolism	PATH:ko00660	-10540.6	1057.73	3.9358e-16	-11076	1076.18	7.69386e-17	285.753	802.538	0.953006
9100	Metabolism	9102	Energy metabolism	190	Oxidative phosphorylation	PATH:ko00190	18648.3	2253.22	1.68902e-11	12344.3	2302.69	2.55481e-06	5338.29	1330.9	0.121771
9100	Metabolism	9102	Energy metabolism	195	Photosynthesis	PATH:ko00195	7184.85	1655.48	9.01673e-05	3111.64	1684.36	0.10694	3639.13	1587.96	0.906191
9100	Metabolism	9102	Energy metabolism	720	Carbon fixation pathways in prokaryotes	PATH:ko00720	14800.8	2351.54	6.73721e-08	11478.2	2398.93	2.31741e-05	2192.91	1683.17	0.906191
9100	Metabolism	9102	Energy metabolism	910	Nitrogen metabolism	PATH:ko00910	-10616.7	2093.93	8.21551e-06	-12249.4	2135.21	5.41624e-07	994.432	1317.16	0.93229
9100	Metabolism	9103	Lipid metabolism	61	Fatty acid biosynthesis	PATH:ko00061	-15247.5	2549.28	2.18578e-07	-16323.6	2594.12	5.50156e-08	423.174	1726.33	0.975816
9100	Metabolism	9103	Lipid metabolism	71	Fatty acid degradation	PATH:ko00071	-18533.9	1552.66	2.02064e-18	-18538.1	1579.85	2.37413e-18	-323.928	970.868	0.953006
9100	Metabolism	9103	Lipid metabolism	73	Cutin, suberine and wax biosynthesis	PATH:ko00073	-16.9007	7.3783	0.0421179	-21.9745	7.50698	0.00838263	4.94361	4.00746	0.906191
9100	Metabolism	9103	Lipid metabolism	100	Steroid biosynthesis	PATH:ko00100	666.765	79.1055	1.18668e-11	657.838	80.7664	2.81972e-11	12.0455	68.7775	0.983936
9100	Metabolism	9103	Lipid metabolism	120	Primary bile acid biosynthesis	PATH:ko00120	1235.28	287.273	0.00013195	1275.82	292.956	0.000106785	-73.5165	149.343	0.953006
9100	Metabolism	9103	Lipid metabolism	121	Secondary bile acid biosynthesis	PATH:ko00121	6306.86	426.787	1.15779e-22	5742.91	435.676	1.43644e-20	437.237	378.527	0.906191
9100	Metabolism	9103	Lipid metabolism	565	Ether lipid metabolism	PATH:ko00565	-949.141	215.032	9.64271e-05	-734.85	220.21	0.0029233	-189.732	116.657	0.906191
9100	Metabolism	9103	Lipid metabolism	590	Arachidonic acid metabolism	PATH:ko00590	-1195.53	130.948	3.39018e-13	-1067.76	133.956	4.08294e-11	-128.139	77.5452	0.906191
9100	Metabolism	9103	Lipid metabolism	591	Linoleic acid metabolism	PATH:ko00591	-569.156	76.5626	4.35119e-10	-515.179	77.9986	1.35253e-08	-51.24	26.2119	0.906191
9100	Metabolism	9103	Lipid metabolism	592	alpha-Linolenic acid metabolism	PATH:ko00592	-2179.36	293.644	1.26503e-10	-2047.77	298.766	1.89024e-09	-124.451	77.4106	0.906191
9100	Metabolism	9103	Lipid metabolism	1040	Biosynthesis of unsaturated fatty acids	PATH:ko01040	-2905.66	199.733	1.39361e-25	-2830.7	203.216	2.70646e-24	-82.7936	112.244	0.93229
9100	Metabolism	9104	Nucleotide metabolism	230	Purine metabolism	PATH:ko00230	-24287.1	4104.74	3.21144e-07	-28486.4	4189.76	7.70882e-09	2048.61	2614.18	0.928353
9100	Metabolism	9105	Amino acid metabolism	250	Alanine, aspartate and glutamate metabolism	PATH:ko00250	-4457.19	2421.18	0.109959	-6244.2	2470.62	0.02496	466.364	1533.93	0.957875
9100	Metabolism	9105	Amino acid metabolism	260	Glycine, serine and threonine metabolism	PATH:ko00260	-14230.8	1570.45	3.89458e-14	-14317.4	1597.84	6.4117e-14	-827.163	1080.81	0.93229
9100	Metabolism	9105	Amino acid metabolism	270	Cysteine and methionine metabolism	PATH:ko00270	-14560.4	2671.71	1.95305e-06	-16759.8	2721.65	1.03368e-07	1003.32	1697.23	0.953006
9100	Metabolism	9105	Amino acid metabolism	280	Valine, leucine and isoleucine degradation	PATH:ko00280	-9355.91	1152.14	2.3041e-11	-9481.76	1175.45	2.3181e-11	-159.434	1116.94	0.983936
9100	Metabolism	9105	Amino acid metabolism	290	Valine, leucine and isoleucine biosynthesis	PATH:ko00290	-15338.5	2219.43	1.46248e-09	-16803.2	2258.13	1.15709e-10	944.193	1749.92	0.953006
9100	Metabolism	9105	Amino acid metabolism	300	Lysine biosynthesis	PATH:ko00300	-4422.86	1964.11	0.0473106	-5879.83	1999.34	0.00854042	732.664	1295.28	0.953006
9100	Metabolism	9105	Amino acid metabolism	310	Lysine degradation	PATH:ko00310	-11087.8	1729.79	1.53653e-08	-10503.1	1759.96	1.11042e-07	-690.602	641.305	0.906191
9100	Metabolism	9105	Amino acid metabolism	220	Arginine biosynthesis	PATH:ko00220	-2594.35	1948.07	0.252186	-4318.36	1990.76	0.0567198	956.462	1521.68	0.953006
9100	Metabolism	9105	Amino acid metabolism	330	Arginine and proline metabolism	PATH:ko00330	-13807	1415.68	1.95996e-14	-15205	1441.95	3.9358e-16	907.734	944.464	0.906191
9100	Metabolism	9105	Amino acid metabolism	350	Tyrosine metabolism	PATH:ko00350	-15698.6	1482.54	7.0214e-16	-15940.2	1513.57	5.57828e-16	-90.2456	925.14	0.993744
9100	Metabolism	9105	Amino acid metabolism	360	Phenylalanine metabolism	PATH:ko00360	-8049.92	1674.01	2.06019e-05	-8217.4	1705.17	1.90833e-05	-98.675	636.535	0.983936
9100	Metabolism	9105	Amino acid metabolism	380	Tryptophan metabolism	PATH:ko00380	-8873.08	1164.4	4.96734e-11	-7958.97	1184.71	3.58159e-09	-982.11	403.989	0.906191
9100	Metabolism	9105	Amino acid metabolism	400	Phenylalanine, tyrosine and tryptophan biosynthesis	PATH:ko00400	-6228.61	1917.01	0.00336475	-7743.05	1950.44	0.000327268	846.606	1518.83	0.953006
9100	Metabolism	9106	Metabolism of other amino acids	410	beta-Alanine metabolism	PATH:ko00410	-8286.53	925.679	6.84549e-13	-8359.24	944.398	7.7091e-13	-84.6141	462.937	0.983863
9100	Metabolism	9106	Metabolism of other amino acids	430	Taurine and hypotaurine metabolism	PATH:ko00430	-3046.92	343.043	9.64363e-13	-2936.01	350.053	6.43031e-12	-242.335	218.711	0.906191
9100	Metabolism	9106	Metabolism of other amino acids	440	Phosphonate and phosphinate metabolism	PATH:ko00440	-3964.23	729.243	2.08203e-06	-3581.46	742.099	2.01485e-05	-421.269	280.305	0.906191
9100	Metabolism	9106	Metabolism of other amino acids	450	Selenocompound metabolism	PATH:ko00450	-8940.47	1490.05	2.2373e-07	-11105.4	1525.57	9.86684e-10	1413.2	1275.72	0.906191
9100	Metabolism	9106	Metabolism of other amino acids	460	Cyanoamino acid metabolism	PATH:ko00460	11969.1	2101.36	8.14315e-07	9864.07	2149.8	5.04038e-05	1583.61	1979.18	0.925476
9100	Metabolism	9106	Metabolism of other amino acids	470	D Glutamine and D glutamate metabolism	PATH:ko00470	999.104	331.926	0.00666624	732.428	337.715	0.055482	65.0297	224.056	0.957875
9100	Metabolism	9106	Metabolism of other amino acids	480	Glutathione metabolism	PATH:ko00480	-26632.8	1726.62	4.43172e-27	-26599.5	1756.73	9.53808e-27	-248.142	942.966	0.966826
9100	Metabolism	9107	Glycan biosynthesis and metabolism	510	N-Glycan biosynthesis	PATH:ko00510	1435.87	341.411	0.000182507	1494.78	347.991	0.000129655	-95.7566	266.983	0.953006
9100	Metabolism	9107	Glycan biosynthesis and metabolism	515	Mannose type O-glycan biosynthesis	PATH:ko00515	1070.81	205.182	5.93803e-06	1114.11	210.562	4.1593e-06	-26.9485	190.172	0.983936
9100	Metabolism	9107	Glycan biosynthesis and metabolism	514	Other types of O-glycan biosynthesis	PATH:ko00514	1184.68	184.409	5.27114e-08	1168.57	188.422	1.07305e-07	1.24877	177.483	0.997535
9100	Metabolism	9107	Glycan biosynthesis and metabolism	532	Glycosaminoglycan biosynthesis - chondroitin sulfate / dermatan sulfate	PATH:ko00532	171.202	48.222	0.00164293	168.204	49.2129	0.00237291	7.64339	45.6693	0.983936
9100	Metabolism	9107	Glycan biosynthesis and metabolism	563	Glycosylphosphatidylinositol (GPI)-anchor biosynthesis	PATH:ko00563	36.1606	92.4683	0.746216	-9.63866	94.158	0.935163	44.5155	74.1467	0.953006
9100	Metabolism	9107	Glycan biosynthesis and metabolism	511	Other glycan degradation	PATH:ko00511	-15261.3	7418.92	0.0712976	-14079.4	7550.47	0.104844	-1744.26	5382.77	0.953006
9100	Metabolism	9107	Glycan biosynthesis and metabolism	540	Lipopolysaccharide biosynthesis	PATH:ko00540	-7574.82	3689.81	0.0719138	-6922.28	3767.67	0.11013	-1080.19	2357.22	0.953006
9100	Metabolism	9107	Glycan biosynthesis and metabolism	550	Peptidoglycan biosynthesis	PATH:ko00550	14355.1	4141.99	0.00197253	9026.59	4217.4	0.0601408	3446.46	3541.49	0.906191
9100	Metabolism	9107	Glycan biosynthesis and metabolism	571	Lipoarabinomannan (LAM) biosynthesis	PATH:ko00571	129.398	137.882	0.42427	310.488	140.981	0.0528561	-160.666	89.0168	0.906191
9100	Metabolism	9107	Glycan biosynthesis and metabolism	572	Arabinogalactan biosynthesis - Mycobacterium	PATH:ko00572	-2211.4	302.608	9.29462e-10	-2527.24	308.077	1.5492e-11	276.179	184.18	0.906191
9100	Metabolism	9108	Metabolism of cofactors and vitamins	730	Thiamine metabolism	PATH:ko00730	4127.18	1264.36	0.00321928	3286.5	1286.41	0.02236	261.136	994.305	0.966826
9100	Metabolism	9108	Metabolism of cofactors and vitamins	740	Riboflavin metabolism	PATH:ko00740	-2313.72	747.967	0.00570051	-3112.96	764.236	0.000275992	469.834	486.737	0.906191
9100	Metabolism	9108	Metabolism of cofactors and vitamins	750	Vitamin B6 metabolism	PATH:ko00750	-6455.89	669.971	7.29086e-14	-6081.77	682.566	9.98334e-13	-592.319	391.053	0.906191
9100	Metabolism	9108	Metabolism of cofactors and vitamins	760	Nicotinate and nicotinamide metabolism	PATH:ko00760	-16372.5	2176.56	4.55862e-10	-15592.4	2216.26	2.78433e-09	-1268.61	981.423	0.906191
9100	Metabolism	9108	Metabolism of cofactors and vitamins	770	Pantothenate and CoA biosynthesis	PATH:ko00770	-1938.77	1399.23	0.231844	-3901.22	1423.63	0.0138681	1423.88	1296.18	0.906191
9100	Metabolism	9108	Metabolism of cofactors and vitamins	785	Lipoic acid metabolism	PATH:ko00785	-2349.83	269.911	2.28403e-13	-2007.11	274.618	2.20108e-10	-359.274	255.448	0.906191
9100	Metabolism	9108	Metabolism of cofactors and vitamins	790	Folate biosynthesis	PATH:ko00790	-8063.18	1296.61	8.51605e-08	-8279.95	1322.2	6.31906e-08	-249.632	760.668	0.953006
9100	Metabolism	9108	Metabolism of cofactors and vitamins	670	One carbon pool by folate	PATH:ko00670	8515.47	950.892	6.5193e-14	7630.37	967.476	1.34456e-11	320.34	627.193	0.953006
9100	Metabolism	9108	Metabolism of cofactors and vitamins	830	Retinol metabolism	PATH:ko00830	-4227.98	361.11	5.99194e-18	-3612.44	367.83	1.11582e-14	-623.429	207.455	0.708362
9100	Metabolism	9108	Metabolism of cofactors and vitamins	860	Porphyrin metabolism	PATH:ko00860	21113.4	3704.66	6.21744e-07	11509.5	3770.19	0.00624331	8237.35	2347.26	0.274154
9100	Metabolism	9108	Metabolism of cofactors and vitamins	130	Ubiquinone and other terpenoid-quinone biosynthesis	PATH:ko00130	-13838.7	1603.17	3.10286e-12	-11503.7	1633.88	2.26389e-09	-2383.51	969.541	0.906191
9100	Metabolism	9109	Metabolism of terpenoids and polyketides	900	Terpenoid backbone biosynthesis	PATH:ko00900	2431.58	775.42	0.0051756	2125.27	789.009	0.0164243	-53.9646	468.785	0.993744
9100	Metabolism	9109	Metabolism of terpenoids and polyketides	904	Diterpenoid biosynthesis	PATH:ko00904	-78.6686	20.7236	0.000598678	-76.7093	21.085	0.00101229	-1.93564	1.49583	0.906191
9100	Metabolism	9109	Metabolism of terpenoids and polyketides	906	Carotenoid biosynthesis	PATH:ko00906	324.969	73.7253	0.000100603	463.179	75.7258	1.4886e-07	-122.444	55.2117	0.906191
9100	Metabolism	9109	Metabolism of terpenoids and polyketides	981	Insect hormone biosynthesis	PATH:ko00981	-1426.39	332.76	0.000134323	-1688.98	338.593	1.03026e-05	217.094	161.885	0.906191
9100	Metabolism	9109	Metabolism of terpenoids and polyketides	908	Zeatin biosynthesis	PATH:ko00908	217.39	103.824	0.0651048	220.651	105.635	0.065651	-33.4782	80.9904	0.953006
9100	Metabolism	9109	Metabolism of terpenoids and polyketides	903	Limonene and pinene degradation	PATH:ko00903	-2939.05	407.67	1.16395e-09	-3122.81	414.925	2.41314e-10	135.233	236.517	0.953006
9100	Metabolism	9109	Metabolism of terpenoids and polyketides	281	Geraniol degradation	PATH:ko00281	-4204.62	590.72	5.50201e-10	-3941.78	601.022	7.70882e-09	-258.453	167.493	0.906191
9100	Metabolism	9109	Metabolism of terpenoids and polyketides	1052	Type I polyketide structures	PATH:ko01052	-571.456	179.362	0.00440884	-554.885	182.962	0.00664423	-17.7364	52.1826	0.953006
9100	Metabolism	9109	Metabolism of terpenoids and polyketides	522	Biosynthesis of 12-, 14- and 16-membered macrolides	PATH:ko00522	2.59188	1.45469	0.120731	4.21835	1.48006	0.0103613	-1.57621	1.71926	0.906191
9100	Metabolism	9109	Metabolism of terpenoids and polyketides	1059	Biosynthesis of enediyne antibiotics	PATH:ko01059	-203.461	62.218	0.00344552	-221.074	63.4417	0.00181173	14.4028	16.5176	0.906191
9100	Metabolism	9109	Metabolism of terpenoids and polyketides	1056	Biosynthesis of type II polyketide backbone	PATH:ko01056	10.9854	3.58477	0.00570051	4.98933	3.64729	0.237978	5.86889	4.18302	0.906191
9100	Metabolism	9109	Metabolism of terpenoids and polyketides	1057	Biosynthesis of type II polyketide products	PATH:ko01057	183.231	41.7954	7.7764e-05	201.052	42.5243	2.06019e-05	-18.438	40.8683	0.953006
9100	Metabolism	9109	Metabolism of terpenoids and polyketides	523	Polyketide sugar unit biosynthesis	PATH:ko00523	1813.44	762.823	0.0358959	1590.01	779.74	0.0740919	60.5404	558.404	0.993744
9100	Metabolism	9109	Metabolism of terpenoids and polyketides	1053	Biosynthesis of siderophore group nonribosomal peptides	PATH:ko01053	-13524.3	2177.21	1.04807e-07	-12866.9	2219.71	4.87669e-07	-585.836	597.633	0.906191
9100	Metabolism	9109	Metabolism of terpenoids and polyketides	1055	Biosynthesis of vancomycin group antibiotics	PATH:ko01055	-606.883	211.497	0.0105657	-617.323	216.182	0.010823	-49.5875	203.156	0.975816
9100	Metabolism	9110	Biosynthesis of other secondary metabolites	940	Phenylpropanoid biosynthesis	PATH:ko00940	8383.49	2028.31	0.000245717	6605.34	2075.61	0.00452013	1316.18	1932.27	0.941501
9100	Metabolism	9110	Biosynthesis of other secondary metabolites	945	Stilbenoid, diarylheptanoid and gingerol biosynthesis	PATH:ko00945	516.885	112.529	3.48468e-05	486.735	114.491	0.000122495	19.1201	96.9514	0.983051
9100	Metabolism	9110	Biosynthesis of other secondary metabolites	941	Flavonoid biosynthesis	PATH:ko00941	516.885	112.532	3.48468e-05	486.994	114.495	0.000121855	18.8624	96.9586	0.983051
9100	Metabolism	9110	Biosynthesis of other secondary metabolites	942	Anthocyanin biosynthesis	PATH:ko00942	0.376163	0.222394	0.142234	0.887926	0.22821	0.000507793	-0.507899	0.206384	0.906191
9100	Metabolism	9110	Biosynthesis of other secondary metabolites	943	Isoflavonoid biosynthesis	PATH:ko00943	44.1585	32.701	0.243851	68.5541	33.2713	0.069567	-24.3163	35.576	0.941501
9100	Metabolism	9110	Biosynthesis of other secondary metabolites	901	Indole alkaloid biosynthesis	PATH:ko00901	-159.31	42.4754	0.000696906	-159.25	43.2161	0.000874721	-0.775399	16.3179	0.997535
9100	Metabolism	9110	Biosynthesis of other secondary metabolites	950	Isoquinoline alkaloid biosynthesis	PATH:ko00950	-2548.5	353.883	1.4454e-09	-2773	360.524	1.41651e-10	136.906	240.325	0.953006
9100	Metabolism	9110	Biosynthesis of other secondary metabolites	960	Tropane, piperidine and pyridine alkaloid biosynthesis	PATH:ko00960	-4073.27	498.233	2.15744e-11	-4370.43	507.313	2.44375e-12	156.544	343.51	0.953006
9100	Metabolism	9110	Biosynthesis of other secondary metabolites	965	Betalain biosynthesis	PATH:ko00965	-777.479	78.2088	1.02137e-14	-767.171	79.7588	2.77731e-14	-14.2658	30.0617	0.953006
9100	Metabolism	9110	Biosynthesis of other secondary metabolites	966	Glucosinolate biosynthesis	PATH:ko00966	-1055.69	223.48	2.08738e-05	-1278.13	227.378	5.08666e-07	170.901	176.441	0.906191
9100	Metabolism	9110	Biosynthesis of other secondary metabolites	332	Carbapenem biosynthesis	PATH:ko00332	-620.011	347.846	0.120731	-711.67	353.912	0.0772456	-2.6054	252.7	0.997535
9100	Metabolism	9110	Biosynthesis of other secondary metabolites	261	Monobactam biosynthesis	PATH:ko00261	-4795.55	559.911	6.42878e-12	-5249.44	572.459	3.48351e-13	187.314	319.751	0.953006
9100	Metabolism	9110	Biosynthesis of other secondary metabolites	521	Streptomycin biosynthesis	PATH:ko00521	-5400.16	1917.42	0.0112501	-6354.29	1950.87	0.00328621	522.648	1079.03	0.953006
9100	Metabolism	9110	Biosynthesis of other secondary metabolites	524	Neomycin, kanamycin and gentamicin biosynthesis	PATH:ko00524	-9464.26	1463.66	2.96267e-08	-10041.7	1489.77	8.02768e-09	438.374	610.88	0.93229
9100	Metabolism	9110	Biosynthesis of other secondary metabolites	401	Novobiocin biosynthesis	PATH:ko00401	-1798.33	579.047	0.00557441	-2447	589.178	0.00021359	484.201	408.815	0.906191
9100	Metabolism	9110	Biosynthesis of other secondary metabolites	405	Phenazine biosynthesis	PATH:ko00405	-1707.74	270.683	2.41939e-08	-1660.15	275.404	8.54784e-08	-95.3731	223.148	0.953006
9100	Metabolism	9110	Biosynthesis of other secondary metabolites	254	Aflatoxin biosynthesis	PATH:ko00254	6.13284	1.91417	0.00459414	4.05719	1.95324	0.069567	2.00513	2.28153	0.906191
9100	Metabolism	9110	Biosynthesis of other secondary metabolites	997	Biosynthesis of various other secondary metabolites	PATH:ko00997	1840.99	158.252	8.17185e-18	1726.56	161.021	2.19757e-16	82.5375	108.264	0.93229
9100	Metabolism	9111	Xenobiotics biodegradation and metabolism	362	Benzoate degradation	PATH:ko00362	-3840.48	1415.67	0.0155371	-4274.69	1443.93	0.00804599	224.216	577.676	0.953006
9100	Metabolism	9111	Xenobiotics biodegradation and metabolism	627	Aminobenzoate degradation	PATH:ko00627	-4735.81	536.087	1.21115e-13	-4364.38	545.437	7.72892e-12	-401.333	218.22	0.906191
9100	Metabolism	9111	Xenobiotics biodegradation and metabolism	364	Fluorobenzoate degradation	PATH:ko00364	-1635.39	257.846	2.08817e-08	-1553.22	262.343	1.36215e-07	-79.3508	44.8875	0.906191
9100	Metabolism	9111	Xenobiotics biodegradation and metabolism	625	Chloroalkane and chloroalkene degradation	PATH:ko00625	-7644.01	1060.2	1.49418e-09	-8089.33	1082.2	4.01021e-10	247.291	856.621	0.957875
9100	Metabolism	9111	Xenobiotics biodegradation and metabolism	361	Chlorocyclohexane and chlorobenzene degradation	PATH:ko00361	-670.987	218.323	0.0055822	-728.406	222.131	0.00309608	41.5114	103.975	0.953006
9100	Metabolism	9111	Xenobiotics biodegradation and metabolism	623	Toluene degradation	PATH:ko00623	-1565.62	227.726	1.72181e-09	-1471.36	231.698	2.02073e-08	-92.6903	46.7383	0.906191
9100	Metabolism	9111	Xenobiotics biodegradation and metabolism	622	Xylene degradation	PATH:ko00622	-1127.77	418.082	0.0155066	-1091.33	425.374	0.0217979	-48.2949	150.649	0.953006
9100	Metabolism	9111	Xenobiotics biodegradation and metabolism	633	Nitrotoluene degradation	PATH:ko00633	-3642.56	659.641	1.47368e-06	-3330.23	671.308	1.21027e-05	-335.201	330.419	0.906191
9100	Metabolism	9111	Xenobiotics biodegradation and metabolism	642	Ethylbenzene degradation	PATH:ko00642	-1683.39	226.24	1.15709e-10	-1588.41	230.186	1.52361e-09	-92.9068	62.4813	0.906191
9100	Metabolism	9111	Xenobiotics biodegradation and metabolism	643	Styrene degradation	PATH:ko00643	-1426.76	325.354	9.81872e-05	-1370.97	332.605	0.000232342	-88.3526	161.696	0.953006
9100	Metabolism	9111	Xenobiotics biodegradation and metabolism	791	Atrazine degradation	PATH:ko00791	-2041.69	448.34	6.00742e-05	-2107	456.885	4.59553e-05	46.2515	142.756	0.953006
9100	Metabolism	9111	Xenobiotics biodegradation and metabolism	930	Caprolactam degradation	PATH:ko00930	-832.593	400.015	0.0665756	-939.143	406.991	0.0407299	81.6088	194.805	0.953006
9100	Metabolism	9111	Xenobiotics biodegradation and metabolism	626	Naphthalene degradation	PATH:ko00626	-7319.81	818.82	8.52529e-13	-7132.85	836.044	3.79807e-12	-299.815	687.924	0.953006
9100	Metabolism	9111	Xenobiotics biodegradation and metabolism	365	Furfural degradation	PATH:ko00365	79.6476	40.6188	0.0871451	139.688	41.3605	0.00250613	-59.4746	45.3917	0.906191
9100	Metabolism	9111	Xenobiotics biodegradation and metabolism	984	Steroid degradation	PATH:ko00984	504.961	207.9	0.0317612	269.512	212.228	0.272091	213.897	182.415	0.906191
9100	Metabolism	9111	Xenobiotics biodegradation and metabolism	980	Metabolism of xenobiotics by cytochrome P450	PATH:ko00980	-6703.21	608.262	2.02064e-18	-6408.42	618.871	5.55707e-17	-336.909	266.287	0.906191
9100	Metabolism	9111	Xenobiotics biodegradation and metabolism	982	Drug metabolism - cytochrome P450	PATH:ko00982	-6413.48	595.539	6.84838e-18	-5843.16	605.926	1.96642e-15	-574.061	226.592	0.906191
9100	Metabolism	9111	Xenobiotics biodegradation and metabolism	983	Drug metabolism - other enzymes	PATH:ko00983	2201.37	667.435	0.00318172	1571.13	680.415	0.0414177	266.271	568.829	0.953006
9120	Genetic Information Processing	9121	Transcription	3020	RNA polymerase	PATH:ko03020	27328.7	2232.39	3.63459e-19	23980.5	2273.03	2.94394e-16	2637.72	1448.74	0.906191
9120	Genetic Information Processing	9121	Transcription	3022	Basal transcription factors	PATH:ko03022	2523.1	255.222	8.38617e-15	2007	259.682	9.3381e-11	478.123	256.292	0.906191
9120	Genetic Information Processing	9122	Translation	3010	Ribosome	PATH:ko03010	19696.2	5131.89	0.000606719	18689.1	5221.93	0.00135384	-1686.11	4169.25	0.953006
9120	Genetic Information Processing	9122	Translation	970	Aminoacyl-tRNA biosynthesis	PATH:ko00970	14509.6	4326.39	0.00278565	12570	4410.99	0.0108404	188.083	2871.73	0.997535
9120	Genetic Information Processing	9122	Translation	3008	Ribosome biogenesis in eukaryotes	PATH:ko03008	-2565.66	318.657	4.69559e-11	-2524.74	324.888	1.15709e-10	-102.23	175.258	0.953006
9120	Genetic Information Processing	9123	Folding, sorting and degradation	3060	Protein export	PATH:ko03060	5522.01	824.58	1.15774e-08	5310.23	839.574	4.88766e-08	-271.013	589.004	0.953006
9120	Genetic Information Processing	9123	Folding, sorting and degradation	4141	Protein processing in endoplasmic reticulum	PATH:ko04141	3597.5	358.927	2.67466e-14	3312.79	366.857	9.24979e-13	202.062	330.147	0.953006
9120	Genetic Information Processing	9123	Folding, sorting and degradation	4120	Ubiquitin mediated proteolysis	PATH:ko04120	190.293	70.3017	0.0151642	172.948	71.5278	0.0314162	14.0976	70.6436	0.983051
9120	Genetic Information Processing	9123	Folding, sorting and degradation	4122	Sulfur relay system	PATH:ko04122	9600.15	1108.93	2.56346e-12	7543.69	1131.32	1.11091e-08	1748.51	1046.52	0.906191
9120	Genetic Information Processing	9123	Folding, sorting and degradation	3050	Proteasome	PATH:ko03050	-4029.68	706.978	6.84963e-07	-4123.03	720.116	5.67797e-07	-5.1704	358.063	0.997535
9120	Genetic Information Processing	9124	Replication and repair	3030	DNA replication	PATH:ko03030	35674	6229.91	3.20666e-07	24794.5	6338.56	0.00039893	8685.39	5461.3	0.906191
9120	Genetic Information Processing	9124	Replication and repair	3410	Base excision repair	PATH:ko03410	16463.7	4495.56	0.00094004	9800.67	4573.97	0.0586645	5895.95	5010.35	0.906191
9120	Genetic Information Processing	9124	Replication and repair	3430	Mismatch repair	PATH:ko03430	9143.98	2758.27	0.0030739	8053.81	2810.9	0.0104437	-47.7576	1848.15	0.997535
9120	Genetic Information Processing	9124	Replication and repair	3440	Homologous recombination	PATH:ko03440	19502.5	7393.65	0.0180805	9584.39	7522.6	0.269611	8207.75	7550.68	0.906191
9120	Genetic Information Processing	9124	Replication and repair	3460	Fanconi anemia pathway	PATH:ko03460	91.6346	36.2549	0.0255275	106.427	37.1684	0.010823	-24.957	32.4428	0.93229
9130	Environmental Information Processing	9131	Membrane transport	2010	ABC transporters	PATH:ko02010	-63973.3	14049.3	5.44075e-05	-90117.8	14326.1	5.38604e-08	22729.9	10330.2	0.906191
9130	Environmental Information Processing	9131	Membrane transport	2060	Phosphotransferase system (PTS)	PATH:ko02060	-41637	5300.62	8.93458e-11	-42049.6	5423.3	1.11105e-10	-3.41219	3237	0.999164
9130	Environmental Information Processing	9132	Signal transduction	2020	Two-component system	PATH:ko02020	32913.3	12065.6	0.015078	18687.8	12308	0.191299	11159.5	8244.65	0.906191
9130	Environmental Information Processing	9132	Signal transduction	4010	MAPK signaling pathway	PATH:ko04010	-7541.59	649.52	1.4389e-19	-6743.53	660.848	1.19576e-16	-850.532	494.083	0.906191
9130	Environmental Information Processing	9132	Signal transduction	4013	MAPK signaling pathway - fly	PATH:ko04013	-434.907	134.747	0.00396155	-319.632	137.291	0.0399366	-116.118	112.35	0.906191
9130	Environmental Information Processing	9132	Signal transduction	4016	MAPK signaling pathway - plant	PATH:ko04016	-7212.73	645.716	9.70722e-19	-6466.12	656.978	7.16648e-16	-795.709	505.411	0.906191
9130	Environmental Information Processing	9132	Signal transduction	4011	MAPK signaling pathway - yeast	PATH:ko04011	-1024.04	235.616	0.000117572	-753.514	240.464	0.00515252	-257.381	143.968	0.906191
9130	Environmental Information Processing	9132	Signal transduction	4012	ErbB signaling pathway	PATH:ko04012	37.9465	21.9394	0.131931	42.867	22.322	0.0935298	-4.68621	25.9803	0.983863
9130	Environmental Information Processing	9132	Signal transduction	4370	VEGF signaling pathway	PATH:ko04370	79.8258	30.385	0.0201653	77.2582	30.9629	0.0274807	3.01165	29.7084	0.993744
9130	Environmental Information Processing	9132	Signal transduction	4371	Apelin signaling pathway	PATH:ko04371	166.973	38.4604	0.000127806	174.43	39.2988	8.93063e-05	-5.95308	41.2919	0.983936
9130	Environmental Information Processing	9132	Signal transduction	4066	HIF-1 signaling pathway	PATH:ko04066	1079.05	306.632	0.00176914	959.116	312.238	0.00616715	21.2163	213.485	0.993744
9130	Environmental Information Processing	9132	Signal transduction	4020	Calcium signaling pathway	PATH:ko04020	157.577	42.8494	0.00106318	192.102	43.6053	9.36588e-05	-35.4286	43.9076	0.924791
9130	Environmental Information Processing	9132	Signal transduction	4070	Phosphatidylinositol signaling system	PATH:ko04070	-1237.31	176.523	9.29462e-10	-1344.37	179.602	9.43421e-11	44.1293	139.946	0.955529
9130	Environmental Information Processing	9132	Signal transduction	4072	Phospholipase D signaling pathway	PATH:ko04072	189.787	81.4842	0.0400531	161.608	83.2536	0.0909836	24.1632	57.0464	0.953006
9130	Environmental Information Processing	9132	Signal transduction	4071	Sphingolipid signaling pathway	PATH:ko04071	71.3885	37.1082	0.095148	42.1166	38.0695	0.343333	37.9755	37.5315	0.906191
9130	Environmental Information Processing	9132	Signal transduction	4024	cAMP signaling pathway	PATH:ko04024	-299.326	84.345	0.00134389	-229.094	85.816	0.0166401	-67.6085	57.3255	0.906191
9130	Environmental Information Processing	9132	Signal transduction	4022	cGMP-PKG signaling pathway	PATH:ko04022	-331.253	83.1845	0.000315328	-285.098	84.6353	0.00237135	-43.6673	55.0662	0.925476
9130	Environmental Information Processing	9132	Signal transduction	4151	PI3K-Akt signaling pathway	PATH:ko04151	4760.03	376.012	2.2785e-19	4562.65	382.757	2.02064e-18	134.205	262.522	0.953006
9130	Environmental Information Processing	9132	Signal transduction	4152	AMPK signaling pathway	PATH:ko04152	1708.11	257.79	1.9743e-08	1685.78	264.113	4.71594e-08	48.9886	172.025	0.958005
9130	Environmental Information Processing	9132	Signal transduction	4150	mTOR signaling pathway	PATH:ko04150	82.81	32.243	0.0247074	57.8129	32.8681	0.129561	24.6607	39.007	0.953006
9130	Environmental Information Processing	9132	Signal transduction	4075	Plant hormone signal transduction	PATH:ko04075	67.1512	11.6673	4.98941e-07	80.6088	11.8872	6.10587e-09	-13.6358	12.6324	0.906191
9130	Environmental Information Processing	9133	Signaling molecules and interaction	4080	Neuroactive ligand-receptor interaction	PATH:ko04080	207.936	42.3047	1.61008e-05	286.284	43.1765	1.60852e-08	-76.8564	40.7114	0.906191
9130	Environmental Information Processing	9133	Signaling molecules and interaction	4512	ECM-receptor interaction	PATH:ko04512	13.9511	4.72925	0.0078959	7.35777	4.81173	0.187538	6.28969	5.41686	0.906191
9130	Environmental Information Processing	9133	Signaling molecules and interaction	4514	Cell adhesion molecules	PATH:ko04514	25.9875	10.9477	0.0358959	2.98807	11.1534	0.823474	22.2034	12.7851	0.906191
9140	Cellular Processes	9141	Transport and catabolism	4145	Phagosome	PATH:ko04145	155.376	49.2896	0.00534391	168.464	50.3624	0.00307529	-13.5622	59.3891	0.981927
9140	Cellular Processes	9141	Transport and catabolism	4146	Peroxisome	PATH:ko04146	-10473.2	1130.18	1.6326e-13	-10236.3	1150.61	6.17226e-13	-428.772	747.075	0.953006
9140	Cellular Processes	9141	Transport and catabolism	4140	Autophagy - animal	PATH:ko04140	122.251	31.4209	0.000600363	149.834	32.0494	4.3272e-05	-26.4152	36.4788	0.93229
9140	Cellular Processes	9141	Transport and catabolism	4138	Autophagy - yeast	PATH:ko04138	-1301.07	354.741	0.00108054	-1474.22	362.022	0.000282722	117.262	227.656	0.953006
9140	Cellular Processes	9141	Transport and catabolism	4136	Autophagy - other	PATH:ko04136	21.0159	9.37902	0.0512644	13.8779	9.56787	0.213921	6.79379	11.3775	0.953006
9140	Cellular Processes	9141	Transport and catabolism	4139	Mitophagy - yeast	PATH:ko04139	52.144	14.219	0.00117046	46.1166	14.5106	0.00470937	5.22292	17.1804	0.957875
9140	Cellular Processes	9143	Cell growth and death	4110	Cell cycle	PATH:ko04110	12962.6	1159.15	9.33626e-19	11400.4	1179.37	1.78446e-15	931.003	918.284	0.906191
9140	Cellular Processes	9143	Cell growth and death	4112	Cell cycle - Caulobacter	PATH:ko04112	12891.3	1172.61	2.21423e-18	11368.8	1193.06	3.46322e-15	897.769	918.361	0.906191
9140	Cellular Processes	9143	Cell growth and death	4113	Meiosis - yeast	PATH:ko04113	-4448.52	521.073	4.16439e-12	-4387.17	530.677	1.03966e-11	-82.592	233.833	0.953006
9140	Cellular Processes	9143	Cell growth and death	4210	Apoptosis	PATH:ko04210	189.835	356.552	0.663428	762.69	362.771	0.0640216	-585.078	381.042	0.906191
9140	Cellular Processes	9143	Cell growth and death	4214	Apoptosis - fly	PATH:ko04214	-1341.88	144.094	1.35188e-13	-1177.7	146.667	2.81972e-11	-173.24	136.808	0.906191
9140	Cellular Processes	9143	Cell growth and death	4216	Ferroptosis	PATH:ko04216	-6929.21	1135.99	1.29945e-07	-6928.81	1157.08	1.8609e-07	-139.323	739.937	0.983051
9140	Cellular Processes	9143	Cell growth and death	4217	Necroptosis	PATH:ko04217	6862.21	759.235	5.96145e-13	5407.87	775.5	3.19075e-09	1102.01	661.445	0.906191
9140	Cellular Processes	9143	Cell growth and death	4115	p53 signaling pathway	PATH:ko04115	28.8372	10.5277	0.0147248	28.8647	10.7502	0.0166626	-0.597828	9.8867	0.997535
9140	Cellular Processes	9144	Cellular community - eukaryotes	4550	Signaling pathways regulating pluripotency of stem cells	PATH:ko04550	35.5203	11.909	0.00721426	43.2746	12.1167	0.00124942	-8.01854	13.7111	0.953006
9140	Cellular Processes	9145	Cellular community - prokaryotes	2024	Quorum sensing	PATH:ko02024	-40997.1	8418.13	1.89321e-05	-46621.2	8587.66	2.05648e-06	3548.75	4525.54	0.928241
9140	Cellular Processes	9145	Cellular community - prokaryotes	5111	Biofilm formation - Vibrio cholerae	PATH:ko05111	-11668.7	2463.41	2.77666e-05	-10854.5	2510.01	0.000116617	-972.28	969.085	0.906191
9140	Cellular Processes	9145	Cellular community - prokaryotes	2025	Biofilm formation - Pseudomonas aeruginosa	PATH:ko02025	-11816.5	2167.58	1.85317e-06	-11760.6	2211.57	2.88256e-06	-247.137	1431.75	0.983936
9140	Cellular Processes	9145	Cellular community - prokaryotes	2026	Biofilm formation - Escherichia coli	PATH:ko02026	-18583.4	3906.42	2.52411e-05	-19135.2	3977.67	1.98373e-05	187.131	1290.42	0.983936
9150	Organismal Systems	9151	Immune system	4640	Hematopoietic cell lineage	PATH:ko04640	4.57161	1.87098	0.0317623	2.63529	1.90949	0.236223	1.23793	1.14345	0.906191
9150	Organismal Systems	9151	Immune system	4610	Complement and coagulation cascades	PATH:ko04610	14.7196	6.99276	0.0649567	8.85914	7.1497	0.283558	5.33725	8.42891	0.953006
9150	Organismal Systems	9151	Immune system	4620	Toll-like receptor signaling pathway	PATH:ko04620	57.358	44.0616	0.261336	104.838	44.8948	0.0391366	-45.788	48.0068	0.906191
9150	Organismal Systems	9151	Immune system	4624	Toll and Imd signaling pathway	PATH:ko04624	44.4388	18.0184	0.0287135	12.1647	18.3687	0.588007	31.3102	15.0255	0.906191
9150	Organismal Systems	9151	Immune system	4621	NOD-like receptor signaling pathway	PATH:ko04621	6954.77	613.061	4.11773e-19	6579.09	623.753	2.05969e-17	254.217	503.657	0.953006
9150	Organismal Systems	9151	Immune system	4622	RIG-I-like receptor signaling pathway	PATH:ko04622	-329.747	94.0687	0.00154714	-295.191	95.7093	0.00542056	-34.4592	22.5909	0.906191
9150	Organismal Systems	9151	Immune system	4612	Antigen processing and presentation	PATH:ko04612	4135.95	323.326	6.7619e-22	3920.25	328.965	3.39358e-20	155.35	218.543	0.93229
9150	Organismal Systems	9151	Immune system	4659	Th17 cell differentiation	PATH:ko04659	3935.59	318.322	4.36032e-21	3729.45	323.874	2.10735e-19	144.115	204.633	0.93229
9150	Organismal Systems	9151	Immune system	4657	IL-17 signaling pathway	PATH:ko04657	3938.45	318.535	4.36032e-21	3735.54	324.091	2.0782e-19	140.874	205.235	0.941501
9150	Organismal Systems	9151	Immune system	4666	Fc gamma R-mediated phagocytosis	PATH:ko04666	99.2494	33.035	0.00755838	82.8001	33.7509	0.0301789	17.7969	33.7513	0.953006
9150	Organismal Systems	9152	Endocrine system	4911	Insulin secretion	PATH:ko04911	-303.788	80.6759	0.000662597	-218.972	82.083	0.0166626	-82.4919	51.9313	0.906191
9150	Organismal Systems	9152	Endocrine system	4922	Glucagon signaling pathway	PATH:ko04922	-3275.28	1025.97	0.00433597	-3814.02	1044.56	0.00108054	289.885	805.96	0.953006
9150	Organismal Systems	9152	Endocrine system	4923	Regulation of lipolysis in adipocytes	PATH:ko04923	546.483	73.0361	4.08855e-10	380.668	74.3587	6.29735e-06	154.476	76.8804	0.906191
9150	Organismal Systems	9152	Endocrine system	4920	Adipocytokine signaling pathway	PATH:ko04920	-6580.49	1150.08	6.05e-07	-6482.12	1171.46	1.18371e-06	-232.011	689.342	0.953006
9150	Organismal Systems	9152	Endocrine system	3320	PPAR signaling pathway	PATH:ko03320	-3590	981.941	0.000958191	-3491.92	999.067	0.00159771	-271.527	642.506	0.953006
9150	Organismal Systems	9152	Endocrine system	4913	Ovarian steroidogenesis	PATH:ko04913	-61.2373	27.422	0.0479939	-58.2079	27.9003	0.0659293	-3.13469	5.44189	0.953006
9150	Organismal Systems	9152	Endocrine system	4915	Estrogen signaling pathway	PATH:ko04915	3987.72	320.787	4.15855e-21	3755.92	326.382	2.10735e-19	169.619	210.218	0.924791
9150	Organismal Systems	9152	Endocrine system	4914	Progesterone-mediated oocyte maturation	PATH:ko04914	3915.31	320.558	8.9927e-21	3739.03	326.149	2.3763e-19	114.228	203.739	0.953006
9150	Organismal Systems	9152	Endocrine system	4917	Prolactin signaling pathway	PATH:ko04917	-3145.82	523.587	2.16426e-07	-3252.83	533.43	1.32782e-07	45.9928	320.03	0.983936
9150	Organismal Systems	9152	Endocrine system	4921	Oxytocin signaling pathway	PATH:ko04921	121.288	40.8331	0.00830615	168.885	41.8194	0.000339039	-41.7106	46.3277	0.906191
9150	Organismal Systems	9152	Endocrine system	4918	Thyroid hormone synthesis	PATH:ko04918	-1992.56	208.293	4.16072e-14	-1755.51	212.123	9.24079e-12	-234.542	96.7628	0.906191
9150	Organismal Systems	9152	Endocrine system	4919	Thyroid hormone signaling pathway	PATH:ko04919	-294.849	85.0916	0.0017559	-238.309	86.5756	0.0134165	-54.4622	56.4609	0.906191
9150	Organismal Systems	9152	Endocrine system	4614	Renin-angiotensin system	PATH:ko04614	718.162	169.221	0.000125664	1041.45	172.173	7.85405e-08	-322.78	190.052	0.906191
9150	Organismal Systems	9152	Endocrine system	4925	Aldosterone synthesis and secretion	PATH:ko04925	-296.837	82.8317	0.00120134	-219.903	84.2764	0.0194856	-74.598	56.2612	0.906191
9150	Organismal Systems	9152	Endocrine system	4927	Cortisol synthesis and secretion	PATH:ko04927	4.89337	6.84276	0.55526	13.9592	6.9636	0.0793844	-8.83339	7.79249	0.906191
9150	Organismal Systems	9153	Circulatory system	4260	Cardiac muscle contraction	PATH:ko04260	-329.061	81.6328	0.000266576	-263.705	83.0565	0.00419685	-63.137	49.8399	0.906191
9150	Organismal Systems	9153	Circulatory system	4261	Adrenergic signaling in cardiomyocytes	PATH:ko04261	-275.022	83.1934	0.00286584	-203.013	84.6444	0.0328051	-69.6661	57.2133	0.906191
9150	Organismal Systems	9154	Digestive system	4970	Salivary secretion	PATH:ko04970	-347.772	79.5486	8.13312e-05	-284.466	80.9359	0.00150254	-60.8655	49.6196	0.906191
9150	Organismal Systems	9154	Digestive system	4971	Gastric acid secretion	PATH:ko04971	-330.34	81.0522	0.000228657	-254.969	82.4657	0.00533275	-72.9094	52.6879	0.906191
9150	Organismal Systems	9154	Digestive system	4972	Pancreatic secretion	PATH:ko04972	-308.834	80.3764	0.000508067	-236.962	81.7782	0.00909883	-69.7436	52.3046	0.906191
9150	Organismal Systems	9154	Digestive system	4976	Bile secretion	PATH:ko04976	-504.393	192.759	0.019129	-333.264	196.121	0.138947	-167.297	109.38	0.906191
9150	Organismal Systems	9154	Digestive system	4974	Protein digestion and absorption	PATH:ko04974	-4160.59	819.505	5.10434e-06	-3609.32	833.798	9.36588e-05	-577.627	670.535	0.906191
9150	Organismal Systems	9154	Digestive system	4979	Cholesterol metabolism	PATH:ko04979	227.372	41.4887	1.92673e-06	308.722	42.3053	1.04267e-09	-80.4047	39.5287	0.906191
9150	Organismal Systems	9154	Digestive system	4978	Mineral absorption	PATH:ko04978	-374.95	85.0148	8.72443e-05	-304.338	86.4981	0.00161291	-69.8807	52.9307	0.906191
9150	Organismal Systems	9155	Excretory system	4960	Aldosterone-regulated sodium reabsorption	PATH:ko04960	-352.738	80.2725	7.49116e-05	-297.522	81.6725	0.0010007	-52.8585	49.5619	0.906191
9150	Organismal Systems	9155	Excretory system	4961	Endocrine and other factor-regulated calcium reabsorption	PATH:ko04961	-326.026	80.5861	0.000253023	-271.129	81.9916	0.00286352	-52.4418	51.726	0.906191
9150	Organismal Systems	9156	Nervous system	4724	Glutamatergic synapse	PATH:ko04724	3766.58	477.383	7.03887e-11	3573.32	486.794	6.05979e-10	62.5648	261.844	0.977929
9150	Organismal Systems	9156	Nervous system	4727	GABAergic synapse	PATH:ko04727	3885.15	517.322	3.55998e-10	3561.22	528.21	8.11189e-09	200.312	296.327	0.942521
9150	Organismal Systems	9156	Nervous system	4728	Dopaminergic synapse	PATH:ko04728	-125.069	44.7182	0.0118591	-131.648	45.4981	0.00919199	5.49433	29.3149	0.983051
9150	Organismal Systems	9156	Nervous system	4726	Serotonergic synapse	PATH:ko04726	-136.259	39.8477	0.00202133	-160.273	40.5427	0.000344323	22.683	16.875	0.906191
9150	Organismal Systems	9156	Nervous system	4723	Retrograde endocannabinoid signaling	PATH:ko04723	875.548	150.547	2.16426e-07	810.395	153.173	2.06716e-06	51.3497	137.228	0.953006
9150	Organismal Systems	9157	Sensory system	4742	Taste transduction	PATH:ko04742	17.3505	7.44027	0.0397106	16.8053	7.58366	0.0510187	0.149534	6.2397	0.997535
9150	Organismal Systems	9158	Development and regeneration	4320	Dorso-ventral axis formation	PATH:ko04320	5.94272	3.09951	0.0938572	3.92822	3.15357	0.281136	1.98013	3.69071	0.953006
9150	Organismal Systems	9158	Development and regeneration	4380	Osteoclast differentiation	PATH:ko04380	159.852	122.162	0.259698	259.601	124.487	0.0671119	-98.8659	111.582	0.906191
9150	Organismal Systems	9149	Aging	4212	Longevity regulating pathway - worm	PATH:ko04212	1732.24	587.704	0.00793823	1789.39	597.954	0.00701632	-295.174	359.054	0.924791
9150	Organismal Systems	9149	Aging	4213	Longevity regulating pathway - multiple species	PATH:ko04213	-3133.95	482.111	1.00825e-08	-2719.16	490.519	7.01451e-07	-525.739	324.142	0.906191
9150	Organismal Systems	9159	Environmental adaptation	4713	Circadian entrainment	PATH:ko04713	43.7185	25.0447	0.129795	71.0569	25.4837	0.0126585	-27.3415	26.9789	0.906191
9150	Organismal Systems	9159	Environmental adaptation	4714	Thermogenesis	PATH:ko04714	-7093.23	1121.91	5.38801e-08	-7213.93	1143.13	5.06509e-08	-26.7517	726.692	0.997535
9150	Organismal Systems	9159	Environmental adaptation	4626	Plant-pathogen interaction	PATH:ko04626	7003.08	791.826	1.15939e-13	6837.8	805.636	6.92195e-13	26.6287	586.028	0.997535
9160	Human Diseases	9161	Cancer: overview	5200	Pathways in cancer	PATH:ko05200	1561.41	495.542	0.00449857	1494.98	504.185	0.00755859	-8.31164	249.497	0.997535
9160	Human Diseases	9161	Cancer: overview	5205	Proteoglycans in cancer	PATH:ko05205	322.06	123.751	0.0207671	287.414	125.99	0.0441707	14.9131	96.5297	0.983936
9160	Human Diseases	9161	Cancer: overview	5203	Viral carcinogenesis	PATH:ko05203	441.188	207.248	0.0603326	290.183	210.862	0.235487	90.4448	199.843	0.953006
9160	Human Diseases	9161	Cancer: overview	5230	Central carbon metabolism in cancer	PATH:ko05230	-5774.53	502.372	2.17463e-19	-5415.13	511.133	1.66516e-17	-482.578	420.723	0.906191
9160	Human Diseases	9161	Cancer: overview	5231	Choline metabolism in cancer	PATH:ko05231	380.204	150.594	0.0250515	204.268	153.262	0.251649	164.326	113.586	0.906191
9160	Human Diseases	9162	Cancer: specific types	5210	Colorectal cancer	PATH:ko05210	182.207	59.4176	0.0056887	240.59	60.4539	0.000316436	-60.3659	66.8922	0.906191
9160	Human Diseases	9162	Cancer: specific types	5212	Pancreatic cancer	PATH:ko05212	38.2163	15.3638	0.0263968	20.61	15.6317	0.25549	17.7238	18.3027	0.906191
9160	Human Diseases	9162	Cancer: specific types	5225	Hepatocellular carcinoma	PATH:ko05225	-2011.71	277.328	2.85751e-10	-1937.6	282.165	1.78303e-09	-75.4699	86.6923	0.906191
9160	Human Diseases	9162	Cancer: specific types	5214	Glioma	PATH:ko05214	49.2849	25.1673	0.0863413	57.8726	25.6062	0.0452139	-8.68116	29.6207	0.957875
9160	Human Diseases	9162	Cancer: specific types	5221	Acute myeloid leukemia	PATH:ko05221	32.9259	11.7196	0.0114549	20.6651	11.924	0.131612	12.3505	13.9548	0.906191
9160	Human Diseases	9162	Cancer: specific types	5211	Renal cell carcinoma	PATH:ko05211	-478.782	128.169	0.000876826	-489.09	130.996	0.000865706	19.438	76.4071	0.972202
9160	Human Diseases	9162	Cancer: specific types	5219	Bladder cancer	PATH:ko05219	-831.454	113.121	1.79222e-10	-779.812	115.094	2.73753e-09	-49.5341	32.6973	0.906191
9160	Human Diseases	9162	Cancer: specific types	5215	Prostate cancer	PATH:ko05215	3948.72	318.966	4.36032e-21	3742.21	324.529	2.0782e-19	144.513	206.441	0.933119
9160	Human Diseases	9162	Cancer: specific types	5224	Breast cancer	PATH:ko05224	36.9653	14.2171	0.0199487	27.1027	14.465	0.102324	9.95474	16.9426	0.953006
9160	Human Diseases	9172	Infectious disease: viral	5166	Human T-cell leukemia virus 1 infection	PATH:ko05166	252.486	48.1965	5.69283e-06	317.531	49.2923	4.88766e-08	-62.2771	47.7383	0.906191
9160	Human Diseases	9172	Infectious disease: viral	5165	Human papillomavirus infection	PATH:ko05165	626.023	196.654	0.00409616	438.974	200.083	0.0524669	127.306	187.919	0.941501
9160	Human Diseases	9171	Infectious disease: bacterial	5110	Vibrio cholerae infection	PATH:ko05110	-74.6374	40.8689	0.114073	-85.0534	41.6323	0.0744044	11.6507	34.8286	0.953006
9160	Human Diseases	9171	Infectious disease: bacterial	5120	Epithelial cell signaling in Helicobacter pylori infection	PATH:ko05120	1951.12	464.447	0.000199685	1908.05	474.242	0.000341064	-68.5752	200.753	0.953006
9160	Human Diseases	9171	Infectious disease: bacterial	5132	Salmonella infection	PATH:ko05132	-3010.63	681.016	8.72443e-05	-2995.94	694.265	0.000119202	-37.7956	301.407	0.99258
9160	Human Diseases	9171	Infectious disease: bacterial	5133	Pertussis	PATH:ko05133	-14518.8	2461.54	2.88112e-07	-13796	2506.21	1.3031e-06	-731.088	826.901	0.906191
9160	Human Diseases	9171	Infectious disease: bacterial	5134	Legionellosis	PATH:ko05134	-773.244	591.228	0.259203	-1342.45	601.539	0.0480803	378.427	384.104	0.906191
9160	Human Diseases	9171	Infectious disease: bacterial	5150	Staphylococcus aureus infection	PATH:ko05150	-2569.61	472.777	2.05648e-06	-2406.84	482.616	1.09325e-05	-191.268	271.75	0.93229
9160	Human Diseases	9171	Infectious disease: bacterial	5152	Tuberculosis	PATH:ko05152	2748.23	666.822	0.000239384	2070.58	678.86	0.00633745	456.596	509.09	0.906191
9160	Human Diseases	9171	Infectious disease: bacterial	5100	Bacterial invasion of epithelial cells	PATH:ko05100	-3215.44	646.081	7.73055e-06	-3148.91	657.349	1.63897e-05	-62.4674	180.678	0.953006
9160	Human Diseases	9174	Infectious disease: parasitic	5146	Amoebiasis	PATH:ko05146	-997.111	246.886	0.000315683	-684.045	251.355	0.0152206	-314.927	126.594	0.906191
9160	Human Diseases	9174	Infectious disease: parasitic	5142	Chagas disease	PATH:ko05142	-5435.76	520.929	1.2288e-15	-5349.75	530.046	3.33633e-15	-98.7898	259.15	0.953006
9160	Human Diseases	9174	Infectious disease: parasitic	5143	African trypanosomiasis	PATH:ko05143	-4983.77	516.016	1.8406e-15	-5009.2	525.015	3.33633e-15	6.44485	261.492	0.997535
9160	Human Diseases	9163	Immune disease	5322	Systemic lupus erythematosus	PATH:ko05322	36.7858	14.3628	0.0220165	5.55933	14.6133	0.751783	30.4668	16.7623	0.906191
9160	Human Diseases	9163	Immune disease	5323	Rheumatoid arthritis	PATH:ko05323	215.929	127.052	0.140228	306.177	129.403	0.0364873	-89.9292	118.151	0.93229
9160	Human Diseases	9163	Immune disease	5340	Primary immunodeficiency	PATH:ko05340	-754.821	158.748	2.72907e-05	-903.668	162.588	1.17864e-06	102.946	141.257	0.93229
9160	Human Diseases	9164	Neurodegenerative disease	5010	Alzheimer disease	PATH:ko05010	1918.79	226.593	3.93963e-12	1644.6	230.843	1.25675e-09	211.256	234.128	0.906191
9160	Human Diseases	9164	Neurodegenerative disease	5014	Amyotrophic lateral sclerosis	PATH:ko05014	-1311.9	268.814	1.75277e-05	-1008.07	273.814	0.00101229	-299.13	159.623	0.906191
9160	Human Diseases	9164	Neurodegenerative disease	5016	Huntington disease	PATH:ko05016	-763.113	178.561	0.000114001	-614.317	181.675	0.00227806	-151.74	119.485	0.906191
9160	Human Diseases	9164	Neurodegenerative disease	5020	Prion disease	PATH:ko05020	-329.558	70.5938	2.59745e-05	-303.294	71.825	0.000134323	-26.0401	30.6972	0.913993
9160	Human Diseases	9165	Substance dependence	5030	Cocaine addiction	PATH:ko05030	-143.857	39.8008	0.0010853	-161.559	40.4949	0.000307555	16.4395	16.7116	0.906191
9160	Human Diseases	9165	Substance dependence	5031	Amphetamine addiction	PATH:ko05031	-125.682	43.6031	0.00945937	-127.373	44.3635	0.00976004	0.582164	26.7804	0.997535
9160	Human Diseases	9165	Substance dependence	5034	Alcoholism	PATH:ko05034	-247.449	56.1543	7.15724e-05	-258.506	57.1337	4.55488e-05	10.1879	29.262	0.953006
9160	Human Diseases	9166	Cardiovascular disease	5418	Fluid shear stress and atherosclerosis	PATH:ko05418	4654.09	514.553	4.16072e-14	4230	523.527	5.25043e-12	260.169	375.353	0.937624
9160	Human Diseases	9166	Cardiovascular disease	5410	Hypertrophic cardiomyopathy	PATH:ko05410	51.0668	15.4648	0.00321545	54.1086	15.7515	0.00214537	-3.25364	16.6396	0.983051
9160	Human Diseases	9166	Cardiovascular disease	5412	Arrhythmogenic right ventricular cardiomyopathy	PATH:ko05412	42.6057	13.3724	0.00407033	42.021	13.6057	0.00536129	0.324888	15.2026	0.997535
9160	Human Diseases	9166	Cardiovascular disease	5414	Dilated cardiomyopathy	PATH:ko05414	44.0036	15.5434	0.010823	48.8925	15.8144	0.00533275	-5.09262	16.9129	0.957875
9160	Human Diseases	9167	Endocrine and metabolic disease	4930	Type II diabetes mellitus	PATH:ko04930	532.492	215.804	0.0277292	384.688	219.567	0.127511	86.2139	195.997	0.953006
9160	Human Diseases	9167	Endocrine and metabolic disease	4931	Insulin resistance	PATH:ko04931	-13258.2	2241.33	3.01096e-07	-14197.1	2283.11	7.87554e-08	619.876	1307.32	0.953006
9160	Human Diseases	9167	Endocrine and metabolic disease	4933	AGE-RAGE signaling pathway in diabetic complications	PATH:ko04933	12.7366	5.86118	0.0578184	9.01158	5.9666	0.195079	3.70048	6.96659	0.953006
9160	Human Diseases	9167	Endocrine and metabolic disease	4934	Cushing syndrome	PATH:ko04934	-470.582	130.948	0.00134389	-431.488	133.725	0.00393757	-32.7334	83.7753	0.953006
9160	Human Diseases	9175	Drug resistance: antimicrobial	1502	Vancomycin resistance	PATH:ko01502	10332.3	1083.3	5.0072e-14	9062.19	1103.45	1.26176e-11	865.994	950.182	0.906191
9160	Human Diseases	9175	Drug resistance: antimicrobial	1503	Cationic antimicrobial peptide (CAMP) resistance	PATH:ko01503	-7294.31	3185.99	0.043466	-4354.57	3248.35	0.249016	-3099.63	2048.63	0.906191
9160	Human Diseases	9176	Drug resistance: antineoplastic	1521	EGFR tyrosine kinase inhibitor resistance	PATH:ko01521	43.6818	14.8483	0.00926067	32.9521	15.1324	0.0567838	10.7972	17.7703	0.953006
9160	Human Diseases	9176	Drug resistance: antineoplastic	1524	Platinum drug resistance	PATH:ko01524	-7284.63	646.506	6.05931e-19	-6697.81	657.781	1.29911e-16	-634.358	477.395	0.906191
9180	Brite Hierarchies	9181	Protein families: metabolism	1001	Protein kinases	BR:ko01001	12423	5127.33	0.031824	6947.35	5228.17	0.252252	4134.02	4453.31	0.906191
9180	Brite Hierarchies	9181	Protein families: metabolism	1009	Protein phosphatases and associated proteins	BR:ko01009	1454	543.172	0.0163682	1287.25	552.645	0.038904	23.8246	294.494	0.997535
9180	Brite Hierarchies	9181	Protein families: metabolism	1002	Peptidases and inhibitors	BR:ko01002	37864.5	3893.2	1.31175e-15	30769.4	3961.1	2.39135e-11	4646.02	2465.99	0.906191
9180	Brite Hierarchies	9181	Protein families: metabolism	1003	Glycosyltransferases	BR:ko01003	-9007.69	2684.3	0.00280329	-6193.49	2746.23	0.0470002	-3033.17	1847.38	0.906191
9180	Brite Hierarchies	9181	Protein families: metabolism	1005	Lipopolysaccharide biosynthesis proteins	BR:ko01005	-7867.8	3676.85	0.0602756	-7162.75	3754.34	0.0967136	-1128.21	2350.79	0.953006
9180	Brite Hierarchies	9181	Protein families: metabolism	1011	Peptidoglycan biosynthesis and degradation proteins	BR:ko01011	14277.5	4136.21	0.00204824	8967.05	4211.39	0.0614082	3431.83	3531.29	0.906191
9180	Brite Hierarchies	9181	Protein families: metabolism	1004	Lipid biosynthesis proteins	BR:ko01004	-27934.2	2928.88	3.35455e-15	-27216	2979.96	2.71309e-14	-1320.92	1459.18	0.906191
9180	Brite Hierarchies	9181	Protein families: metabolism	1008	Polyketide biosynthesis proteins	BR:ko01008	-12630.9	2931.17	0.000130124	-11885.6	2986.64	0.000378162	-699.4	722.603	0.906191
9180	Brite Hierarchies	9181	Protein families: metabolism	1006	Prenyltransferases	BR:ko01006	-2009.51	344.292	1.98102e-07	-1689.63	350.296	1.43716e-05	-431.53	242.969	0.906191
9180	Brite Hierarchies	9181	Protein families: metabolism	194	Photosynthesis proteins	BR:ko00194	7184.85	1655.48	9.01673e-05	3111.64	1684.36	0.10694	3639.13	1587.96	0.906191
9180	Brite Hierarchies	9182	Protein families: genetic information processing	3000	Transcription factors	BR:ko03000	-93741.4	10892.7	2.93375e-12	-101757	11105.9	1.80973e-13	5761.32	6040.18	0.906191
9180	Brite Hierarchies	9182	Protein families: genetic information processing	3021	Transcription machinery	BR:ko03021	24489	2172.57	2.02517e-17	21361.4	2212.16	1.632e-14	2210.71	1384.65	0.906191
9180	Brite Hierarchies	9182	Protein families: genetic information processing	3019	Messenger RNA biogenesis	BR:ko03019	-8482.04	2066.11	0.000205603	-9298.39	2102.15	6.72017e-05	-68.1373	1289.76	0.997535
9180	Brite Hierarchies	9182	Protein families: genetic information processing	3009	Ribosome biogenesis	BR:ko03009	16371.3	2747.49	1.15421e-07	15864.3	2795.41	4.02304e-07	-1149.43	2591.98	0.953006
9180	Brite Hierarchies	9182	Protein families: genetic information processing	3016	Transfer RNA biogenesis	BR:ko03016	49317.2	5521.11	7.47812e-13	44014.2	5622.68	7.18083e-11	2025.08	4875.36	0.953006
9180	Brite Hierarchies	9182	Protein families: genetic information processing	3012	Translation factors	BR:ko03012	10537.3	1129.96	1.24745e-13	9500.35	1150.81	1.04087e-11	330.321	728.851	0.953006
9180	Brite Hierarchies	9182	Protein families: genetic information processing	3110	Chaperones and folding catalysts	BR:ko03110	20119	2904.42	1.36524e-09	19507.8	2955.08	6.30596e-09	-668.405	2004.1	0.953006
9180	Brite Hierarchies	9182	Protein families: genetic information processing	4131	Membrane trafficking	BR:ko04131	-4640.25	1589.36	0.00854042	-5538.62	1617.08	0.00198892	577.651	699.971	0.924791
9180	Brite Hierarchies	9182	Protein families: genetic information processing	3032	DNA replication proteins	BR:ko03032	36048.5	6172.46	1.95676e-07	25074.4	6280.11	0.000304931	8836.08	5410.9	0.906191
9180	Brite Hierarchies	9182	Protein families: genetic information processing	3036	Chromosome and associated proteins	BR:ko03036	21267.9	3322.48	4.12806e-08	19116.7	3402.82	8.82884e-07	-173.649	2926.5	0.997535
9180	Brite Hierarchies	9182	Protein families: genetic information processing	3400	DNA repair and recombination proteins	BR:ko03400	27490.7	11899.5	0.0414177	10826.3	12115.4	0.450402	11765.1	9740.78	0.906191
9180	Brite Hierarchies	9182	Protein families: genetic information processing	3029	Mitochondrial biogenesis	BR:ko03029	16808.2	3839.87	0.000103443	14360.9	3907.84	0.00102298	941.789	1926.94	0.953006
9180	Brite Hierarchies	9183	Protein families: signaling and cellular processes	2000	Transporters	BR:ko02000	-370669	27978.6	3.07374e-20	-406845	28477.5	3.4666e-22	24987.7	16918	0.906191
9180	Brite Hierarchies	9183	Protein families: signaling and cellular processes	2044	Secretion system	BR:ko02044	-45158.1	10381.5	8.75662e-05	-44258.5	10562.6	0.000151002	-2051.65	3566.06	0.953006
9180	Brite Hierarchies	9183	Protein families: signaling and cellular processes	2042	Bacterial toxins	BR:ko02042	-11045.8	1288.31	4.6201e-12	-10091.1	1314.93	1.64427e-10	-1086.14	786.789	0.906191
9180	Brite Hierarchies	9183	Protein families: signaling and cellular processes	4812	Cytoskeleton proteins	BR:ko04812	16562.3	1285.85	1.2152e-19	14420.8	1317.32	1.20387e-16	1749.95	1141.99	0.906191
9180	Brite Hierarchies	9183	Protein families: signaling and cellular processes	4147	Exosome	BR:ko04147	-15603.8	4713.17	0.00283408	-17641.5	4795.37	0.000889056	241.205	2312.13	0.993744
9180	Brite Hierarchies	9183	Protein families: signaling and cellular processes	2048	Prokaryotic defense system	BR:ko02048	29067.9	4477.04	2.29183e-08	27894.8	4566.8	1.0478e-07	-46.765	4383.19	0.997535
9180	Brite Hierarchies	9183	Protein families: signaling and cellular processes	4054	Pattern recognition receptors	BR:ko04054	32.8589	15.4825	0.0654129	31.8047	15.7533	0.0795954	8.01008	6.83174	0.906191
9180	Brite Hierarchies	9183	Protein families: signaling and cellular processes	4040	Ion channels	BR:ko04040	-358.557	84.4119	0.000151042	-365.795	86.017	0.000144392	5.09954	27.3438	0.983051
9180	Brite Hierarchies	9183	Protein families: signaling and cellular processes	4090	CD molecules	BR:ko04090	-4076.36	823.483	8.59974e-06	-3477.22	837.845	0.000174893	-625.37	663.363	0.906191
9180	Brite Hierarchies	9183	Protein families: signaling and cellular processes	535	Proteoglycans	BR:ko00535	410.139	136.195	0.00736534	349.451	138.787	0.0256588	39.6963	116.681	0.953006
9180	Brite Hierarchies	9183	Protein families: signaling and cellular processes	536	Glycosaminoglycan binding proteins	BR:ko00536	-6738.31	1407.12	1.64428e-05	-6839.77	1431.66	1.717e-05	79.2665	489.472	0.983936
9180	Brite Hierarchies	9183	Protein families: signaling and cellular processes	4091	Lectins	BR:ko04091	112.554	20.7187	2.44154e-06	98.1796	21.1675	4.37005e-05	15.7127	20.8839	0.93229
9190	Not Included in Pathway or Brite	9191	Unclassified: metabolism	99980	Enzymes with EC numbers		-43512.8	6109.57	1.9622e-09	-48772.6	6245.94	8.93458e-11	2134.1	4082.98	0.953006
9190	Not Included in Pathway or Brite	9191	Unclassified: metabolism	99986	Glycan metabolism		3374.84	588.573	6.29625e-07	3032.64	601.134	8.77704e-06	212.679	482.155	0.953006
9190	Not Included in Pathway or Brite	9191	Unclassified: metabolism	99987	Cofactor metabolism		-5330.87	498.644	3.28926e-16	-5329.27	508.721	5.28039e-16	-72.7224	332.543	0.982861
9190	Not Included in Pathway or Brite	9191	Unclassified: metabolism	99988	Secondary metabolism		-2618.2	328.068	5.09922e-11	-2529.18	333.967	2.30869e-10	-110.626	120.933	0.906191
9190	Not Included in Pathway or Brite	9191	Unclassified: metabolism	99999	Others		-12600	991.967	1.1763e-19	-11885.9	1010.62	2.05441e-18	-794.596	416.081	0.906191
9190	Not Included in Pathway or Brite	9192	Unclassified: genetic information processing	99975	Protein processing		4795.68	1447.97	0.00310551	2646.05	1478.11	0.120456	1755.61	1196.4	0.906191
9190	Not Included in Pathway or Brite	9193	Unclassified: signaling and cellular processes	99995	Signaling proteins		-3482.97	1506.16	0.0414177	-3473.4	1535.35	0.0461283	-255.115	912.942	0.959841
9190	Not Included in Pathway or Brite	9194	Poorly characterized	99996	General function prediction only		-41269.9	3132.68	1.43644e-20	-38874.4	3190.55	3.03289e-19	-2871.09	1528.1	0.906191
9190	Not Included in Pathway or Brite	9194	Poorly characterized	99997	Function unknown		9761.48	3409.46	0.0105657	5096.2	3483.31	0.207611	2643.88	2588.21	0.906191
