# Supplementary material for: Comparative characterization of the infant gut microbiome and their maternal lineage by a multi-omics approach
Source: Nat Commun. 2024 Apr 8;15:3004. doi: 10.1038/s41467-024-47182-y (PMC11001937; doi:10.1038/s41467-024-47182-y)
Supplement: Supplementary file 13 — Supplementary Data 10 [file 41467_2024_47182_MOESM13_ESM.xlsx]

## Sheet: Full Sample Info
										Frequent: >10/day Occasional: <10/day	Techniques measured
Sample code	Age Group	Family Number	Age in months (Infants)	Age in years	Sex	Mode of birth	Antibiotics during delivery	Cow's milk allergy (Infants)	Infant feeding	Tobacco smoking	GC-QTOF-MS	MSI-CE-TOF-MS	Metagenomics (16S rRNA + shotgun)	Combined metabolomics models	Integration analysis with mixOmics
Inf_01	Inf	1	4	0.333333	Male	C-section	Yes	Allergic	Breastmilk + Hydrolysed formula	-	Lost due to insufficient quantity	Not measured	Lost due to insufficient quantity	Not included	Not included
Inf_02	Inf	2	5	0.416667	Female	C-section	No	Allergic	Breastmilk	-	Included	Not measured	Not measured	Not included	Not included
Inf_03	Inf	3	5	0.416667	Male	Vaginal	No	Allergic	Breastmilk + Hydrolysed formula	-	Included	Not measured	Included	Not included	Not included
Inf_04	Inf	4	4	0.333333	Male	C-section	No	Allergic	Breastmilk + Hydrolysed formula	-	Included	Not measured	Included	Not included	Not included
Inf_05	Inf	5	5	0.416667	Female	Vaginal	Yes	Allergic	Breastmilk + Hydrolysed formula	-	Included	Not measured	Included	Not included	Not included
Inf_06	Inf	6	3	0.25	Female	Vaginal	No	Allergic	Breastmilk + Hydrolysed formula	-	Included	Included	Included	Included	Included
Inf_07	Inf	7	2	0.166667	Male	Vaginal	No	Allergic	Hydrolysed formula	-	Included	Included	Age outlier	Included	Not included
Inf_08	Inf	8	6	0.5	Female	Vaginal	No	Allergic	Hydrolysed formula	-	Included	Included	Included	Included	Included
Inf_09	Inf	9	6	0.5	Male	Vaginal	No	Allergic	Hydrolysed formula	-	Included	Included	Included	Included	Included
Inf_10	Inf	10	3	0.25	Female	C-section	Yes	Allergic	Breastmilk + Formula	-	Included	Included	Not measured	Included	Not included
Inf_11	Inf	11	5	0.416667	Male	Vaginal	No	Allergic	Hydrolysed formula	-	Included	Not measured	Included	Not included	Not included
Inf_12	Inf	12	6	0.5	Female	Vaginal	No	Allergic	Breastmilk	-	Included	Included	Included	Included	Included
Inf_13	Inf	13	5	0.416667	Male	Vaginal	No	Allergic	Hydrolysed formula	-	Included	Included	Included	Included	Included
Inf_14	Inf	14	5	0.416667	Female	Vaginal	No	Allergic	Breastmilk + Formula	-	Included	Included	Included	Included	Included
Inf_15	Inf	15	3.5	0.291667	Male	Vaginal	No	Allergic	Breastmilk + Hydrolysed formula	-	Included	Not measured	Not measured	Not included	Not included
Inf_16	Inf	16	4	0.333333	Female	Vaginal	Yes	Allergic	Breastmilk	-	Included	Included	Included	Included	Included
Inf_17	Inf	17	5	0.416667	Female	Vaginal	No	Allergic	Hydrolysed formula	-	Included	Included	Included	Included	Included
Inf_18	Inf	18	12	1	Male	Vaginal	No	Allergic	Breastmilk + Formula	-	Age outlier	Age outlier	Age outlier	Not included	Not included
Inf_19	Inf	19	5	0.416667	Female	Vaginal	No	Allergic	Breastmilk + Hydrolysed formula	-	Included	Included	Included	Included	Included
Inf_20	Inf	20	7	0.583333	Male	Vaginal	No	Allergic	Breastmilk	-	Included	Included	Included	Included	Included
Inf_21	Inf	21	6	0.5	Female	Vaginal	No	Allergic	Breastmilk + Formula	-	Included	Not measured	Included	Not included	Not included
Inf_22	Inf	22	6	0.5	Female	C-section	No	Allergic	Breastmilk	-	Included	Included	Included	Included	Included
Inf_23	Inf	23	6	0.5	Female	Vaginal	No	Allergic	Hydrolysed formula	-	Included	Included	Included	Included	Included
Inf_24	Inf	24	6	0.5	Female	Vaginal	No	Allergic	Breastmilk + Hydrolysed formula	-	Included	Included	Included	Included	Included
Inf_25	Inf	25	6	0.5	Male	Vaginal	No	Non-allergic	Breastmilk	-	Included	Included	Included	Included	Included
Inf_26	Inf	26	8	0.666667	Female	Vaginal	No	Allergic	Breastmilk + Hydrolysed formula	-	Included	Included	Included	Included	Included
Inf_27	Inf	27	5	0.416667	Male	Vaginal	No	Allergic	Breastmilk + Hydrolysed formula	-	Included	Included	Included	Included	Included
Inf_28	Inf	28	7	0.583333	Male	Vaginal	Yes	Allergic	Breastmilk	-	Included	Included	Included	Included	Included
Inf_29	Inf	29	5	0.416667	Female	Vaginal	Yes	Allergic	Breastmilk + Hydrolysed formula	-	Included	Included	Included	Included	Included
Inf_30	Inf	30	6	0.5	Male	Vaginal	No	Allergic	Hydrolysed formula	-	Included	Included	Included	Included	Included
Inf_31	Inf	31	4	0.333333	Female	Vaginal	No	Allergic	Hydrolysed formula	-	Included	Included	Included	Included	Included
Inf_32	Inf	32	6	0.5	Male	C-section	No	Allergic	Hydrolysed formula	-	Included	Included	Included	Included	Included
Inf_33	Inf	33	4	0.333333	Female	Vaginal	No	Allergic	Breastmilk + Hydrolysed formula	-	Included	Included	Not measured	Included	Not included
Inf_34	Inf	34	3	0.25	Male	Vaginal	No	Allergic	Breastmilk + Hydrolysed formula	-	Included	Included	Not measured	Included	Not included
Inf_35	Inf	35	6	0.5	Male	Vaginal	No	Allergic	Hydrolysed formula	-	Included	Included	Included	Included	Included
Inf_36	Inf	36	1	0.0833333	Female	Vaginal	No	Allergic	Hydrolysed formula	-	Age outlier	Age outlier	Not measured	Not included	Not included
Inf_37	Inf	37	5	0.416667	Female	C-section	NA	Allergic	Breastmilk	-	Included	Included	Not measured	Included	Not included
Inf_38	Inf	38	3	0.25	Male	Vaginal	No	Allergic	Breastmilk + Formula	-	Lost due to insufficient quantity	Not measured	Not measured	Not included	Not included
Inf_39	Inf	39	6	0.5	Male	Vaginal	No	Allergic	Formula	-	Included	Included	Not measured	Included	Not included
Inf_40	Inf	40	5	0.416667	Male	C-section	No	Allergic	Breastmilk + Formula	-	Included	Included	Not measured	Included	Not included
Inf_41	Inf	41	7	0.583333	Female	Vaginal	No	Allergic	Breastmilk + Formula	-	Included	Included	Not measured	Included	Not included
Inf_42	Inf	42	6	0.5	Female	Vaginal	No	Allergic	Breastmilk + Hydrolysed formula	-	Included	Not measured	Not measured	Not included	Not included
Inf_43	Inf	43	5	0.416667	Female	Vaginal	No	Allergic	Breastmilk + Formula	-	Included	Included	Not measured	Included	Not included
Inf_44	Inf	44	7	0.583333	Male	Vaginal	No	Non-allergic	Breastmilk + Formula	-	Included	Included	Included	Included	Included
Inf_45	Inf	45	5	0.416667	Male	Vaginal	NA	Allergic	Breastmilk	-	Included	Statistical outlier	Not measured	Not included	Not included
Inf_46	Inf	46	5	0.416667	Male	Vaginal	No	Allergic	Breastmilk + Formula	-	Included	Included	Not measured	Included	Not included
Inf_47	Inf	47	6	0.5	Female	Vaginal	No	Allergic	Breastmilk	-	Included	Included	Not measured	Included	Not included
Inf_48	Inf	48	5	0.416667	Female	Vaginal	No	Allergic	Breastmilk + Formula	-	Included	Included	Not measured	Included	Not included
Inf_49	Inf	49	6	0.5	Female	Vaginal	No	Non-allergic	Breastmilk + Formula	-	Included	Included	Included	Included	Included
Inf_50	Inf	50	6	0.5	Female	Vaginal	Yes	Non-allergic	Breastmilk + Formula	-	Included	Included	Included	Included	Included
Inf_51	Inf	51	8	0.666667	Male	Vaginal	No	Non-allergic	Breastmilk + Formula	-	Included	Included	Included	Included	Included
Inf_52	Inf	52	5	0.416667	Female	Vaginal	No	Non-allergic	Formula	-	Included	Included	Not measured	Included	Not included
Inf_53	Inf	53	5	0.416667	Female	Vaginal	No	Non-allergic	Breastmilk	-	Included	Included	Included	Included	Included
Inf_54	Inf	54	4	0.333333	Male	Vaginal	No	Non-allergic	Formula	-	Included	Included	Included	Included	Included
Inf_55	Inf	55	3	0.25	Female	Vaginal	No	Non-allergic	Formula	-	Included	Included	Not measured	Included	Not included
Inf_56	Inf	56	4	0.333333	Female	Vaginal	No	Non-allergic	Breastmilk + Formula	-	Included	Included	Not measured	Included	Not included
Inf_57	Inf	57	1	0.0833333	Female	Vaginal	No	Non-allergic	Breastmilk + Formula	-	Lost due to equipment malfunction	Not measured	Not measured	Not included	Not included
Inf_58	Inf	58	3	0.25	Female	C-section	Yes	Non-allergic	Breastmilk + Formula	-	Included	Included	Included	Included	Included
Inf_59	Inf	59	4	0.333333	Male	Vaginal	No	Non-allergic	Breastmilk + Formula	-	Included	Included	Not measured	Included	Not included
Inf_60	Inf	60	3	0.25	Male	C-section	NA	Non-allergic	Breastmilk	-	Included	Not measured	Not measured	Not included	Not included
Inf_61	Inf	61	5	0.416667	Male	C-section	Yes	Non-allergic	Breastmilk + Formula	-	Lost due to equipment malfunction	Included	Not measured	Not included	Not included
Inf_62	Inf	62	5	0.416667	Female	Vaginal	No	Non-allergic	Breastmilk + Formula	-	Included	Included	Not measured	Included	Not included
Inf_63	Inf	63	2.7	0.225	Male	C-section	Yes	Non-allergic	Breastmilk + Formula	-	Included	Included	Not measured	Included	Not included
Inf_64	Inf	64	4	0.333333	Female	C-section	NA	Non-allergic	Breastmilk + Formula	-	Included	Included	Not measured	Included	Not included
Inf_65	Inf	65	3	0.25	Female	C-section	No	Non-allergic	Breastmilk + Formula	-	Included	Included	Not measured	Included	Not included
Inf_66b	Inf	66	6	0.5	Male	Vaginal	No	Non-allergic	Formula	-	Included	Included	Included	Included	Included
Inf_66a	Inf	66	6	0.5	Male	Vaginal	No	Non-allergic	Formula	-	Included	Included	Included	Included	Included
Inf_67a	Inf	67	5	0.416667	Female	C-section	No	Non-allergic	Formula	-	Included	Included	Included	Included	Included
Inf_67b	Inf	67	5	0.416667	Female	C-section	No	Non-allergic	Formula	-	Included	Included	Included	Included	Included
Moth_01	Moth	1	-	41	Female	-	-	-	-	Never	Included	Included	Included	Included	Included
Moth_02	Moth	2	-	29	Female	-	-	-	-	Ex-smoker	Included	Included	Not measured	Included	Not included
Moth_03	Moth	3	-	37	Female	-	-	-	-	Ex-smoker	Included	Included	Included	Included	Included
Moth_04	Moth	4	-	33	Female	-	-	-	-	Never	Included	Included	Included	Included	Included
Moth_05	Moth	5	-	32	Female	-	-	-	-	Never	Included	Included	Included	Included	Included
Moth_06	Moth	6	-	28	Female	-	-	-	-	Ex-smoker	Included	Included	Included	Included	Included
Moth_07	Moth	7	-	34	Female	-	-	-	-	Ex-smoker	Included	Included	Included	Included	Included
Moth_08	Moth	8	-	39	Female	-	-	-	-	Ex-smoker	Included	Included	Included	Included	Included
Moth_09	Moth	9	-	42	Female	-	-	-	-	Never	Age outlier	Age outlier	Age outlier	Not included	Not included
Moth_10	Moth	10	-	42	Female	-	-	-	-	Never	Age outlier	Age outlier	Not measured	Not included	Not included
Moth_11	Moth	11	-	38	Female	-	-	-	-	Never	Included	Included	Included	Included	Included
Moth_12	Moth	12	-	33	Female	-	-	-	-	Never	Included	Included	Included	Included	Included
Moth_13	Moth	13	-	32	Female	-	-	-	-	Never	Included	Included	Included	Included	Included
Moth_14	Moth	14	-	32	Female	-	-	-	-	Never	Included	Included	Included	Included	Included
Moth_15	Moth	15	-	29	Female	-	-	-	-	Ex-smoker	Included	Included	Included	Included	Included
Moth_16	Moth	16	-	31	Female	-	-	-	-	Occasional	Included	Included	Included	Included	Included
Moth_17	Moth	17	-	31	Female	-	-	-	-	Never	Included	Included	Included	Included	Included
Moth_18	Moth	18	-	35	Female	-	-	-	-	Never	Included	Included	Included	Included	Included
Moth_19	Moth	19	-	38	Female	-	-	-	-	Never	Included	Included	Included	Included	Included
Moth_20	Moth	20	-	41	Female	-	-	-	-	Ex-smoker	Included	Included	Included	Included	Included
Moth_21	Moth	21	-	34	Female	-	-	-	-	Never	Included	Included	Included	Included	Included
Moth_22	Moth	22	-	36	Female	-	-	-	-	Ex-smoker	Included	Included	Included	Included	Included
Moth_23	Moth	23	-	34	Female	-	-	-	-	Never	Included	Included	Included	Included	Included
Moth_24	Moth	24	-	34	Female	-	-	-	-	Never	Included	Included	Included	Included	Included
Moth_25	Moth	25	-	34	Female	-	-	-	-	Never	Included	Included	Included	Included	Included
Moth_26	Moth	26	-	35	Female	-	-	-	-	Never	Included	Included	Included	Included	Included
Moth_27	Moth	27	-	36	Female	-	-	-	-	Never	Included	Included	Included	Included	Included
Moth_28	Moth	28	-	29	Female	-	-	-	-	Never	Included	Included	Included	Included	Included
Moth_29	Moth	29	-	31	Female	-	-	-	-	Never	Included	Included	Included	Included	Included
Moth_30	Moth	30	-	34	Female	-	-	-	-	Ex-smoker	Included	Included	Included	Included	Included
Moth_31	Moth	31	-	31	Female	-	-	-	-	Never	Included	Included	Included	Included	Included
Moth_32	Moth	32	-	30	Female	-	-	-	-	Occasional	Included	Included	Included	Included	Included
Moth_33	Moth	33	-	38	Female	-	-	-	-	Frequent	Included	Included	Included	Included	Included
Moth_34	Moth	34	-	34	Female	-	-	-	-	Ex-smoker	Included	Included	Included	Included	Included
Moth_35	Moth	35	-	38	Female	-	-	-	-	Ex-smoker	Included	Included	Included	Included	Included
Moth_36	Moth	36	-	30	Female	-	-	-	-	Ex-smoker	Included	Included	Included	Included	Included
Moth_37	Moth	37	-	37	Female	-	-	-	-	Never	Included	Included	Not measured	Included	Not included
Moth_38	Moth	38	-	27	Female	-	-	-	-	Never	Included	Included	Not measured	Included	Not included
Moth_39	Moth	39	-	37	Female	-	-	-	-	Never	Included	Statistical outlier	Not measured	Not included	Not included
Moth_40	Moth	40	-	35	Female	-	-	-	-	Never	Included	Included	Not measured	Included	Not included
Moth_41	Moth	41	-	35	Female	-	-	-	-	Never	Included	Included	Not measured	Included	Not included
Moth_42	Moth	42	-	35	Female	-	-	-	-	Never	Included	Included	Not measured	Included	Not included
Moth_43	Moth	43	-	35	Female	-	-	-	-	Never	Included	Included	Not measured	Included	Not included
Moth_44	Moth	44	-	42	Female	-	-	-	-	Never	Age outlier	Age outlier	Age outlier	Not included	Not included
Moth_45	Moth	45	-	35	Female	-	-	-	-	Never	Included	Included	Not measured	Included	Not included
Moth_46	Moth	46	-	36	Female	-	-	-	-	Ex-smoker	Included	Included	Not measured	Included	Not included
Moth_47	Moth	47	-	35	Female	-	-	-	-	Never	Included	Included	Not measured	Included	Not included
Moth_48	Moth	48	-	38	Female	-	-	-	-	Ex-smoker	Included	Included	Not measured	Included	Not included
Moth_49	Moth	49	-	29	Female	-	-	-	-	Never	Included	Included	Included	Included	Included
Moth_50	Moth	50	-	33	Female	-	-	-	-	Never	Included	Included	Included	Included	Included
Moth_51	Moth	51	-	30	Female	-	-	-	-	Never	Included	Included	Included	Included	Included
Moth_52	Moth	52	-	29	Female	-	-	-	-	Never	Included	Included	Not measured	Included	Not included
Moth_53	Moth	53	-	34	Female	-	-	-	-	Never	Included	Included	Included	Included	Included
Moth_54	Moth	54	-	37	Female	-	-	-	-	Never	Included	Included	Included	Included	Included
Moth_55	Moth	55	-	38	Female	-	-	-	-	Never	Included	Included	Included	Included	Included
Moth_56	Moth	56	-	30	Female	-	-	-	-	Never	Included	Included	Included	Included	Included
Moth_57	Moth	57	-	40	Female	-	-	-	-	Never	Included	Not measured	Not measured	Not included	Not included
Moth_58	Moth	58	-	37	Female	-	-	-	-	Ex-smoker	Included	Included	Included	Included	Included
Moth_59	Moth	59	-	34	Female	-	-	-	-	Never	Included	Included	Not measured	Included	Not included
Moth_60	Moth	60	-	30	Female	-	-	-	-	Never	Included	Included	Not measured	Included	Not included
Moth_61	Moth	61	-	31	Female	-	-	-	-	Never	Included	Included	Not measured	Included	Not included
Moth_62	Moth	62	-	31	Female	-	-	-	-	Never	Included	Included	Not measured	Included	Not included
Moth_63	Moth	63	-	41	Female	-	-	-	-	Never	Included	Included	Not measured	Included	Not included
Moth_64	Moth	64	-	32	Female	-	-	-	-	Occasional	Included	Included	Not measured	Included	Not included
Moth_65	Moth	65	-	37	Female	-	-	-	-	Never	Included	Included	Not measured	Included	Not included
Moth_66	Moth	66	-	28	Female	-	-	-	-	Never	Included	Included	Included	Included	Included
Moth_67	Moth	67	-	36	Female	-	-	-	-	Never	Included	Included	Included	Included	Included
Gran_01	Gran	1	-	69	Female	-	-	-	-	Occasional	Included	Included	Included	Included	Included
Gran_02	Gran	2	-	56	Female	-	-	-	-	Never	Included	Included	Included	Included	Included
Gran_03	Gran	3	-	64	Female	-	-	-	-	Ex-smoker	Included	Included	Included	Included	Included
Gran_04	Gran	4	-	60	Female	-	-	-	-	Ex-smoker	Included	Included	Included	Included	Included
Gran_05	Gran	5	-	60	Female	-	-	-	-	Never	Included	Included	Included	Included	Included
Gran_06	Gran	6	-	51	Female	-	-	-	-	Occasional	Included	Included	Age outlier	Included	Not included
Gran_07	Gran	7	-	69	Female	-	-	-	-	Never	Included	Included	Included	Included	Included
Gran_08	Gran	8	-	66	Female	-	-	-	-	Ex-smoker	Included	Included	Included	Included	Included
Gran_09	Gran	9	-	69	Female	-	-	-	-	Never	Included	Included	Included	Included	Included
Gran_10	Gran	10	-	75	Female	-	-	-	-	Never	Included	Age outlier	Included	Not included	Not included
Gran_11	Gran	11	-	63	Female	-	-	-	-	Ex-smoker	Included	Included	Statistical outlier	Included	Not included
Gran_12	Gran	12	-	67	Female	-	-	-	-	Ex-smoker	Included	Included	Included	Included	Included
Gran_13	Gran	13	-	61	Female	-	-	-	-	Ex-smoker	Included	Included	Included	Included	Included
Gran_14	Gran	14	-	59	Female	-	-	-	-	Occasional	Included	Included	Included	Included	Included
Gran_15	Gran	15	-	73	Female	-	-	-	-	Never	Included	Included	Included	Included	Included
Gran_16	Gran	16	-	60	Female	-	-	-	-	Ex-smoker	Included	Included	Not measured	Included	Not included
Gran_17	Gran	17	-	62	Female	-	-	-	-	Never	Included	Included	Included	Included	Included
Gran_18	Gran	18	-	58	Female	-	-	-	-	Frequent	Included	Included	Included	Included	Included
Gran_19	Gran	19	-	73	Female	-	-	-	-	Never	Included	Included	Included	Included	Included
Gran_21	Gran	21	-	67	Female	-	-	-	-	Never	Included	Included	Included	Included	Included
Gran_22	Gran	22	-	60	Female	-	-	-	-	Ex-smoker	Included	Included	Included	Included	Included
Gran_24	Gran	24	-	62	Female	-	-	-	-	Frequent	Included	Included	Included	Included	Included
Gran_25	Gran	25	-	73	Female	-	-	-	-	Never	Included	Included	Included	Included	Included
Gran_26	Gran	26	-	66	Female	-	-	-	-	Ex-smoker	Included	Included	Included	Included	Included
Gran_27	Gran	27	-	66	Female	-	-	-	-	Ex-smoker	Included	Included	Included	Included	Included
Gran_28	Gran	28	-	62	Female	-	-	-	-	Occasional	Statistical outlier	Included	Included	Not included	Not included
Gran_29	Gran	29	-	56	Female	-	-	-	-	Ex-smoker	Included	Included	Included	Included	Included
Gran_30	Gran	30	-	68	Female	-	-	-	-	Never	Included	Not measured	Included	Not included	Not included
Gran_31	Gran	31	-	65	Female	-	-	-	-	Never	Included	Included	Included	Included	Included
Gran_32	Gran	32	-	58	Female	-	-	-	-	Occasional	Included	Included	Included	Included	Included
Gran_33	Gran	33	-	63	Female	-	-	-	-	Occasional	Included	Included	Included	Included	Included
Gran_34	Gran	34	-	65	Female	-	-	-	-	Ex-smoker	Included	Included	Included	Included	Included
Gran_35	Gran	35	-	68	Female	-	-	-	-	Never	Included	Included	Not measured	Included	Not included
Gran_36	Gran	36	-	47	Female	-	-	-	-	Ex-smoker	Age outlier	Age outlier	Age outlier	Not included	Not included
Gran_37	Gran	37	-	74	Female	-	-	-	-	Never	Included	Included	Not measured	Included	Not included
Gran_38	Gran	38	-	47	Female	-	-	-	-	Never	Age outlier	Age outlier	Not measured	Not included	Not included
Gran_39	Gran	39	-	59	Female	-	-	-	-	Ex-smoker	Included	Included	Not measured	Included	Not included
Gran_40	Gran	40	-	56	Female	-	-	-	-	Never	Included	Included	Not measured	Included	Not included
Gran_41	Gran	41	-	62	Female	-	-	-	-	Never	Included	Included	Not measured	Included	Not included
Gran_42	Gran	42	-	62	Female	-	-	-	-	Ex-smoker	Included	Included	Not measured	Included	Not included
Gran_43	Gran	43	-	67	Female	-	-	-	-	Never	Included	Included	Not measured	Included	Not included
Gran_44	Gran	44	-	73	Female	-	-	-	-	Never	Included	Included	Included	Included	Included
Gran_45	Gran	45	-	59	Female	-	-	-	-	Never	Included	Included	Not measured	Included	Not included
Gran_46	Gran	46	-	67	Female	-	-	-	-	Never	Included	Included	Not measured	Included	Not included
Gran_47	Gran	47	-	63	Female	-	-	-	-	Never	Included	Included	Not measured	Included	Not included
Gran_48	Gran	48	-	63	Female	-	-	-	-	Ex-smoker	Included	Included	Not measured	Included	Not included
Gran_49	Gran	49	-	61	Female	-	-	-	-	Never	Included	Included	Included	Included	Included
Gran_50	Gran	50	-	63	Female	-	-	-	-	Never	Included	Included	Included	Included	Included
Gran_51	Gran	51	-	59	Female	-	-	-	-	Never	Included	Included	Included	Included	Included
Gran_52	Gran	52	-	58	Female	-	-	-	-	Never	Included	Not measured	Not measured	Not included	Not included
Gran_53	Gran	53	-	62	Female	-	-	-	-	Frequent	Included	Included	Included	Included	Included
Gran_54	Gran	54	-	68	Female	-	-	-	-	Frequent	Included	Included	Included	Included	Included
Gran_55	Gran	55	-	67	Female	-	-	-	-	Never	Included	Included	Included	Included	Included
Gran_56	Gran	56	-	60	Female	-	-	-	-	Never	Included	Included	Included	Included	Included
Gran_57	Gran	57	-	76	Female	-	-	-	-	Never	Age outlier	Not measured	Not measured	Not included	Not included
Gran_58	Gran	58	-	68	Female	-	-	-	-	Occasional	Included	Included	Included	Included	Included
Gran_59	Gran	59	-	58	Female	-	-	-	-	Never	Included	Included	Not measured	Included	Not included
Gran_61	Gran	61	-	50	Female	-	-	-	-	Never	Age outlier	Age outlier	Not measured	Not included	Not included
Gran_62	Gran	62	-	60	Female	-	-	-	-	Never	Lost due to insufficient quantity	Not measured	Not measured	Not included	Not included
Gran_63	Gran	63	-	61	Female	-	-	-	-	Never	Included	Included	Not measured	Included	Not included
Gran_64	Gran	64	-	62	Female	-	-	-	-	Never	Included	Included	Not measured	Included	Not included
Gran_65	Gran	65	-	63	Female	-	-	-	-	Never	Included	Statistical outlier	Not measured	Not included	Not included
Gran_66	Gran	66	-	66	Female	-	-	-	-	Never	Included	Included	Included	Included	Included
Gran_67	Gran	67	-	63	Female	-	-	-	-	Ex-smoker	Included	Included	Included	Included	Included
										TOTAL N	185	171	121	169	113
