# Supplementary material for: Comparative characterization of the infant gut microbiome and their maternal lineage by a multi-omics approach
Source: Nat Commun. 2024 Apr 8;15:3004. doi: 10.1038/s41467-024-47182-y (PMC11001937; doi:10.1038/s41467-024-47182-y)
Supplement: Supplementary file 15 — Source Data [file 41467_2024_47182_MOESM15_ESM.xlsx]

## Sheet: Fig 1b
Figure 1B	PCA model of all the samples including QCs before normalizations (217 samples and 134 features)
	Age Group	Sample Name	2-Methylbutanoic Acid	2-Oxobutanoic Acid	2-Oxoglutaric Acid	3,4-Dimethoxycinnamic Acid	3-Methyladipic Acid	3-Methyl-Indole	4-Methoxycinnamic Acid	5-Aminovaleric Acid	Acetic Acid	Acetoacetate	Adipic Acid	Ala-Ala	Ala-Gly	Alanine	Anteisomargaric Acid	Anteisopentadecanoic Acid	Anthranilic Acid	Arachidonic Acid	Aspartic Acid	Azelaic Acid	Benzoic Acid	Beta-Alanine	Capric Acid	Caproic Acid	Caprylic Acid	Cinnamic Acid	Citraconic Acid	Citric Acid	Clupanodonic Acid	Cysteine	Docosahexaenoic Acid	Dodecanedioic Acid	Eicosatrienoic Acid	Eicosenoic Acid	Enanthic Acid	Ethylmalonic Acid	Fumaric Acid	Glutamic Acid	Glutarate semialdehyde	Glutaric Acid	Heptadecenoic Acid	Hydrocinnamic Acid	Indole	Indoleacetic Acid	Isoleucine	Isomargaric Acid	Isomyristic Acid
	Infants	Inf_02	161062	4134.83	30755.1	823.156	1548.65	358.953	2723.96	689611	237054	771.978	5610.5	21846.2	9381.91	27623.7	886.729	2486.22	1900.54	707.139	569073	3542.24	28011.5	92447.1	15412.8	11195.9	11030.3	10148	10750.4	21557	557.485	32225.5	312.356	1563.36	4649.57	3086.93	886.546	5218.2	70278.8	679459	859.285	84610.9	404.27	9735.81	31088.8	10232	119636	2105.29	1701.62
	Infants	Inf_03	6722.21	12191.5	4185.56	20739	348.26	247.515	12866.6	229674	694232	1391.31	2482.25	162794	3479.93	41964.9	1979.47	65455.9	458.726	6437.85	446575	3087.87	42531.4	27956.3	4316.68	368.814	6558.06	53496.4	5698.52	16029.9	282.992	7254.72	1757.73	1258.38	3238.49	359.18	305.664	622.657	15887.5	234038	992.616	4275.48	29753.8	0	1175.27	3829.86	102783	2781.81	5312.92
	Infants	Inf_04	2619.15	3421.22	17518.2	421.088	2705.5	385.511	2400.85	261735	862482	1632.15	4778.67	114009	60223	32767.3	1106.13	2157.96	1141.63	2419.94	970492	3741.41	3530.83	27908.3	6313.58	1754.23	3733.62	153138	7785.55	462836	15.5631	48644.6	2225.64	2816.63	3073.8	928.944	975.464	1312.6	80887.1	103139	1293.42	29942.4	972.109	1691.53	2351.08	1003.93	158957	1795.03	860.858
	Infants	Inf_05	6165.25	10013.4	15412.6	18488.3	0	302.199	10245.6	5762.61	561739	2018.92	1978.61	27383	376658	39025.5	1304.97	104375	1355.4	10182.4	164534	3108.84	6137.16	30305.6	21749.9	2041.76	10249.1	35312.6	18227.1	1641320	816.984	49229.9	4618.77	2720.21	5418.18	2710.85	6586.86	2200.94	51316.6	161046	1305.98	3369.57	1873.55	1741.72	2131.27	4929.74	123383	1461.13	10146.1
	Infants	Inf_06	579452	28306.9	38942.9	521.744	1220.02	889.19	4505.1	203673	963948	3163.36	4731.31	17733.5	8852.63	35915.8	837.866	160605	3358.22	197214	805370	21831.6	41188.7	194222	844869	5470.51	65352.6	22441.1	13778.7	1875850	16656.7	36137.9	61446.1	17422.8	78349.8	19183.1	1689.38	1738.53	67596.7	297486	4104.84	51338.2	5695.39	25251.4	118073	29987	276555	1432.66	25110.3
	Infants	Inf_07	299730	34573.5	52881.5	443.866	1835.79	910.219	5239.37	111838	473106	7504.14	4352.55	20794.3	158813	56042.1	706.361	80943.7	2377.4	1740.8	409713	8520.96	12424.3	47007.7	1053490	3081.16	126809	80488	30528.5	2287440	3089.63	16186.8	513.262	81006.1	9191.1	7071.68	5879.43	1184.98	89350.1	336543	3580.64	90975.6	2067.49	23684.5	27303.7	6999.23	297559	926.739	6410.95
	Infants	Inf_08	142811	2829.55	44659.9	11626	215.669	519.681	8346.48	2696820	266381	941.516	1580.79	24536.5	3194.72	26701.2	509.23	3118.27	1781.48	11552.3	1133200	5763.51	5022.65	67713.1	217265	2589.58	34885.8	4940.89	2389.83	64409.5	557.101	38475.5	6150.42	5431.97	4341.79	479.744	131.266	215.588	24342	506943	2653.06	51507.7	1111.27	630.237	4966.02	82615	183925	150.724	2783.49
	Infants	Inf_09	14045.8	51268.1	21556.8	36460.7	1307.82	294.595	20519	5437.98	1393210	2241.16	3006.62	50530.1	93545.5	37752.3	1962.85	38397.3	936.94	17176.4	743648	4598.91	11616.9	44338.5	54001.8	1580.18	4223.27	100747	6948.53	114764	1551.73	78773.7	3870.09	4463.19	6612.81	1160.02	15175.3	1580.74	31447.5	396809	960.15	2980.37	9807.64	0	4715.37	5365.64	200553	939.855	5001.56
	Infants	Inf_10	4895.24	32552	130332	65182.8	0	570.695	29862.3	192039	390587	2270.31	3175.25	25347.7	291556	23566.6	1349.52	2306.83	1419.68	33339.9	466548	6114.42	59646.7	15580.7	1533960	2917.5	111324	31801.7	21207.2	1626870	4009.56	123001	15943.5	18363.9	13255.5	15506.8	12581.8	1169.65	18779.8	314356	2665.02	7795.82	2987.56	7003.49	4979.89	12374.3	125456	1435.34	6831
	Infants	Inf_11	11700.1	5708.57	10667.4	35533.4	537.802	874.103	32349.2	645.304	3064840	1685.21	3108.8	80043.2	1533340	44180.7	13904.1	47798.6	614.971	190782	33977.8	4963.4	18814.9	20163	202223	896.847	11638	159423	22434.2	1038020	27427.9	22527.9	113549	2255.08	83960	53462.1	13797.8	1104.21	12376.8	168224	532.315	1706.4	25576.7	0	2713.91	5414.59	79426	13016.6	10235.7
	Infants	Inf_12	118894	8649.07	19742.9	40884.6	2045.84	1072.04	18413	3318110	947144	838.328	4519.02	20437.8	6178.86	25070	816.628	3140.47	3002.56	14012.6	851468	6877.89	159342	155604	29338.4	1695.81	13180.4	67677.6	8005.69	30515.3	1219.95	24168.7	4693.15	2629.53	7384.74	1157.16	610.512	2242.59	100124	463562	6844.43	82820.6	3802.78	37007	108419	39336.6	73791.3	1845.84	1794.45
	Infants	Inf_13	139613	7916.42	62825.6	37594.6	1403.46	638.693	21031.3	3051790	1390530	1763.48	1639.27	28240.2	31049	38546.3	566.603	101496	2444.13	14470.2	1155980	6790.32	9314.07	44374.6	195948	3223.1	34241.1	4446.55	5933.77	92603.1	8610.88	124034	2125.79	10635.2	48346.7	19797.5	1902.56	488.329	60558.6	400461	3086.34	21275.3	1155.56	35022.1	104289	5298.08	191140	412.23	10320.7
	Infants	Inf_14	228652	15680	17627.1	83155.8	1238.94	597.545	42852.3	1718970	2102310	797.39	3170.51	33384.3	6564.4	37805.5	2357.19	3643.49	2403.41	12331.2	1356210	23730.8	12339	430426	11051.5	1938.85	5103.33	19388.5	6681.49	15146.5	5619.84	22020.3	2850.22	1687.52	35347.1	5077.25	565.754	1568.23	95745.5	557893	3728.35	10845	9230.68	2171.63	76120.1	46969.8	259386	4030.77	2700.31
	Infants	Inf_15	70.9035	1223.9	12366.2	910.678	453.919	796.005	1950.66	0	781865	2947.01	1308.5	100577	634760	40104.9	8447.18	5295.59	484.38	33199.9	212914	1356.36	5313.86	8175.72	14048	0	25839.9	54159.9	43655.7	2830680	4120.79	54534.3	8594.89	2095.72	19803.7	10975.2	2477.28	309.026	20873.5	56356.4	480.639	1957.13	2876.14	0	4238.51	3932.27	104647	11800.4	1834.57
	Infants	Inf_16	165740	18531.1	11492	8888.54	1053.79	430.353	6577.52	1843170	684668	877.249	3132.7	18525.7	144152	45475.1	7247.07	369529	2336.47	16993.6	774173	3509.51	21743.2	89279.9	65548	2762.8	16610.6	71751.5	4858.98	29633.6	26101.4	29274.7	3262.84	3811.93	169559	45531.3	12071.8	3525.69	339484	355266	2123.35	1703150	11998.2	1142.9	57039.9	10461.4	243408	6994.04	56672.9
	Infants	Inf_17	275252	77815.6	26069.5	91918.1	1281.31	308.34	45357.1	688235	1913180	1002.82	3098.65	291367	15512.3	53640.9	4889.62	308366	4040.34	45697.8	1103120	12479.6	112508	305700	15882.6	4536.45	28708.9	94106.9	13694.6	334243	3419.11	11849.8	15329.4	3701.66	31453.2	85631.2	2897.04	1645.28	114003	496948	2083.65	26044.2	11482.5	0	137939	36240.5	311551	9517.5	12020.8
	Infants	Inf_18	189812	21967.2	23722.7	287243	3497.73	526.694	99097.7	1035710	1226390	1635.69	5511.41	89149.3	4023.4	31395.5	751.624	38711.5	3027.35	4576.33	1097470	80268.9	34369.6	492103	54672.9	6567.45	63278.5	15324.5	32317.7	887372	1776.21	19762.7	1869.57	4779.52	5757.47	113.708	398.073	1265.04	47015.6	388206	3131.22	94784.5	847.644	78006.3	219009	10027.8	190611	1101.04	5176.75
	Infants	Inf_19	628845	54453.2	79925.7	25609.2	1722.39	1481.64	14092	336437	2057780	2632.27	6208.09	17876.7	7695.02	39987.7	4594.1	520119	3104.78	1701.35	656132	7048.28	42488.6	292503	52204.9	80177.1	39807.6	6143.53	64518.7	1405210	9196.81	21845.3	762.777	8196.34	11479.3	10714.5	1080.45	4290.7	47950.7	458372	2365	73233	4932.58	6395.67	209758	67243.2	244380	3956.4	30650
	Infants	Inf_20	92893.7	13926.3	31646.5	16699.4	1010.44	407.784	22505.4	990722	2490490	1284.58	2747.21	8565.8	8709.71	26440.8	1217.65	164108	2727.13	10390	597919	6826.66	15350.8	60498.9	111400	1487.12	22944.1	6076.93	6362.2	181888	2156.63	57588.2	1266	3801.42	27983.9	6342.38	876.149	480.96	95189.3	235298	2248.35	22882.9	1027.11	9645.07	76427.1	6652.47	203264	779.423	11348.4
	Infants	Inf_21	93627.1	14933.6	24850.6	25708.7	1541.78	312.073	15876.4	3821330	311506	674.105	7534.37	47578.1	162334	53601.9	6558.42	63730.1	2804.7	64152.1	1078460	7020.94	36536.8	44540.6	22399	2884.44	9173.33	94411.6	14737	25868	23772.9	47329.3	55610.9	2232.91	70280.4	27967.9	7818.89	2830.41	135924	392600	11227.3	53976.7	18513	10187.7	39237.5	27670	171247	5966.26	7581.54
	Infants	Inf_22	14183.4	17329.2	39790.9	20440.1	685.476	1028.8	13823.3	1005090	1707960	900.909	3781.52	26005.4	4175.02	20459.2	3138.76	2907.21	1267.39	9100.47	725486	4128.78	21078.9	49016.1	7296.74	0	16077	15373.6	4435.22	30705.2	898.381	12302	5646.28	2251.44	3857.5	3307.8	790.548	2186.92	74562.5	130594	1540.29	11561.5	5393.4	2825.4	2915.31	4445	75348.8	6149.08	1498.19
	Infants	Inf_23	377770	28559.8	12918.6	36122.1	1595.34	583.042	17009.8	1280210	2080600	3207.68	13425.4	10809.3	16968.4	38569.3	720.361	175597	3156.64	2270.98	908995	14341	17099.1	700553	25012.4	6863.78	4344.87	3863.83	4685.36	20297.7	1398.07	11025.7	573.619	1258.96	12976.9	493.304	3092.72	1625.6	48113.5	343215	1681.94	50696.7	1699	25589.7	79892	4655.17	273905	1354.64	15129.8
	Infants	Inf_24	13863.7	11364.2	28079	24626.2	3828.77	205.293	10696.3	12712.5	1737040	2032.01	3964.01	53119.4	55474.3	46290.4	2552.95	207773	683.442	25655.8	26169.1	2675.43	26159.8	43939.9	5703.7	3911.36	2534.53	11040.2	3734.42	20322.6	1445.75	21236.1	5559.24	5288.43	5336.51	1261.48	1385.69	3663.62	66793.9	32541	798.906	4326.37	0	0	3328.79	4317.49	81121.7	3272.96	13783.1
	Infants	Inf_26	1024290	38380	25044.7	16620.1	4373.02	411	105418	937678	1830840	1976.5	3512.75	27772.6	8036.47	43411.4	1895.84	188331	4081.78	1412.18	1301540	11182	52607.1	2365660	33353.6	17476.5	9362.32	21080.8	39999	891316	1301.53	16238.5	480.004	3936.98	13424.9	2323.28	1140.99	2853.75	49159.4	445060	2594.52	195504	1659.91	112974	308395	182509	293683	1113.73	24234.2
	Infants	Inf_27	334174	22566.5	43178.5	535.262	959.675	776.897	6430.02	889066	747084	1353.65	3978.82	27609.8	2762.05	43614.1	944.555	246723	3178.87	7318.7	912349	6990.79	20128.8	103410	158766	4322.35	19729.1	10245.5	4923.77	97662.9	3977.47	28169.8	743.623	5905.26	44754	5940.9	649.964	2164.19	33961.2	348128	2372.29	31151.5	431.503	2499.22	190323	33311.9	328335	1209.61	11021.7
	Infants	Inf_28	11587.4	45488.6	16087.8	23050.6	4846.75	291.719	9650.09	574417	2461590	2079.46	1968.3	21015.8	34289.3	18803.2	1406.11	1270.21	1634.34	3336.53	183770	4131.26	90716.9	57523.2	13403.2	238.755	613144	28195.2	7156.85	63767.7	913.881	3602.9	393.625	957.442	1564.78	6402.66	7016.16	540.522	51649.6	118484	2573.58	12336.6	2631.33	651.508	3748.34	8135.88	19355.8	539.656	397.614
	Infants	Inf_29	2907.35	1562.15	34833.4	53149.9	819.945	1168.27	68161.8	173.41	680398	2668.15	2105.03	195637	1332940	33880.3	3238.75	4939.14	1332.53	26713.9	873588	3969.27	69867.9	14194.1	989808	1920.93	268908	73743.2	22358.1	1343420	2651.02	40356.5	11876.5	14951.1	9655.83	10915.9	3256.61	322.885	232243	265721	867.781	2906.44	2426.23	1408.97	4537.38	8518.59	122723	6556.71	8069.22
	Infants	Inf_30	98883.1	3807.51	38382	57093.6	1249.27	408.76	37964	344621	457078	1755.93	11562.8	5481.31	4335.36	25451.2	535.795	100561	2224.1	41631.6	620160	10111.7	8410.37	68342.2	130830	1580.12	109438	6088.6	13833.8	1169580	3700.84	60009.1	8308.88	9028.47	18384.1	10935.7	281.855	850.694	19377.1	311898	1666.07	9657.91	1217.69	5311.97	101324	6957.57	171000	780.439	10231.9
	Infants	Inf_31	26493.2	12350.1	9187.61	12716.2	0	768.362	10540.7	777860	554514	1721.81	2208.26	84507.2	346143	36093.5	1488.15	3821.92	920.163	12486	325208	3855.41	23071.3	10493.8	127126	1041.83	168091	97380	5578.17	381802	1209.93	6792.87	3391.81	2282.23	6564.9	8253.26	12031.6	178.308	34359.1	94604	2015.49	3551.49	2023.35	48707.5	8479	2144.37	38617.5	2298.72	2914.62
	Infants	Inf_32	20428.9	25002.4	10057.3	5799.05	1599.27	427.286	6368.42	289404	266490	813.276	3659.98	52155.2	8525.58	35693.6	3342.28	5286.75	1308.14	23460.8	408536	2742.21	13177.8	28211.3	9348.97	925.441	7412.84	133594	1535.82	35115.4	1978.29	47448.2	5954.52	5044.75	7435.95	4898.66	922.459	1276.44	23227.4	255015	473.673	4366.72	1961.54	3836.21	41188.6	1801.72	189986	4203.08	1308.15
	Infants	Inf_33	43815.8	19606.8	34901.2	777.243	4255.4	524.676	35138.6	272866	2398460	1190.21	4156.58	81204.9	802564	60346.4	1145.22	36657.9	1768.82	15642.2	957632	3646.29	12574.8	55610.3	53398.2	1047.19	17745.1	143380	4647.68	152451	1262.2	68870.6	1656.67	5391.1	10504.2	4117.03	22703	1340.55	99103.1	519360	1534.34	4952.93	4998.93	4159.31	8378.99	3130.85	273597	1205.14	4492.8
	Infants	Inf_34	2513.43	8892.83	7984.99	389.211	4293.72	667.174	2708.52	602.088	2070570	1502.27	1222.52	21037.9	195409	33756.9	1521.91	54613.3	801.938	49057	401985	3900.07	9275.45	16798.5	268499	1827.53	13064.4	42950.8	10405.8	769747	1966.43	12313.7	11315.6	2344.88	11379.9	9902.47	7824.07	827.399	96756.1	51835.8	1032.88	1977.73	2220.77	0	2302.4	4033.43	132465	1301.05	7839.02
	Infants	Inf_35	729.87	2318.39	8843.1	94725.5	192.471	382.131	45426	314648	1254780	1307.97	1685.75	34378.3	564745	29439.5	2439.33	8183.65	508.262	21017	100189	59063.6	24234.8	14561.7	16771.2	3801.03	17568	47054.7	5279.58	103603	1916.9	19168.8	6658.88	4040.16	9340.24	2056.61	8426.78	1018.32	14521.5	26464	894.578	3661.48	2718.8	14979.8	3138.14	11783.2	33690.4	4621.65	2225.5
	Infants	Inf_36	3275.49	6703.13	17646.5	280.39	931.932	428.964	2913.45	2068.17	203924	2102.77	2198.49	59120.2	51750.5	28753.1	17158.8	38721.4	1013.79	18939.2	1534380	2559.18	18759.2	18153	95465.8	1057.9	25893.4	46095.7	5579.46	764428	887.203	21433.5	3285.01	1830.94	17287.1	17545.4	1543.94	830.052	46541.6	400312	553.952	2027.74	5638.82	1617.95	3576.08	1972.68	123295	17642.5	7062.68
	Infants	Inf_37	28320.2	11934.9	16584.4	1532.3	134.156	792.341	4013.4	1968670	2621140	661.098	7552.41	60167.5	1323290	48562.6	18971.9	23092	697.111	51949.7	885408	3256.85	16940.7	47735.6	53609.9	320.272	7365.48	248427	13750.1	8161.66	49551.4	89429.3	136258	5883.68	61388.1	48281.3	15627.4	4691.91	50003.8	268099	852.814	22476.8	10821.5	7436	3728.28	11769.5	177840	17844.3	5772.55
	Infants	Inf_39	162500	46285.3	16279.5	15559.4	6494.55	2639.07	21332.2	3376230	1225480	2378.17	5238.42	40549.6	463295	46851.5	6422.64	63168	1698.07	55576.4	548137	9082.96	15529.4	148760	447981	5232.08	629852	71293.6	10366.9	134374	9160.22	56574.9	20417.5	4596.63	25140.5	18361.6	31489.4	2292.21	73696.4	331010	6175.26	124951	5764.01	174791	8171.42	17743	209218	8595.21	6434.32
	Infants	Inf_40	24003.6	19298.9	38181.4	82061.3	901.761	2192.28	28889.3	798938	1699850	836.013	1589.7	6660.93	8795.65	17223	3025.02	3655.55	1379.03	29709.3	332964	4762.33	53324.5	35126.1	1667500	2319.58	2320630	15906.3	31954.6	425916	2577.35	21244.9	10330.4	3528.93	10419.3	15171.1	761.267	307.614	81036	237120	1812.92	5300.76	2631.7	740.69	15345.7	14428.3	144525	5981.65	1788.07
	Infants	Inf_41	684475	24058.7	22099.2	51156.1	2033.75	1765.14	42194.4	1239600	1266450	1705.38	23010.2	39847.5	6589.74	45760.2	1110.45	113401	6382.91	2319.14	1537580	25721.8	16918.9	1044780	41093.5	2507.11	29411.1	4783.26	41009.7	884231	1475.02	43279.1	88.6221	4839.81	4695.62	0	818.508	2825.38	37292.8	429970	5154.63	112478	622.105	1970.08	307684	13157.9	323260	2435.62	7856.53
	Infants	Inf_42	260587	5065.07	16352	98574.5	947.074	1759.5	55503.7	670532	1085750	479.269	4163.92	20945.8	3535.73	35752.9	1739.6	215503	4061.12	5005.99	808735	26228.4	116127	650177	130225	2796.61	23881.8	4618.82	2195.99	20770.1	8182.27	21304.7	1296.84	3380.83	65476.8	28074.3	446.84	6514.24	96081.2	381541	1932.36	58056.8	891.414	8658.27	143824	12524.2	298159	1081.51	11513.8
	Infants	Inf_43	409118	22899.5	13033.1	90835.6	26246.3	17298.4	46509.5	397595	2156630	1193.98	5169.49	55154.2	4922.37	37271.9	1363.83	163618	3802.41	1096.22	771852	21507.4	87354.9	155581	22687.8	3614.19	16698.5	15586.1	24394	568634	3610.25	15085.8	717.051	3753.53	10827.7	9255.81	661.842	3047.92	37656.9	275118	4263.2	47433.5	494.467	0	202888	20149.2	288000	1919.24	8936.71
	Infants	Inf_45	22580.6	2474.06	15923.6	15712.4	0	1021.59	11736.1	1538410	700028	3534.05	1735.47	138020	2143690	53608.1	1155.94	9523.74	2057.47	41972.9	916192	2623.49	3742.22	45661.8	331510	1184.07	660754	172082	10558.6	484294	3300.42	84834.5	7806.74	5472.49	23108.9	84.5032	11609.6	2080.61	37392.7	392146	2120.94	8302.15	1735.69	2580	3808.18	8729.92	184225	1461.28	4899.14
	Infants	Inf_46	104603	17995.6	15504.6	75926.1	0	1347.48	29380.3	1695230	1265390	2777.11	2142.57	121805	1478360	44308.5	3865.57	16713.8	1363.14	36157	620878	6193.59	18071.5	121741	57282	2642.99	66113.8	127667	13301.3	757788	5820.39	58652.3	22763	5008.87	23887.5	30416.2	42954.8	1701.24	28073.8	316264	2509.01	9862.44	6978.39	34086.8	16416	27662.7	96870.9	5616.56	3507.95
	Infants	Inf_47	18852.5	1454.36	2959	17513.2	676.826	16714.8	8465.37	274669	121931	371.962	2138.09	1999.17	1445.25	10012.4	462.654	14097.6	579.323	563.651	97889	4724.65	5465.41	350552	1624.91	0	1276.47	11014.7	5102.98	2543.04	605.523	2184.19	0	976.574	1030.6	108.951	87.4814	868.791	7282.25	99114.9	806.679	4409.44	471.051	11567.7	139562	3129.75	30629.5	1516.23	1182.33
	Infants	Inf_48	26824.5	10554.3	12845.9	66.0095	0	777.608	4561.38	632433	774034	1021.48	6964.43	385907	1823130	72509.1	2384.69	68646.1	1579.71	2948.97	157356	2065.19	7179.48	42796	26957.8	1501.62	1600.26	311480	3951.13	442447	1195.22	112427	2371.19	6270.98	4543.81	4231.36	12638.4	1638.63	25553.4	277005	1493.76	108669	63.6361	1367.75	23576.5	1612.08	111215	3806.54	8427.12
	Infants	Inf_25	36511.2	56288.1	24569.3	28401.5	1707.76	731.247	12108.8	973919	1074740	2060.44	5986.85	346942	76689.8	63932.4	2604.76	5307.28	1601.11	28941.6	893345	7480.73	18559.3	92589.9	24669.7	2537.73	11976.3	84338.8	8485.09	29667.7	1888.52	65487.2	2771.42	6609.38	34577	2361.85	4782.18	2214.11	60790.3	413890	3314.61	25485.5	7012.89	4987.91	6921.96	20566.1	269677	3740.74	1406.42
	Infants	Inf_44	139221	78400.8	18196.6	45478.8	4841.4	425.542	17941	1731120	3174030	2556.58	6178.91	42595.3	206227	32410.2	1169.09	89048.9	1966.89	6175.18	272851	14254.2	10384.4	363938	96177.7	3797.41	9984.83	108620	3286.09	183695	2049.69	10337.1	1699.75	2597.12	7164.16	4679.16	27687.5	1391.79	59317.2	135854	4953.83	9098.57	5663.02	19441	16390.9	15193.2	152060	1368.52	6389.8
	Infants	Inf_49	131619	33419.9	13696.9	7017.45	10345.9	1571.6	8185.33	2771030	2766790	1682.84	4644.54	22767.3	15492.9	24995.4	4518.62	442300	1123.57	2644.51	441131	6574.22	81936.9	129192	5171.08	338.537	1354.74	40252.4	6549.83	24654.6	2385.46	5766.24	1190.9	2802.31	11197.8	0	3637.29	1698.12	36442.6	173250	6625.69	22573.6	2420.99	0	4548.14	7956.84	93492.1	5327.43	14962.8
	Infants	Inf_50	7873.39	53281.7	21169.2	75772.3	513.52	555.37	42801.6	2520.61	1910510	3640.29	3769.72	100404	681205	37029.1	1706.85	60743.5	1396.54	28140.2	429747	3285.26	27512.4	25729.6	48514.2	1148.09	8913.08	191113	8357.3	1309070	2467.75	7178.64	6667.29	2568.15	8755.18	14731	45613.3	634.588	39392.8	272947	2223.11	3832.92	10968.7	2270.93	3154.29	19900.2	86751.8	1717.68	4787.61
	Infants	Inf_66a	48789.5	42210.1	8370.96	31506.1	749.933	278.308	14267.9	1208260	3026640	1976.99	1843.93	19934.4	4312.78	18987.5	1223.93	64345.5	1270.97	6791.56	404850	8054.15	145270	32233.5	12624.4	575.898	7402.35	47911.6	6444.77	80842.5	428.634	3886.53	1554.42	1399.34	3132.87	8498.89	1429.15	277.848	70064.5	213370	4690.94	7794.52	12175.4	1335.8	9517.55	5900.94	69473	2374.82	3913.08
	Infants	Inf_66b	62028.7	8984.26	9553.91	20942.9	1125.01	493.693	13276.2	717841	1061460	1223.13	1697.15	9217.79	4209.01	18047.7	774.946	3610.81	786.318	2309.65	443744	7332.36	257275	68636.3	4823.61	1724.25	2421.43	41193.2	5517.64	57055.6	208.664	4453.87	1944.76	1003.36	1913.74	12810.4	521.335	2131.15	41854.8	301949	3558.63	87170.6	5354.3	13292.8	4120.95	4514.18	68585.3	2206.56	2324.16
	Infants	Inf_51	348495	32528.7	7751.1	15869.4	2236.11	780.673	44716.1	444353	907224	3192.1	3791.28	10127.5	2740.43	20184.9	7636	511621	3671.08	2876.35	419952	35469.6	12622.7	692340	34376.8	4683.2	8596.45	12957.8	5947.38	27843.1	589.809	2803.79	456.355	1869.44	3718.99	22991.1	1866.04	1366.69	52746.9	170801	3288.84	37064.2	1285.31	28224.2	90617.5	19612.2	146764	10041.7	84048.8
	Infants	Inf_52	52850	99011	11086.6	111538	839.095	670.543	45246.9	34687.8	2102920	1464.2	1728.48	87078.8	19628.6	28738.4	1736.27	118408	1503.05	4907.07	395513	6264.46	183391	40990.5	40033.9	1846.19	8469.65	74084.2	5413.82	126593	370.646	10289.8	1271.12	4801.31	2274.45	2745.22	3995.73	465.875	30085.3	206485	1382.52	2908.38	2865.91	0	8364.42	11097	105470	2201.3	5640.72
	Infants	Inf_67a	9400.66	37158.4	15627	56625.8	0	417.33	122640	40125.3	2262990	3059.13	2730.42	156286	272821	36019.9	2295.57	13916.9	735.827	17005.9	270302	8678.76	16764.2	22444.9	38004.2	6459	12963.3	134077	12225.7	1339870	4036.75	6061.44	12273.5	2972.98	14762.6	4620.49	14526.9	1503.38	44489.3	194042	1254	4323.18	2236.68	1481.66	3119.2	3143.69	138588	3033.23	3290.91
	Infants	Inf_67b	12602.1	12254.1	24735	18149.1	0	228.489	30139.5	44278	953054	3290.71	2668.62	26370.9	341433	25536.9	1383.59	69324.7	868.165	6432.48	107497	4996.73	13158.4	30308.1	134974	361.6	72783.6	57154.8	8717.74	1143640	2899.49	10141.9	5423.88	3220.97	10711.3	9556.95	7875.53	989.275	425963	208312	1262	6065.28	1245.89	619.223	3093.14	4011.46	35085.7	2719.46	4893.3
	Infants	Inf_53	269028	10089.6	10197.4	596.562	452.4	73.955	1700.86	65370	1408040	1637.27	12188	8535.32	1760.24	24712.8	1007.5	120061	2048.37	3112.64	642454	9156.66	7004.02	48666.9	329828	939.677	11408.8	13718.9	6155.53	1104000	1389.91	13889.3	389.678	902.601	8410.1	4391.71	319.857	654.424	28285.2	227904	1703.29	23728.5	1297.2	0	105967	6518.81	234675	944.6	9186.32
	Infants	Inf_54	28465.3	21060.6	48970.6	0	1093.29	465.519	3686.11	376093	794579	1725.51	2683.4	136766	16663.6	26143.8	1870.46	157026	1808.85	10780.5	402672	3873.99	20332.3	52950.6	55311.2	58997.3	11069	8926.64	23614	867925	663.508	29589.9	3984.7	6951.44	4093.76	1908.05	1954.09	1926.8	132846	170913	1448.5	53649.8	1743.76	0	3751.63	4553.95	96844.2	2215.01	11269.9
	Infants	Inf_55	38131.7	9700.82	45710.5	267.952	1635.53	368.495	2497.23	14360.2	251667	1247.03	1884.52	30941.4	11794.7	18523.7	1515.61	3643.04	1358.82	24176.1	213271	6660.04	2620.82	14849.9	182844	2260.97	11201.6	29247.1	45448.2	1250220	1744.32	72611.8	11574.3	4851.99	5147.17	16826.6	593.853	58.3003	16689.4	217274	1605.2	7455.45	2094.91	1674.92	3993.57	3787.33	58712	2562.48	1328.05
	Infants	Inf_56	1768.7	1631.39	21229.8	469.89	10.4827	866.717	1766.14	2434.09	434507	1141.19	1714.37	48365.1	801731	36023	26813.1	52108.1	622.218	258868	445331	1951.34	44324.5	12204	103386	1183.78	8572.44	134118	11340.3	1456710	25531.2	33603.9	105779	2952.01	123473	44202.4	2409.47	826.731	21815.6	260064	981.104	2372.86	29092.6	1859.39	811.696	2460.03	137971	28693.5	9173.92
	Infants	Inf_58	3020.27	16644.8	25614.3	748.795	1227.47	493.237	2683.78	5947.09	510981	686.576	2651.4	147487	189358	49837.3	2126.57	4557.76	1243.24	41369.7	765544	1559.6	2805.53	42363.3	9077.96	1837.51	5955.25	82637.3	9338.8	149581	2094.45	61439.7	8100	6636.09	27627.4	9138.15	2484.31	309.431	166403	44665.9	1256.91	2084.24	8192.15	1250.85	3790.85	1721.14	185146	4597.1	1642.18
	Infants	Inf_59	137803	75680.9	37201.7	419.136	1073.8	538.981	2064.52	2029920	361664	1151.24	748938	11604	17806.9	40402.4	5549.67	87923	2062.82	5554.03	932213	8417.14	12687.4	544527	106684	3108.35	9594.23	88037.9	5328.63	117669	484.497	14166.5	3867.57	3843.92	4240.31	3207.82	2814.91	1296.19	63444.3	435277	6216.7	73301.4	1770.75	2586.16	37571.4	26688.1	225283	6934.99	6000.28
	Infants	Inf_60	6887.51	0	2034.84	2291.53	102.247	1242.81	1594.33	1305020	153160	189.109	898.144	2325.71	2093.42	4603.41	272.095	725.945	817.793	633.339	73542.4	3474.98	2291.18	80573.9	55583.9	0	12210.1	3245.82	1648.11	5027.96	591.064	1147.02	274.346	1060.93	1814.09	0	48.958	55.6318	24549	60345.7	4563.78	4307.4	147.597	773.663	11972.8	11496.8	28254.2	598.268	284.075
	Infants	Inf_62	0	239.592	22352.2	552.08	140.463	513.573	3316.36	1704.38	1176770	3142.92	1023.77	134950	1678820	52193	4653.83	2485.93	4601.33	82616	540779	468.787	13863.6	16204.3	22538	541.305	6130.98	120445	21263.9	827952	1238.71	51900.9	9056.59	3614.19	15102.1	1369.62	2074.08	673.779	20657.4	372453	766.326	807.286	1090.35	0	4919.86	1600.08	125488	7233.23	2058.46
	Infants	Inf_63	273865	8972.52	14442	598.993	1077.76	429.174	2267.58	333136	600369	758.513	3382.98	59515.1	11157.6	35342.8	2202.96	5986.34	3573.86	6673.38	1044370	6001.08	4645.03	73493.2	21372	9411.35	6673.66	8268.13	4026.25	623002	1869.32	12155.8	361.283	2163.21	17524.2	390.18	1079.72	3190.59	86684.8	364742	1401.44	28586.3	2603.29	12438.3	68314.1	33702.5	132470	4294.35	2243.38
	Infants	Inf_64	442192	11042	32369	408.902	1846.36	1074.04	2680.67	3855380	545454	273.677	4315.67	18146.5	34490.8	47460.5	405.824	3354.94	2930.78	1441.55	554581	6264.27	8880.96	1513560	68639.1	3584.08	9329.59	101779	4803.99	28721.4	358.642	37276	1086.82	5129.38	3465.34	1098.08	1563.84	1080.02	35329.1	345665	5328.28	80822.3	51.5562	7803.26	417633	109065	250407	859.441	1538.83
	Infants	Inf_65	2402.47	4359.29	14213	0	0	288.62	1084.59	0	788950	4299.13	1156.46	24410.1	282856	20813.5	14537.2	21088.8	239.437	28511.6	248732	2054.82	17486	9027.12	250046	1855.29	19281.7	51711.1	16082	2207510	2306.18	28316	11545.2	2539.28	8867.38	4114.95	4397.96	412.678	24039.9	81277.2	1130.91	2566.93	3194.76	0	2377.53	1107.62	66704.8	21475.3	7460.24
	Mothers	Moth_01	529025	13140.1	13072.6	185174	1920.78	245710	99392.8	104815	895202	1251.27	18923.3	30145.3	11567.8	24984.5	6173.5	173109	12606.4	9159.18	395836	24441.7	0	204471	8100.48	750832	375701	15422.8	21616.5	21855.8	2952.24	4681.03	15302.3	11703.9	1728.65	65949	1167.49	2090.76	53529.4	478289	3976.63	113378	2541.39	146063	227393	38156.6	207214	9450.51	19733.8
	Mothers	Moth_02	336984	4778.37	8730.04	23266.8	53003.8	67541.6	11270.1	156994	505625	540.887	24015.5	8921.5	5217.27	42157.7	13496	136278	3268.45	2676.45	430223	129089	7733.15	125756	13831.9	25846	15881.7	105771	4627.85	4995.22	0	9738.78	1030.23	6985.66	1809.58	71373.7	505.335	3703.68	46388.7	528106	5194.27	4897.87	1385.23	70929.7	58794.5	11667.1	329071	17354.4	25831.8
	Mothers	Moth_03	653942	12558.1	11892.9	80412.5	81823.3	308789	91457.7	341972	1004450	2272.13	66559.7	8719.5	2589.72	19318.8	8120.2	251126	8951.83	4205.08	317568	228257	3424.37	493600	72181.3	254743	67940.9	7770.68	13034.5	7201.48	0	7933.27	1739.41	11702	2546.49	105684	717.921	5491.22	42312.8	602769	6613.66	14127.7	3128.3	300499	67946	23238.1	152831	12086.7	34592.3
	Mothers	Moth_04	972944	28041.2	22310.7	36153.5	9593.51	71139.7	37349.3	149342	868481	4024.39	30931.2	8375.83	8606.56	38625.4	9461.76	318253	11769.8	8793.69	1026720	111630	28021.2	443841	132576	31608.3	19576	37352.4	8028.7	20562.1	506.079	5474.75	3727.59	8527.19	5817.25	68969.2	1295.83	2410.08	133634	645647	4824.39	270827	9506.59	563656	125775	60154.7	355052	13095.7	35625.1
	Mothers	Moth_05	678315	231598	15402.3	263391	7042.46	5567.33	162527	246938	1902810	2496.62	7772.53	73925.5	16567.9	35887.6	16118	426367	8434.47	7058.79	597715	51311	61495.9	481267	2797.67	726604	35155.7	30034.8	19755.3	26493	0	7690.36	4315.88	16192.9	4692.19	15761.4	3719.36	3296.53	54394.8	414225	4019.23	213549	4489.05	931060	273584	32444	288901	17541.9	66961.4
	Mothers	Moth_06	584790	12341.7	22432.6	32230.2	72594.1	126844	45831.7	254849	414914	2319.02	49036.6	7506.69	2955.5	16342.6	16990.6	261246	13017.3	4005.68	367585	264479	2486.86	86157.1	118842	30965.3	36502.3	3818.67	14586	13333.1	628.116	8006.13	1287.69	5675.17	3177.43	120883	849.24	7470.99	52594.8	261785	12967.1	326236	2153.13	305017	86203.8	7489.1	172019	31710.5	52537.2
	Mothers	Moth_07	493207	74441.9	19121.8	194355	2839.09	29635.8	150658	157586	1372430	1213.25	53434.4	20874	15176.4	54364.6	6094.3	350692	10659	14130.1	474347	40494.7	66060.3	245112	3363.16	21286.1	24474.8	29426.9	5406.82	15352.9	3008.38	12788.2	8959.26	8397.51	7442.98	58011.5	1460.91	2344.4	96002.3	580552	4291.13	129403	12925.1	517169	481521	76133.1	292085	11489.1	29684.6
	Mothers	Moth_08	213269	8424.7	25776.7	32008.8	79877.3	28308.9	35502.2	267504	360373	2904.67	98419.4	5439.51	4784.3	20593.7	12211.3	357564	9734.43	4683.08	408608	181961	21835.5	154754	9644.66	89263.8	19695.9	18928.2	17497.1	11160.8	0	2994.99	2225.74	5534.35	1944.21	70697.5	532.841	502.569	40925.5	420674	6750.69	200046	2715.56	248004	62704.2	8829.06	155551	13892.7	27822
	Mothers	Moth_09	816227	10624.9	22206.7	88485.8	119538	318786	77334.1	372841	1011890	2556.8	63945.6	7404.93	6623.18	31017.2	15509.3	309685	10467.1	5855.54	626781	184208	5114.99	143102	80371.8	206198	65425.1	38645.8	17773.3	10801.9	270.794	7179	1738.76	10436.4	3180.65	33458.4	868.368	719.775	40812.1	478942	10023.7	320917	2559.06	139518	71482.5	28854.4	254910	37293.2	32289.5
	Mothers	Moth_10	1222700	29679.2	34963.7	221248	106772	877942	361250	783840	1272880	1772.27	91743.5	7719.62	4045.56	15816.5	54826.4	624184	13647.4	30752.6	400682	192852	13232	455990	26249.8	255940	53645.6	4090.75	28765.7	22750.5	2113.04	7689.96	4282.9	10420.7	9043.82	169008	1273.12	4785.56	56987	558451	11397.3	26084.7	6705.86	462486	158927	42604.2	97563	78503.8	175890
	Mothers	Moth_11	646813	28738.6	35658.3	52472.3	2429.27	4732.3	48246.5	101013	1271930	1497.62	32854.6	31992.6	6969.11	37370.6	9033.33	207899	9054.8	8067.91	768184	34544.6	4296.46	432355	146483	20140.2	11290	20949.6	6126.34	15968	0	17815.6	1257.33	9672.54	1719.83	31522.6	1106.27	5104.04	33998.2	894454	1986.59	422991	4975.26	174968	398475	42454.3	298073	14041.9	21941
	Mothers	Moth_12	477550	19783.9	15743.8	295911	3174.78	4760.31	99858.9	87495.1	1226050	5241.7	60674.2	56779.9	3682.52	19924.4	6346.77	203383	12069.1	9130.2	754087	44581.8	22251	109780	95469.6	22798.8	141814	5732.73	16951.5	17924.6	30609.6	9537.39	5064.5	8280.17	39483.7	76263.6	829.985	3462.39	73076.3	517532	2816.87	130093	6959.53	585909	577645	60151.1	190836	6902.56	24752
	Mothers	Moth_13	819640	52755	29972.6	65096.7	3291.64	6570.24	392918	113175	1570550	1557.34	36388.6	52959.3	7152.15	32983.3	10309.6	440960	14485.8	34377	757892	38243.3	18066.2	274223	23808.7	28471	15467.8	8446.39	21431.4	21335	16588.2	25074.1	31633.6	11957.7	41961.7	169305	1673.73	2969.02	112735	697019	3098.68	113876	7603.53	1039640	895199	71782.6	253432	14120.7	32237.2
	Mothers	Moth_14	399016	13954.4	7572.72	27293.2	1877.03	3118.96	25138.8	280378	379263	1260.97	29171.6	7410.62	2935.89	24310.8	5433.54	250499	8188.06	7644.66	545476	34730	9579.64	117908	17975.1	7817.29	36349.8	8045.19	4289.65	5903.71	1477.19	3019.13	2066.8	4699.02	18382.9	23582.6	463.021	3277.8	49980.8	297737	2408.61	110048	2729.37	6984.88	308628	18295.8	237473	7511.48	9046.1
	Mothers	Moth_15	387061	11015.7	19885.6	36386.7	57134	157163	97730.9	829326	594472	1774.16	38003.1	11475	11563.9	36058.6	8995.41	198848	12444.2	3713.38	172906	175986	9223.3	418457	5880.25	118180	29470.8	54760.5	17081.4	9015.66	797.127	4479.06	882.661	6400.95	1734.1	41591.2	1121	2510.91	46347.3	303504	7678.69	27403.7	5630.23	32099.9	393279	4167.34	293565	27148.2	38299.1
	Mothers	Moth_16	1030590	59231.3	45884.2	120837	1636.51	9416.08	95625.7	69684.3	1759940	2336.1	33273.4	46395.1	17195.5	49799.1	6953.43	360819	17940.1	11984.4	867669	81591.8	29825.8	470892	0	346880	48016.2	31825.7	33778.2	43308.7	1381.38	9177.12	2402.73	10130.1	6850.94	44509.2	2216.52	3696.01	95166.5	565904	4671.75	143636	8228.21	780189	420066	72871.1	370192	13342.2	27171.9
	Mothers	Moth_17	780303	26283.4	32161.7	24838	1426.23	127537	30575.9	58142.5	795365	3119.27	37488.7	43298.9	14178.8	51456.2	9372.27	290137	12306.2	7632.1	1340510	114371	44435.7	417147	14861.5	31462.6	3713.42	34724.3	7704.7	19929.5	417.982	8321.07	2841.68	22213.2	3199.03	13199.9	980.656	2809.41	57451.5	731224	2572.06	195577	4717.26	290035	317005	28462.3	386794	14645.1	15411.9
	Mothers	Moth_18	539652	32575	19811.4	65873.3	91406	1967.39	74728.9	105018	812723	2157.01	60529.5	8404.5	14261.1	47087.1	19429.6	569091	9925.53	9016.76	647088	105019	27779.3	295364	431757	227722	728869	80537.9	10340.9	173309	0	5743.64	942.458	9701.71	6810.03	48728.2	1281.5	4402.24	48260.4	620332	4014.22	317573	4295.96	276488	95041.5	39976.4	310939	10405	121728
	Mothers	Moth_19	1021150	25360.6	31173.6	26457.4	56773.6	59425.9	67428.2	80972.1	1137960	1574.66	34662.9	27658.2	6862.83	51405.5	19491.8	524194	17538.2	3591.5	748161	177275	16217.9	122306	23158.2	326705	100912	13904.6	4642.15	10649.2	0	4911	2586.93	14117.3	8386.76	51980.2	1280.98	7325.66	55655.7	445629	5234.73	224143	6400.21	813416	271772	5704.45	369846	69278.5	61434.3
	Mothers	Moth_20	300131	32287.5	18989	115435	24495.3	247452	102690	211237	1531150	1956	29185.6	33654.5	4966.64	21073.6	24205.6	522054	9451.86	14219.3	547258	132374	22270.2	510522	12426.8	64795	16119.9	6566.06	33380.8	15887.3	0	3958.83	3801.39	9344.34	8715.5	233124	1233.41	4294.12	48894.5	578911	4092.11	305840	11129.4	573465	221100	63806.4	162288	16194.9	38780.1
	Mothers	Moth_21	886374	15952.4	15470.1	20125	155824	711039	51794.4	355279	949871	2008.37	103183	9016.46	7127.09	27213.4	39943.8	526793	6705.87	8019.83	595860	266077	4583.62	162514	10200.3	143379	20462.2	16171.7	21112.3	9759.38	268.198	5433.1	3781.45	20365.4	18221.5	105286	1189.23	2887.78	52478.4	503037	6648.88	17273.3	11181.9	272954	166370	88396	153984	71561.9	118185
	Mothers	Moth_22	181176	14737.1	8816.29	134259	72757.5	6395.63	182357	51765.8	1632490	1722.94	33108.5	21899.3	4468.24	18106.8	12097.6	256568	5044.74	4014.75	917097	162479	1156.38	213366	86983.4	768764	249715	8718.67	4479.52	18538	161.291	3329.56	1047.83	3715.26	4888.89	37009.8	556.73	4947.91	58196.2	575389	2209.68	406974	6345.19	269526	38258.6	14396.1	132133	15489.7	19043.1
	Mothers	Moth_23	479000	28406	18924.7	45405	9429.76	195561	55167.1	312997	1130220	1104.08	25851.3	91535.5	6743.15	24539.6	7362.68	215943	8458.6	34086.7	606644	64614.5	447087	512140	60746.3	56795.2	24716.7	11428.3	7432.41	16736.8	1884.45	5001.9	2904.04	12873.6	21932.6	143736	909.03	3606.21	50162.5	625214	2905.01	211152	12538.3	1809740	524085	1870060	174814	12116	23597.1
	Mothers	Moth_24	1001710	20102.2	23018	61528.4	101990	23685.2	82166.8	191024	1160410	2453.82	70807.4	17764.5	3440.4	21142.5	13477.4	606752	14435.4	5418.44	288732	306646	6983.19	248563	71750.2	308067	71682.7	9693.8	9507.81	11723.6	1067.64	3706.5	2784.86	10811.6	8115.79	146460	1269.6	2943.46	60985.7	441178	8460.72	15823	6880.49	498012	135611	13700.8	189457	34703.1	63714.5
	Mothers	Moth_26	126853	101881	15053.3	232282	1535.82	4171.45	110372	2906430	2801320	1013.45	18772.6	189283	19809.1	39416.1	2484.12	112369	6052.18	62517.9	851366	33665	10785.3	909211	16589.1	10222.9	39891.2	5830.64	10124.5	19872.6	2058.34	45948.2	8846.3	10970.6	19400.8	4033.45	1228.7	1060.84	99868	569306	5138.77	17050.2	3303.46	29925.5	267571	6531.49	319732	2558.04	8053.73
	Mothers	Moth_27	606224	122609	30611.7	153617	11880.8	5082.58	315684	467624	1671410	2379.02	13860.9	67883.9	13265.9	29993.4	7101.37	279681	17501.8	72732.6	756835	51448.1	29614.8	380622	63259.3	31643.6	49562	13212.3	37773	32023.5	9000.74	28694.9	32201	11464.4	62208.4	209773	1634.91	1790.86	101354	740256	3876.2	101139	12269.7	1140160	619814	15633.7	225298	11143.5	24443.6
	Mothers	Moth_28	805817	75678.3	18817.4	63226.2	2550.19	16817.3	28214.7	176048	954415	2183.69	53889.4	5418.56	7449.96	29410.1	6624.85	427500	13836.5	18186.8	755441	82556.8	19640.5	279089	6110.6	304616	14409.5	13860.4	23401.8	15569.6	6699.06	17318.1	3449.49	11265.3	34794.3	38215	1655.29	3476.94	79233.2	612088	3740.06	123803	7507.41	313168	916499	26650.6	280764	11920.7	27925.7
	Mothers	Moth_29	558637	17685.7	32142.6	52991.2	45031.7	150223	55275.7	243806	648078	2329.73	35794	6553.52	7616.28	29795.5	23398.6	608724	13028.7	7103.57	964761	234565	32329	117173	4972.15	85317.3	13344.7	13453	17428.7	28192.2	0	6390.53	2176.7	7672.6	2638.5	31145.7	1149.03	3029.64	73525.9	642204	5247.83	272831	3343.24	261542	226433	17357.2	209283	49460.4	136526
	Mothers	Moth_30	1259890	95071.2	22152.7	82910.5	23537.5	180284	55961.2	413341	3385350	2875.84	12019.5	36554.3	6858.29	32813.7	20313	309379	26401.6	17403.9	834366	107233	216560	634596	237380	2632780	189541	15083.3	12808.4	42791.8	0	9235.36	857.48	10009.4	9830.7	17517.8	1763.84	4031.83	75125.4	387423	6491.36	53368.4	6255.5	955203	449544	280464	268807	27735.8	24473.1
	Mothers	Moth_31	817494	23937	26205.5	65102.7	116702	241314	63965.3	122418	724865	3017.26	50095.7	14420	4421.93	25536.4	14657.9	421987	12770.8	5747.12	613638	233394	44049.5	504959	61137.3	548544	196268	14804.7	18828.7	22062.4	300.626	4043.57	3521.22	10168.5	2052.51	67233	1217.9	4482.5	55191.6	519503	4486.23	29921.7	7654.43	734857	294702	4278.23	218268	30591.8	41338.1
	Mothers	Moth_32	555764	19466.7	20646.4	66722.1	6651.29	47668.7	98644.6	84384.9	717232	1512.56	15277.6	8093.41	6695.88	35416.1	23324.9	704988	15258.6	11636.7	374976	121213	19011.2	306269	6872.2	226905	18867.9	64176.4	5619.25	15519.5	598.782	10356.1	2431.24	10121.5	4406.13	25807.3	826.902	900.074	23094.9	533168	2773.62	213807	6358.61	57644.7	162234	10721.1	214763	35232.2	96664.9
	Mothers	Moth_33	261614	5907.62	19215.3	35621	40582	187846	38514.5	210896	612293	2262.96	41723.3	4957.48	4839.83	20443.8	17795.8	443505	10723.7	7929.18	600175	270974	74845.5	93258.1	13032.2	12705.6	9838.04	5914.27	7739.89	11690.5	0	4161.28	1736.29	7749.43	1761.71	204913	337.864	2788.73	36043.5	435360	6904.28	8177.39	4027.13	102685	28728.8	14634.7	216718	24472.5	35579.9
	Mothers	Moth_34	733082	24327.8	19921.6	193777	28790.5	88945.3	145203	395203	797234	2341.21	32274.7	15978.7	7501.07	29182.9	5333.37	168697	15289.2	5915.68	834356	141340	16491	623179	178145	514680	99307.3	8706.29	12538.7	29833	0	6134.67	2209.06	7817.44	2301.71	56321.4	1054.89	3798.38	59026.8	493995	7880.42	23867.9	5140.6	440762	135256	27245.2	177358	7124.72	18545.7
	Mothers	Moth_35	318006	31083.7	16087.1	180620	2744.09	1125.2	171595	74883.5	2165870	5437.12	36071.5	42147.2	5306.7	19385.8	6143.24	284692	5959.86	9080.45	618729	68848.8	15287.3	640738	97915.4	111601	124891	9208.55	35395.7	24408.2	514.805	3995.7	2863.42	5882.82	13985.8	159595	1189.8	3479.56	75891.7	639938	1887.99	137043	49257.7	485157	314866	49550.6	204498	9571.62	19236.4
	Mothers	Moth_36	597528	12814.3	21240.9	87330	36359.2	705918	94973.8	61903	582120	3980.19	35224	18187.6	5103.34	16246.1	14011.3	363715	11764.9	7483.68	334819	91567.4	10498.8	213134	208180	291725	102136	3868.23	26460.7	16440.8	0	7413.48	2722.05	5344.73	6949.77	74583.9	747.406	7059.44	53162.9	376807	2674.08	108199	4752.06	118732	405988	13853.6	113539	55613.3	40183.2
	Mothers	Moth_37	996998	26193.4	35093.6	105041	92406.4	120106	156736	384474	1099490	1999.51	36819.7	22323.2	4541.01	14968.2	8057.18	309377	13458.2	6231.46	493711	280801	7515.07	407863	1273240	902575	1161270	5835.44	12166.7	12676.2	221.724	8615.41	3837.56	8784.66	4288.36	180046	1062.38	4905.13	54667.8	583779	3598.53	200504	12600.6	539888	221588	36786	102298	14154.7	42497.1
	Mothers	Moth_38	923647	43332	48989.6	68331.9	3398.08	26119.5	42760.6	140805	846318	3492.6	65228.6	23393.5	6885.48	36459	11595.4	338751	17116.5	5153.88	579893	53988.4	22118.3	154033	7148.77	32719.4	5279.81	19633.2	21626.3	34229.9	400.321	9709.9	2150.41	10299.3	6107.22	107602	1115.09	4526.12	58469.6	554381	2917.32	169622	4982.74	221405	365082	5188.94	272539	16264.3	20850.5
	Mothers	Moth_39	5375.1	1944.98	26963.1	126554	719.798	2259.95	134078	14881.1	538281	1949.69	3126.87	34970.5	95802.5	56351	4382.87	4861.43	1333.65	35736.4	1409710	28107.4	249084	53873.8	61270.1	5390.71	11312.9	4156.19	15343.6	284427	1638.55	164227	6718.94	14353.9	15875.2	12517.3	219.648	925.429	59850.6	630533	2000.22	6669.84	7538.73	840.337	3384.17	3988.57	536197	4865.73	1694.66
	Mothers	Moth_40	983061	39352.4	41978.8	62897.1	1636.44	2992.44	47170.2	76376	1318770	2272.33	64836.9	33569.6	8072.8	45050.9	4400.11	254504	25089.7	12141.3	1162380	66207.1	42773.2	287808	19217.1	24562.8	11262.3	14036.1	5933.94	51189.9	4107.56	14244.5	8885.95	10510	40695.9	49304.7	1418.4	2842.73	81039.9	600111	3320.37	103535	11104.5	1017400	286303	331087	362349	8937.2	23039.5
	Mothers	Moth_41	791687	42980.4	27002.9	30481	5201.34	141820	45400.4	205337	1301590	2691.19	61841.8	32766.2	8666.04	36383	24755.6	604971	11197.3	8640.18	576217	95055.3	44469	366040	20638.2	21703.6	21200.8	13813.4	8223	26338	787.81	9657.13	3756.52	11075.8	7480.28	84880.9	1106.57	5740.86	67869.7	646719	4355.29	538735	13531.5	8231.51	389850	25704.8	219256	49040.5	75041.8
	Mothers	Moth_42	409306	8634.31	20073.9	116022	174109	597921	78740.6	295418	1037960	2491.98	55398.6	6227.24	7606.67	36283.9	52201.1	493603	5043.82	8402.18	866879	245799	10765.1	67440	11544.8	20778.7	7575.83	8180.8	17855.2	12605.5	0	5203.24	2144.27	5571.2	2916.97	99422.8	758.152	8112.4	48613.1	528711	6637.08	14405.5	4233.1	98338.8	67647.8	18432.8	306254	72699.4	87205.5
	Mothers	Moth_43	591512	27724.8	20457	32295.7	45449	101495	45376	82417.2	1108300	1195.98	78350.4	61916.7	150757	74109	11019.3	349253	5371.91	9629.72	447205	111629	46627	313125	13297.6	720149	118879	83368.5	5841.1	35782.2	0	5319.04	1918.74	12202.8	6830.19	151729	3891.6	8336.5	44821.1	598148	3306.03	135997	21183.5	334656	236038	41436.3	393079	11256.3	68454.1
	Mothers	Moth_45	442253	37767.2	18839.2	321973	2125.05	1737.5	303274	984914	1451300	2478.23	25722.1	77661.9	6829.13	31186.3	10460.6	385019	10452.9	31545	682184	77281.6	6416.58	206818	0	20429.5	11210.2	10207.5	9236.65	15670.9	2060.65	15236	21714.4	8242.72	14931.5	134151	1220.94	2442.59	62481	472964	3169.09	92801.8	12806.8	318332	1739490	18487.2	209502	21895	41511.6
	Mothers	Moth_46	806187	29084.3	56285.9	112235	103294	169783	134226	645448	1386020	3018.85	53277.7	6435.27	10709.6	37310.6	57948.3	587825	13808.8	11245.9	914503	311589	20257.3	240164	740008	219513	122139	19589.7	48476.3	17409.7	1860.5	8109.53	7496.04	12879.2	3410.36	51578.6	1830.34	3135.05	72982.9	613507	10539.6	37542.3	8124.43	323840	76550.8	38142.3	261361	73137.1	138903
	Mothers	Moth_47	1912690	56783.3	33420.8	43013.7	122941	388347	79798.7	407821	1669460	2550.83	35851.1	26518.7	6174.23	31002.4	12430.9	236766	26561.1	16274.3	503470	162447	21024	324343	100123	1250220	299405	12667.3	6790.43	22016	0	23414	4566.15	10611.5	6399.39	61936.5	1127.5	7259.63	49509.6	589630	4854.92	704329	4514.75	1348530	293562	23088.8	186926	20739.8	55289.6
	Mothers	Moth_48	278579	15061.3	18287.3	10240.5	2477.84	5297.87	47169.1	10064.9	834013	3668.75	37378	5717.71	3347.58	12696.7	11727.4	332363	10296.8	26481.8	371485	29043.7	17520.9	48596	0	15092.3	8882.99	4631.83	12719.9	13198.4	1833.52	1814.41	5584.75	7728.96	56549.4	251954	526.198	3013.54	53073.4	185502	2034.44	48828.7	27733.8	14176.6	728759	12699.9	132240	14932.1	22255.6
	Mothers	Moth_25	983918	13738.3	15967.1	103637	203214	713453	134945	268048	808363	2088.82	61476.3	6099.15	11181.2	35677	24040.3	442275	9932.59	5250.73	633111	375128	31072.2	69629.1	29810.8	197652	45453.8	13114	18064.2	12716.4	0	5143.82	832.344	8391.85	7745.56	44640.1	1074.54	5942.4	47512.4	408938	7798.25	381724	4221.49	76568.2	289004	11028.6	241760	40139	83473.4
	Mothers	Moth_44	417073	15393.5	21482.3	20142.2	92038.3	168800	29092.2	128953	726565	1993.86	43153.4	11906.8	8939.77	34978.2	8338.29	319540	7367.3	4689.71	416959	92152.2	16227.1	215155	26835	22001.5	19308.2	54095.1	12864.6	15115	0	9314.1	539.414	11006.1	4149.38	8894.73	1011.77	784.929	46264.6	488660	5632.02	271902	5251.26	110429	581653	4647.02	256768	15661.6	23606
	Mothers	Moth_49	122107	36729.6	14871.1	28241.2	3742.85	17900.2	25637.6	304769	1947650	1616.43	12246.2	49100.5	6351.86	13919	11654	477409	6737.2	10675.3	381948	33832.1	62218.9	124561	2127.03	12981.4	9615.17	3650.73	4811.55	13603.7	743.79	3860.56	5598.26	6640.65	16693.8	202188	966.6	1805.47	37491.7	344666	2097.95	58865.7	15448.7	630696	131046	48499.6	86893.6	17094.4	26205
	Mothers	Moth_50	445848	38228.3	13857.7	89970	8285.28	8330.65	60653.2	137757	1836800	3054.71	32702.2	77481.9	3184.26	21664.1	3940.83	104429	12260	7554.68	373296	53333.2	28181.9	495062	14688.8	1502600	280739	7368.41	17866.8	120979	0	3826.92	2170.34	9334.68	6203.24	24190.4	1285.64	3799.74	49517.7	620037	2285.56	166339	5540.89	1212500	517438	95928.4	144833	5153.96	9841.56
	Mothers	Moth_51	549201	18819.9	29871.1	95561.6	87077	77416.8	111959	610327	961026	6931.64	40719.2	11556.3	11506.7	34860.4	15739.6	517492	18999.1	19319	837085	110834	54480.4	344875	163595	144179	81494.6	18211.5	32614.5	30833.7	1181.09	13946.5	6117.05	7080.72	7646.57	187961	1678.39	7907.42	71702.3	710316	10150.3	597167	15048.2	96118.5	117049	15278.9	260777	33801.3	68331.7
	Mothers	Moth_52	436954	7024.66	22222.8	90357.9	74688.1	676542	90809.4	130911	857548	2358.6	37614.4	4033.02	6974.46	26703.8	37026.8	510866	6918.06	6205.7	550492	264938	30748.7	49251.7	174686	207244	91085.3	8764.86	24864.2	19837.5	0	3200.44	1696.46	12083	4361.78	54218.5	781.711	9052.19	51029.2	290520	6543.94	18806	4158.5	220570	208973	8542.45	216848	72876.9	84432.2
	Mothers	Moth_53	1535990	28667.6	18894.6	137129	10714.2	357206	103688	113355	1446300	2645.81	34831	17841.9	2287.52	15610.9	11077	389470	27473.7	4600.87	388562	265678	57361	152968	285282	1099840	507470	5223.35	6425.65	10990.8	0	2705.11	1291.71	12784.2	2907.09	120103	1221.77	1214.11	59524.5	321357	3449.43	730177	4007.14	1033840	146401	30081.8	130677	26047.8	51565.7
	Mothers	Moth_54	381271	11612.8	30144.3	10132.7	64412.3	72955.5	87874.5	75733.2	645201	1181.94	11833.6	15115.5	7889.22	31098.2	8569.91	296886	10271	5486.06	290147	91983.1	8578.02	194336	12468.4	313752	162764	14463.3	12066.1	6239.12	0	4746.54	2203.87	9997.48	1911.4	91529.6	717.513	3856.16	57203.4	419146	3221.74	227630	15363	99824.6	128077	6968.45	230553	26087.6	25745.6
	Mothers	Moth_55	423335	158968	31470.3	39740.4	29606.5	59298.8	44439.3	345922	4508590	2337.47	50986.2	121623	8441.13	32592.9	8200.83	331025	7307.27	12689.6	936594	79576.8	185068	397021	18966.2	1555210	103788	19990.4	27758.1	15098.1	522.876	25273.7	3437.76	15267.7	6301.26	13358.1	2206.46	4118.53	163652	796011	4618.29	202973	5180	702437	157732	185202	218180	6140.62	26716.9
	Mothers	Moth_57	540486	130569	44007.4	44141.5	1037.24	6631.1	22236.7	3760190	2388210	2207.74	7633.44	113086	8700.59	33493.5	7254.99	94371.1	8440.97	38348.6	712736	38530.7	48452.6	1481360	114978	14954.2	10809.9	5872.61	12943.6	23909.9	21509.5	40544.7	80620.2	15423.7	24316.8	29146.1	1905.24	892.569	76679.3	410465	12178.6	43358.4	5871.97	34454	359105	39978.3	192733	10894	9330.41
	Mothers	Moth_58	885012	116512	12102.8	107634	1780.49	1032.94	99167.8	90050.9	1827170	1821.44	27710.8	42723.1	4959.28	24413.4	9690.78	503845	12598	35808.4	544006	65275	31293.1	143667	62121	134548	29911.7	17718.2	7638.55	12805.1	10595.7	14399.4	5138.61	7855.65	70832.8	72651	1661.27	3331.15	51550	631855	2309.11	198976	12195	1148150	941935	10801.9	206671	17445.1	42815.4
	Mothers	Moth_59	461118	16593	15686.8	62000.8	2131.01	104536	33908.2	32871.1	361940	2090.39	19193.6	10535.9	4953.62	27632.5	9949.49	279411	6375.38	7240.13	283695	44802.1	13285.7	77132.9	68276.2	23551.7	19145.2	27846	4544.09	9666.9	22519.3	39312.9	3668.55	5799.55	27934	56622.9	776.775	1559.02	20250.1	484686	1434.72	82283.3	11419	138912	4680.77	49226.8	200592	17656.4	15034.3
	Mothers	Moth_60	321282	53556.6	20051	99720	1843.01	15606.6	34771.7	182581	1741770	1354.07	15283.3	35587.7	13985.8	46895.9	11203.5	208916	10391.7	13219	663508	41078	10183.5	374441	314295	460304	99136.9	35263.1	13830.4	22004	0	15029.4	2539.44	8878.87	5472.2	19336.8	1398.85	3170.36	138851	676996	2892.75	158988	5158.75	457363	408275	43718	367050	18465.3	22098.2
	Mothers	Moth_61	702387	23729.5	27494.1	13155.9	77629.8	119277	51289.8	479713	1001820	5351.49	38561.5	10418.5	4008.79	18977.1	6110.99	240952	21100.3	8902.75	535607	172012	21816.8	446912	52541.2	108898	27117.8	4856.44	22996.6	11283.8	1629.73	5465.38	4042.49	4841.23	4639.31	150294	1102.51	3055.73	64557.3	532733	9700.55	23183	5736.89	430825	110812	15454.7	165113	17198	29289.7
	Mothers	Moth_62	555626	10268.2	18320.9	13549	128992	114427	26617	406483	969891	961.203	48554.8	9466.07	16108.5	56536.8	7544.33	77512.6	5092.88	3367.51	578941	240874	4638.01	301501	10659.6	237199	55630.4	57575.9	5168.97	21275	0	7301.36	1613.78	9943.36	3518.65	43066.1	630.76	5065.72	34483.4	782785	7977.23	18097.3	4679.42	211585	103876	18777.1	337227	6110.09	9947.42
	Mothers	Moth_63	757356	34104.1	37103.9	20210.7	4159.14	28533	28878.8	133683	1122150	1797.51	57631.7	15640.5	4449.54	20697.3	18534.2	628872	26084.5	24099.1	477634	37934.6	93247.4	141552	1687840	395667	1950790	5295.94	9970.21	19352.9	1731.61	4964.28	3382.29	6391.72	14452.4	70083.4	1052.2	6667.82	42987.8	417868	2896.75	204577	10398.1	733783	388970	45450.8	157323	41714.7	145717
	Mothers	Moth_64	712645	27090.4	18297.2	62824.8	2869.24	21934.6	38305.8	56534.7	1074370	1936.69	62941.4	32157.9	5924.82	17346.9	11208.5	376989	24195.6	16353.9	424184	54639.3	4927.1	351215	0	780005	133629	6871.64	19035.1	11536.8	1885.4	6460.6	2346.82	6849.67	28855.2	159416	1090.97	3004.12	69921.1	601278	3185.01	100663	7899.02	11342.7	609525	31561.5	139434	24969.1	19572.4
	Mothers	Moth_65	460142	115378	36471.2	43336.5	68313.4	67189.8	56289	1068350	1869860	1590.17	24581	25007.8	17148.5	37815	24910.3	410138	13763.4	8241.11	964697	167667	24226.2	381222	55622.5	145794	23253	18045.8	22383	16704.1	0	19580.9	1552.52	16887.1	3493.44	22740.9	2975.12	6428.51	85960.1	592176	9719.97	297278	6817.84	428957	120588	19524.3	208355	37164.7	107559
	Mothers	Moth_66	823074	16751.6	25419	30233.8	32954.3	371115	33569.5	121455	741206	1513.95	51930.1	15143.1	6795.67	29051.9	11226.8	251776	12844.9	9819.65	336840	121943	14839.9	135360	7827.2	230054	27980.1	9834.34	7550.89	3492.5	0	17953.3	3665.18	14586.5	3397.78	39575.9	857.826	1040.98	38180	439900	4276.3	148432	2928.51	534888	376758	19878.9	237170	23561.1	31489.4
	Mothers	Moth_67	887781	16839.1	24109.7	22467.4	6663.85	59789.3	99147.3	104668	664216	2520.46	62326	13329.8	91600	21548.6	17022.2	359791	15476.4	5129.2	444347	266746	45810.1	409892	34578.6	368661	1070830	6776.99	19554.5	9178.72	0	7009.61	3436.32	8340.27	1578.98	83843.7	920.809	1772.25	257879	566854	3640.16	293541	6124.65	64390.6	455241	18993.8	182366	30626.5	49308.5
	Mothers	Moth_56	516548	48630.1	24621.8	19452.6	1975.45	82832.7	27261.8	69463.3	2249200	1659.36	20027.8	67478.5	2577470	98235.9	13027.7	283203	4034.13	6669.92	776224	45238.6	14460.8	111912	52522.7	11604.7	6644.65	950943	14010.4	18397.3	0	9744.5	2370.11	25052	7217.27	20688.1	48639.3	2272.04	46123.2	532662	1862.95	191037	7088.88	424087	189660	11245.1	357356	22154.7	36036.6
	Grandmothers	Gran_01	766229	29705.5	65312.6	73259.2	38340.1	7977.35	99244.9	181060	1729500	2694.49	22524.9	31409.9	13590.1	46429.3	7440.02	165756	14450.6	9054.99	630822	85693	30243.3	305987	14384.7	595514	134281	26215.3	49746.1	44997.8	2178.39	6491.18	2838.06	6523.03	3725.69	32870.6	1776.53	2524.98	86675.6	537720	3783.49	320406	4925.73	244520	320630	40899.6	266543	14572.8	20557.1
	Grandmothers	Gran_02	389849	17348.6	19751.3	72564.1	70211.3	130215	51531	275575	1532950	2021.93	53779.4	10623.5	15248.9	49144.3	10638.1	327748	4927.18	4490.74	560754	157837	20731	301349	23174.7	471972	87823.9	67627.4	19258.7	35441.9	1054.83	5985.47	1025.21	5055.57	3798.01	13203	1430.93	4323.89	78400.5	613271	4884.76	284264	3428.31	292261	167731	29334.6	277030	18395.2	35682.5
	Grandmothers	Gran_03	521470	3773.47	20290.7	9031.79	29092.1	143712	14107.1	55645.1	286711	1849.59	9087.81	8806.96	4038.35	27224.1	9530.45	413613	11989.3	3180.57	207631	75707.3	10611.7	195753	17873.2	179917	39508.7	5320.05	16392.1	5660.18	1391.6	2911.54	2828.96	9576.93	3040.24	41080	570.426	1233.9	32144.9	337233	3911.99	13575.5	1992.8	372627	392110	10649.9	144515	40031	45051.6
	Grandmothers	Gran_04	587987	8218.79	24413.5	11217.1	199772	64080.3	16453.5	157904	1066530	2269.93	86781	6206.26	3319.5	25822.4	9328.53	172368	10139.4	1577.06	365871	281330	10606.6	453995	16286.5	130662	26490.6	14994.7	17421.4	18150.7	376.152	3329.48	1187.97	6284.66	1642.98	43752	552.033	4678.57	49784.9	354804	8769.66	15966.9	2147.58	230292	74511	5863.93	177568	25400.2	35855.1
	Grandmothers	Gran_05	638426	10913.6	16698.5	67863	107431	80047.7	64150.2	97227.7	703996	2130.83	30001.3	7639.05	6712.83	43037	24978.1	564658	9539.47	3010.5	452789	181017	21259.9	130071	28758.3	248638	42307.2	26457.2	8470.59	20953.4	1017.01	2283.98	713.844	3302.53	2138.83	141193	437.816	4829.61	29850.8	422271	4177.49	13801.9	10844.2	370927	108606	18079	255993	42642.5	89745.8
	Grandmothers	Gran_06	340601	9664.63	22233	22989.2	39530.6	19324.5	21609.5	304117	1139090	2083.51	24611.8	7102.69	3488.84	20824.9	13154.5	214294	9003.6	2504.42	394493	117281	15862.4	197511	117450	206724	107504	8568.5	18584.7	25482	939.985	3207.36	1264.58	2488	6134.81	28535.9	758.372	5450.03	44822.5	368757	8036.12	34074.7	2323.18	280642	122882	18061.9	133699	19358.2	40679
	Grandmothers	Gran_07	1490020	30721.7	21562.5	29747.7	24132.5	98080.1	22287.2	160746	3496100	1477.62	15609.9	12513.3	18888.8	48616.2	5188.82	149643	10889.6	965.398	781883	173408	132212	98910	22461.3	49179.7	14051.8	11507.3	11718.1	27704.4	873.612	4098.03	1393.6	2706.97	3018.57	27647.4	994.919	4683.52	47138.3	438432	5683.69	29185.2	1815.55	200223	254422	15127.1	301243	18114.5	18515.6
	Grandmothers	Gran_08	278438	5896.15	31127.9	10322.1	134425	20365.2	38463.1	248379	885313	2653.99	27067.9	2917.64	5519.62	27126.9	9312.75	258992	11656.7	2526.94	423793	189464	19552	259930	31294.1	11783.7	3822.57	14974.2	35896.2	17027.3	1408.12	4283.62	973.787	3051.81	458.031	80001	1175.21	1723.45	60446.1	434330	8678.26	16512.3	2280.63	101496	32224.3	6516.61	195929	14115.4	54533.5
	Grandmothers	Gran_09	473309	11339.9	25065.9	54243.1	130703	9132.54	107327	214866	523595	2016.56	71008.9	4880.56	7347.53	35845.7	13877.7	484551	12706.5	9224.17	750599	217272	15562.4	152594	36207.9	61146.6	21351.3	10424.7	30327.7	29554.6	1258.05	3289.42	1087.85	3796.43	5144.52	74729.4	1086.95	5281.14	44672.5	480830	6084.37	18719.5	3509.13	166458	42547.1	35701.5	235711	15946.2	66536.4
	Grandmothers	Gran_10	744517	86036.5	77465.6	17210.9	75297.9	29097.5	24831.6	330176	3644380	1954.61	26184.4	36785.8	74934.4	102256	29617.3	474899	17267.1	4455.21	1254600	144312	81767.1	180502	172628	429691	52331.9	75912.7	20992.3	23202.1	453.851	10565.7	130.347	9679.84	3898.3	27892.2	3640.17	3144.55	168130	732263	7572.02	39375.7	4658.5	553150	92223.9	10660.5	496390	25709.2	87207.1
	Grandmothers	Gran_11	13617.9	2448.16	46784.4	1102270	676.426	221.527	707118	6952.99	219217	3326.18	3867.34	14652.8	10241.5	18655.8	1150.76	3123.44	2244.68	22047.5	391833	12414.4	20606.4	9601.5	2709.19	1743.87	2934.29	1828.63	705921	137063	274.823	26576.2	4391.47	9831.16	5922.99	1972.74	1003.04	554.742	182243	165378	1589.28	27182	395.335	1189.43	5174.16	8713.56	213318	1779.81	1133.57
	Grandmothers	Gran_12	228383	14036	13497.1	14953.3	53423.1	3457.88	44210.9	177442	1121340	1022.61	21009.1	30169.2	56614.1	75519.2	3039.18	71949.6	5412.16	948.899	722337	43468.1	28511.7	386186	9966.43	124037	6745.8	234976	14132.8	23228.1	131.022	5076.22	1953.87	15720.5	695.247	4807.17	1997.5	2443.22	21589.2	582214	2800.8	158864	1429.63	293253	95487	16070.9	395246	3714.39	9124.41
	Grandmothers	Gran_13	345914	21323.9	21522.7	38567	63477.3	7600.71	113995	125272	1470460	1542.29	37332.2	8909.88	4854.69	35686	4990.36	221461	8471	1820.14	612348	34184.6	34886.3	171392	12715.1	246344	42611.6	16665.1	15710.9	20974	454.371	8280.58	1544.84	6374.75	1333.16	5884.78	1212.59	3174.55	36336.7	486278	2825.86	304418	2876.1	531930	115627	24527.8	216988	12710	36854.3
	Grandmothers	Gran_14	645608	34697.2	54643.8	39292.2	1069.22	2346.6	56848.6	35894	692826	1333.02	35458.5	73929.3	26261.3	70361.1	7332.61	159122	7908.28	7167.07	959804	32161.2	107136	221720	64894.7	18084.1	19583	25005	32781	23785.6	2885.54	20000.1	843.636	10145.7	12193.7	54839.6	1242.45	4362	101256	586888	1957.39	145821	13355.2	7151.32	294697	28817	384548	13690	10336.9
	Grandmothers	Gran_15	1159590	18089	34389	55629	58217.5	16434.1	109012	724718	1526660	1520.2	40696	16127.5	27300.8	78748.4	14750.4	339133	14110.8	4328.7	347769	194400	26841.4	457669	79040.1	49794	11436.2	264032	29478.3	67602.2	410.921	4767.22	333.229	10008.8	2983.11	109412	1303.33	860.884	65739.4	689114	4698.16	26076.3	6325.77	218120	367097	12471	321906	23799.2	47566.1
	Grandmothers	Gran_16	589072	18290.7	18036.7	29977.2	1822.67	3528.76	51568.3	33663.4	829163	1778.38	19937.1	18750	5681.27	32861.9	4762.04	221606	23315.6	4879.64	340608	83349.5	30941.6	437402	3235.35	13876.3	10863.4	16936.9	20326.9	30286.8	2295	6268.94	0	4787.78	32849.3	97849.9	1100.03	2762.11	87097.3	520890	1680.07	118248	5171.14	14811.3	689936	29340.5	231865	12113.2	13026
	Grandmothers	Gran_17	490138	92547.6	42652.4	53315.2	57033.9	9812.17	36128.6	749310	4620710	2338.29	48999.1	70604.5	9286.27	36077.2	8373.92	367833	11944.2	9742.52	787126	89835.2	81318.1	406464	11698.6	817575	61228.2	10395.7	16735.3	27959.7	2314.85	25275.3	1320.44	14294.6	9503.09	15864.9	3363.2	2397.89	105558	489634	5761.22	185500	4681.33	430940	537704	43180.8	208117	9247.8	27973.8
	Grandmothers	Gran_18	158903	48113.9	38769.3	66219.3	78426.2	387.303	30072.9	1597230	2251280	1465.47	37689.4	33924.8	4655.83	30047.1	5935.86	190782	5387.73	28876.3	650750	35391.9	71804.4	202276	19288.4	1152710	301974	3712.97	36116.3	25213.1	844.714	10775	868.817	5293.39	6406.04	17475.3	1775.26	2922.53	85304.8	397094	5539.78	75941.8	3014.18	978068	86043.8	26593	192892	11881.6	19087.4
	Grandmothers	Gran_19	679208	18948.2	41636.8	20374.1	2121.81	80657	45104.5	54517.2	673227	1506.09	38961.4	34446.2	49368.8	97244.4	9200.7	296174	12793.7	6957.18	456188	81153.2	43631.6	428540	22717.9	13966.1	10623.4	174552	10116.2	17483.7	814.248	13259	524.857	14686.1	5148.94	64332.4	804.928	7932.85	45837.5	737177	2633.97	274681	5562.37	262770	263296	32249.1	408304	19564.3	53036.7
	Grandmothers	Gran_21	362525	9436.64	25036.9	11687.3	58813.6	27034.8	40273.2	123650	1137690	1958.59	51717.9	8474.46	6649.67	40095.3	13243.5	302470	12098.9	4053.47	627307	139571	18534.9	158279	46885.3	40849.5	9865.92	15997	17009.1	24411.8	1713.18	2722.31	586.266	7691.76	4079.48	62974.5	651.851	5266.9	35889.7	430120	5773.32	17939.8	3875.4	288865	53333.5	8139.29	237260	19030.9	29513.3
	Grandmothers	Gran_22	924037	20331.9	22293.8	163893	99202.8	209166	88064.4	119311	1634020	1532.02	18982.4	12759.3	9529.65	46543.1	24471.2	359579	13519.6	2963.05	593970	147282	47817.8	227154	130881	905467	333068	37286.8	5356.78	48437.9	2914.37	5740.33	1413.89	8114.48	27672.9	64011.7	917.805	5770.12	34137.2	534855	3133.05	13962	5619.71	616354	170292	33980.2	295837	14609.3	53558.1
	Grandmothers	Gran_24	430433	12908.5	34006.6	9035.66	50569	29991.6	35575.8	91087.7	1008270	1033.42	10065.1	15107	16075.6	60576.3	25318.7	509341	12197.6	1400.85	777394	51599.8	23847.4	414300	32585.1	172218	31529.2	29445.6	24920.2	395222	1139.4	5858.13	0	3990.87	2030.43	256725	636.574	1882.69	100880	506194	2687.98	69149	6450.71	154140	129802	44610.8	335692	70111.8	64086.1
	Grandmothers	Gran_26	337548	41478.1	18823.7	90890	4467.87	19348.8	51247.8	189975	2044750	1218.56	36507.3	38463.6	7278.3	41260.2	12216.3	489826	10199.8	4430.64	990337	69922	77238.9	302180	22904.6	858417	170576	39264.5	8959.83	17475	1395.65	11230.6	1491.39	12735.1	8596.73	15853.9	2207.04	2319.83	34973.5	433375	2044.06	111323	4831.79	504122	310875	37938.4	239960	14051.2	80332.2
	Grandmothers	Gran_27	346424	23365.9	32646.5	67601.7	70287.8	60058.6	38855.9	184559	1518220	1548.16	17674	22487.5	6421	40841.2	8542.23	449263	8219.51	22256.6	866225	80371.1	105898	381435	12205.1	356848	25971.4	19844.1	19359.2	26360.8	2867.14	4432.72	5481.69	5722.38	13182.2	35194.1	971.826	2637.48	50700.7	588160	3388.19	76349.2	3682.98	569640	310154	31277.9	259614	18503.7	48247.1
	Grandmothers	Gran_28	850544	31058	37291.2	35305.4	3405.09	997.828	36749.8	144520	1169830	2451.32	15492.4	19968.8	4484.2	20987.2	34685.4	1145590	22870.5	24735.8	492313	43884.9	17869.4	82065.5	28046.7	358738	20029.3	3293.31	34088.2	18240.4	26059.5	10034.7	9571.11	6234.5	151770	271427	1712.07	2448.42	54385.1	405758	3627.78	161439	33626.1	178454	1386650	17812	117225	106915	132016
	Grandmothers	Gran_29	322190	10408.5	38505.3	21620.3	1995.3	237538	36645.6	83525.2	553678	2066.91	41401.7	14752.9	21537.3	57376.5	6822.03	180087	10171.8	3859.63	847294	48342.3	135516	218960	14318.4	14340.6	21942.9	153718	48389.3	68373.6	1213.08	3396.58	790.44	6725.55	1434.53	155733	1212.01	4385.8	148812	601253	3283.29	322860	1099.74	61127.2	133249	20308.6	344480	21376.1	18441
	Grandmothers	Gran_30	790168	36840.5	25955.9	26655.5	65264.1	19434.7	37302.5	515053	1609740	2640.57	38953.4	22537.9	12763.9	49293.2	9836.88	108772	6966.6	5205.57	934982	97589.7	49784.5	308357	42221.3	1095350	101202	23260.3	14655.3	64870	1930.86	19691	1158.88	3638.57	2303.15	27727.6	1702.88	5363.37	106584	492116	5129.24	233744	2013.46	278785	300714	13285.1	327829	15669.3	20979
	Grandmothers	Gran_31	701432	15103.5	22978.5	6202.15	33360.6	188510	11284.7	172710	622515	2648.98	44443.9	10782	2765.91	17219.8	8840.45	373834	15594.8	3035.13	272600	110227	51538.4	164761	11423.6	21721.4	4520.41	3395.7	23869.6	36521.4	782.208	4070.18	1639.65	5688.34	5291.41	33158	1124.38	2468.28	49926.1	437552	4062.04	13813.9	3462.69	719519	368845	30969.8	94274.1	21434.9	38578
	Grandmothers	Gran_32	382644	19734.6	16373.3	47195.2	3052.94	9707.56	25857	107255	1182320	1383.8	24918.6	17485.5	8130.19	28532.9	3465.58	145293	6208.01	3811.68	634117	19059.6	37568.5	159613	4926.67	55261.4	9284.59	14892.6	22920	56122.9	1206.15	3301.55	898.322	3060.65	8203.71	19787.2	880.582	1719.44	51698.5	483350	1903.32	93152.2	3121.66	1498960	234289	52540.8	236381	7086.55	8649.53
	Grandmothers	Gran_33	373651	7730.95	17447.4	11270.6	16151.4	38491.8	13666.9	63413	729512	1867.42	33253.1	7139.33	2970.42	23911.1	8150.16	263180	9770.06	11036.9	215542	22032.6	20025.5	93379.6	20584	263159	52499.8	11878	15115.7	16999.2	7510.38	3156.99	11234.3	5617.16	9494.96	55768.4	587.834	2923.48	24752.1	375765	2376.15	83320.3	7143.06	137166	153641	5440.94	122093	17670	19856.3
	Grandmothers	Gran_34	424572	12988.6	19179.2	52248.1	47584.3	34891	34165.3	205365	1305710	2560.42	46678.2	24048.1	3721.55	32967.3	8423.26	119628	8966.47	3643.83	580585	37404.9	37844.2	229048	161837	471552	124550	5403.98	30656.2	33297.9	1525.87	3149.61	20.3591	5300.62	2804.83	11207.9	1104.11	2913.7	36746.7	480272	3082.14	192239	3588.41	845262	141514	41411.5	174038	10987.4	20021.6
	Grandmothers	Gran_35	466585	10137.3	20967.7	111685	83011.2	30106.3	87987.8	225084	1411130	14065.3	65798.6	7694.78	4463.77	27467.1	8605.63	210471	13253	2302.42	203268	234838	24474.6	94632.1	34947.2	60565.8	40635.6	8818.81	33226.3	37792.4	2376.15	3086.89	641.163	2562.26	2386.64	105990	864.555	454.531	45347.3	388339	4106.72	28594	2664.98	231211	16825.9	9306.63	116414	14001.5	23613.1
	Grandmothers	Gran_36	533669	46343.8	31992.1	36069.5	5847.07	75489.2	39987.4	440141	2105360	2017.45	11003.8	27250.9	5847.64	28689.3	24450.6	751574	8416.71	14886.1	443074	39983.7	29397.3	266420	12351.6	48361.7	6085.36	13492.3	19188.4	17580.3	1903.85	8047.02	2620.97	3445.28	6144.68	18600.2	2370.43	5947.38	60232.5	489942	4284.38	196799	3132.42	351591	361783	25316.1	164206	60426.2	158066
	Grandmothers	Gran_37	184707	16291.1	32440.7	6481.91	14573.2	22795.9	21185.2	218702	1354480	2692.62	36089.2	31927.8	5748.79	33131.3	6958.62	240205	5402.9	7269.66	930298	30954.7	43002.6	256611	32969.8	253665	42998.7	8993.31	13111.4	65105	1586.75	3265.83	1403.43	4655.61	2906.52	35802	601.085	1888.94	69681.6	552256	2282.05	95808.5	5520.26	442350	127203	34496.2	245369	8302.47	27011.8
	Grandmothers	Gran_38	221564	37315.4	14580.1	49848.4	1189.72	1429.6	52110.7	88972.3	5466420	2927.23	24392.8	54065.6	3943.09	27220.6	3071.83	131444	6478.75	21680.9	491992	35031.2	88331.5	238733	37560.4	18843.9	19804	4819.8	16008.4	69866.8	1191.15	5800.09	2170.75	2484	7070.73	20741.4	1456.32	3512.77	48843.4	285428	1797.87	358142	20945.8	1172660	115082	33544.6	127580	6764.69	14859.8
	Grandmothers	Gran_39	464372	4568.64	23696.3	16484.3	59085.7	180054	26646.5	276345	537866	1857.57	35642.5	4121.33	4820.85	22675.7	10077	299091	16171.3	4593.88	286215	129174	10628.7	150385	36290.2	43473.6	10299.8	5728.22	15535.8	6778.82	1805.86	4361.26	351.583	2455.42	4183.8	152376	665.629	3543.56	38286	302831	7795.16	238375	2726.07	132324	87880.3	7423.18	165103	31885.5	24687.1
	Grandmothers	Gran_40	626413	5794.07	17001.2	22458.1	65396.7	31923.4	37305.4	143343	836645	1481.71	21334.1	6074.6	3636.57	15220.2	13747.2	316913	13977.2	2044.98	219412	85066	16880.4	93583.4	37367.9	189367	58674.9	2355.3	17607.6	23378.8	726.752	3377.68	1307.26	5107.61	5741.27	38379.7	631.02	1260.82	34323.9	317414	4486.24	13339.1	1178.78	84772	253136	24553.7	94717.7	33201.5	40669.1
	Grandmothers	Gran_41	180813	19334.5	16744.4	53688.2	7067.85	163.838	78604.7	281783	1662750	970.163	10803.4	47514.7	3529.22	26804.4	5590.78	136355	6592.36	6373.25	473580	40406.6	19649.7	417375	14661.2	8827.33	18660.4	6972.71	5681.8	26412.4	698.57	7447.17	1327.63	2725.18	6509.56	26828.3	759.808	3598.33	56181.6	488956	2684.4	190659	19451	259135	356068	3607.84	178239	8100.49	19954
	Grandmothers	Gran_42	985338	10846.3	26531	10512.3	130994	341380	198129	408533	740854	1628.49	81605.2	8138.51	6575.87	34402.7	19059.5	417254	12766.3	6876.99	567989	163967	753047	382456	22590.8	789315	544830	18786.3	23242.3	108905	1750	4309.76	2343.36	5090.84	1374.87	159250	740.359	3013.5	54821.4	464735	5396.95	18618.5	2167.21	218319	139641	33184.3	209005	58516.1	48988.7
	Grandmothers	Gran_43	540420	8685.15	28333.5	20617.5	31319.7	37553.9	21417.1	174093	825605	2720.91	59603.6	6352.87	4169.49	26913.7	6584.5	140588	8919.7	789.316	482054	92414	14902.2	175892	37814.1	215616	33096.7	5637.24	28385.1	29862	751.317	2468.87	1236.85	5252.63	1961.36	10325	949.762	4128.97	37930.6	445715	5563.16	20701.4	1730.51	321077	169863	9894.09	176100	8514.07	17169.3
	Grandmothers	Gran_45	480424	22913.3	21408.6	171758	2884.11	443.766	95405.5	53391.2	1130250	1826.28	35701.6	20655.9	9278.73	19151.7	8810.77	1017390	16899.9	14044	354094	47951.5	56383.2	66580.4	13883.2	22586.8	9824.18	4222.06	27199	16196.7	37404.8	6633.15	8434.4	6797.7	47600.9	33874.9	1268.02	5384.2	47706.8	330461	1910.78	116452	9076.45	27152.8	646042	31352.1	108828	29248.1	55078.5
	Grandmothers	Gran_46	459546	41903.8	24683.3	14736.8	102101	357466	74314.9	190047	1298340	2787.11	70761.8	4863.45	6222.15	27380.3	40392	488658	4941.27	28276.4	489434	149260	48180.9	169843	98164	368304	77243.9	8849.29	20559.8	12172.3	5545.97	4258.95	13216.1	4766.99	11349.7	104582	1915.5	1511.62	54963.7	453853	3179.08	46481.1	7352.6	384973	18401.5	9032.49	141497	63436	81102.2
	Grandmothers	Gran_47	797853	30332.7	18168.7	21571.2	21190.3	41191.8	80271.2	143879	2738520	1125.61	15780.4	74087.2	581571	70998.1	6839.47	211006	19334.5	3565.82	885764	60483.8	35705.3	427258	153536	726041	136930	232228	19212.3	30942.4	1233.49	6860.18	1114.43	24910.5	2954.5	21151.3	16162.7	4871.44	31484.1	615118	2647.68	153408	5416.86	442534	110539	23388.2	403466	8940.64	21046.8
	Grandmothers	Gran_48	352332	20258.5	16935.9	45701.2	27889.8	59620.2	43124.8	108701	1713470	1331.72	25399.2	62251.1	35279.3	71961.1	7610.02	118970	6709.97	3014.14	843382	39665.8	34085.9	146465	35432.8	558636	34560.3	153185	33301.3	13106.8	1582.57	7120.53	1503.97	10100.9	1253.49	3270.64	1600.6	4315.94	28373.2	512218	1866.49	246333	2097.24	214609	121373	26424.5	400772	13240.3	14469.7
	Grandmothers	Gran_25	704407	23996.8	23916.3	28064.9	1541.85	27077.4	37626.7	45317.4	1584030	1298.84	89069.5	17507.9	11319.4	23049.6	7783.42	459001	10876.9	5750.69	273252	183205	12783	137452	21261.2	410351	28009.8	4316.49	5765.21	13018.2	1721.31	4903.84	554.362	4726.97	5730.28	15007.4	907.931	2743.95	103002	395059	2584.54	70646.8	7038.92	78542.6	543968	58885.8	169103	32261	42391
	Grandmothers	Gran_44	273572	5682.63	21558.7	33396.7	61416.5	74681.6	31267.5	138684	733585	1988.23	35413.4	4491.12	6643.21	25819.6	8275.39	206375	9631.4	2119.47	296727	119159	11203.3	224402	38898.4	24351.7	15735.5	21000.8	26132.9	16453.8	897.257	3625.79	594.966	6462.51	4169.71	83454.7	779.383	1004.95	55545.2	462746	3805.13	120470	2167.37	133323	47698.7	16670.1	165830	18167.4	16358.1
	Grandmothers	Gran_49	635931	14648.6	21746.7	15317.8	39626.1	74169.1	51989.8	253027	967916	1274.04	19304.4	15448.8	240972	83904.2	38042.7	390262	12213.7	2054.4	361044	184781	27906.5	407503	10619.4	118977	11242.7	108718	5304.77	9403.83	1064.81	5966.54	1067.38	9150.92	2943.84	140413	5051.47	1588.56	45950.6	608125	3846.98	63249.4	4456.34	213401	18663.8	6142.73	375376	22502.3	50294.6
	Grandmothers	Gran_50	1141240	24747.7	25017	54832.2	66738	11737.1	41617.5	179750	1755720	3310.76	60598.9	14505.8	7245.75	34723.5	18106.7	353565	21806.3	1182.98	370784	105427	25665.6	456760	73544.3	1102030	484795	7687.27	11364.3	26319.6	1457.38	7361.86	423.532	5615.95	1887.88	33761.8	1613.3	5147.68	52816	522705	4150.86	295440	2706.28	709733	158669	13615.8	228212	12907.8	54205.3
	Grandmothers	Gran_66	417899	4912.83	21623.8	13838.4	703.083	8202.19	22719.3	33429.9	558418	1378.96	8986.33	6349.68	14443	32083.8	5761.85	138973	6687.9	532.51	667085	34049.3	13241.7	86962.6	8007.77	10628.4	2114.88	9051.6	5340.27	41757.5	921.283	5921.05	1249.09	6642.23	2012.34	15792.8	363.573	1310.48	29397.4	397525	2214.23	798614	1053.6	324805	278922	2408.22	239162	8898.29	34581.8
	Grandmothers	Gran_51	724404	39842.2	39875.2	63746.1	1811.5	982.392	63981.2	447518	1647630	2710.57	27641	27573.1	13914.6	38911.8	9362.64	324828	17919.9	12285	734858	26069.7	18029.3	307304	25076	17663	3794.98	17150.2	15637.1	53707.3	11270.7	39053.5	1467.61	7254.25	28447.7	68630.3	2228.11	3385.11	84591.1	458564	2978.61	162775	5412.46	8610.67	756749	30398.5	276647	17896.2	24859.1
	Grandmothers	Gran_52	278812	14081.3	27659.9	17000.9	121634	58180.8	644124	147152	646666	2626.9	46274.9	5783.68	4788.1	25988.8	13069.7	421540	9173.71	5312.6	627530	124332	17920.5	242554	40585.7	187166	104778	3332.48	26695.5	176630	1719.61	2670.58	3082.05	4377.36	6201.92	50481.7	656.937	3668.87	51894.6	499851	3127.82	30198.1	11782.6	322496	118015	9045.54	183570	24198.9	41169.7
	Grandmothers	Gran_67	266286	5624.65	47549.2	12945.3	77839.6	93804.6	40659.9	374653	904732	991.83	37144.2	46930.3	237590	72663.7	12053.1	244687	7459.25	1767.54	188250	97185.9	20671.5	119369	17551.4	80925.4	13033.5	542405	14001.4	14297.8	641.21	4153.12	1767.58	14568.8	2229.02	79054	2548.3	2995.86	43074.6	540224	3099.5	25050.4	4191.56	167947	87498.8	58667.7	325659	39856.7	32447.6
	Grandmothers	Gran_53	720063	25731.4	25753	33737.4	106566	97923.4	91068	104653	2020050	1668.75	31080.5	16821.9	5768.24	38303.3	6826.96	177492	11840.5	1920.4	394001	113282	99926.2	162083	73777.6	609543	259799	15805.2	17398.1	25435.5	1310.54	5947.24	0	7855.19	4254.11	21944.8	1103.69	4069.51	52505.6	410625	4025.84	235602	1417.28	696406	116438	12091.1	235025	13847	15038.4
	Grandmothers	Gran_54	210839	23688.6	28105	35483.9	174677	6043.54	22423	83177.8	1079990	2174.77	44946.2	32423.5	4719.77	26788.3	13101.8	337826	5075.2	13329.8	474653	32675	159698	136726	29678.7	204454	29598.8	15808.1	20182.1	27830.6	2583.03	4382.7	265.652	8616.99	28191.2	87335.2	859.479	3835.65	35966.4	506888	1897.98	186363	15820.9	265163	147770	33654.9	136051	21193	20009.5
	Grandmothers	Gran_55	301304	3997.13	30841.7	20412	59767.7	77468.7	57263.3	406024	489516	1411.44	42208	2464.4	3545.6	21978.8	12078	260221	8825.56	3896.79	293872	294362	8211.04	143580	38963.1	23866.9	8848.29	7152.94	12560.6	6093.25	1614.88	5047.51	947.697	4861.25	1889.67	133323	578.085	410.718	84768	330905	9751.75	13610.9	2380.05	74213	36851.3	5093.88	130712	17909	53635.6
	Grandmothers	Gran_56	462032	12736	40077.1	22878.9	116245	52076.8	97979.8	194760	896597	3254.32	38570	6275.44	6938.25	28571.9	22658.7	281817	13348	2916.67	566002	160613	21788.8	128871	79295.1	105041	34469.5	3651.06	35375.4	25598.7	2168.81	3000.44	402.558	4117.29	2391.49	21152.7	1051.45	2317.62	45413.3	403279	5561.62	401683	1167.02	122311	29114.7	11147.6	158324	58842.8	36375.3
	Grandmothers	Gran_57	390287	53442.6	40898.2	53030.2	13332.6	602.313	46332.6	592175	1687360	1588.46	9552.72	66694.1	5667.44	31884.2	4780.59	199168	13991	33420.6	703087	27904.8	61305.5	400373	194026	321120	54493.6	5588.06	14420.2	17509.1	14321.7	5936.17	26609.3	7001.73	19395.1	28314.6	1727.31	2337.92	115740	593705	2966.07	198000	24181.4	1017700	176976	35911.6	238516	9099.57	16365.2
	Grandmothers	Gran_58	190586	51641.9	25358.3	49912.9	1306.74	657.836	29569.9	203632	985838	957.258	12008.4	41535.9	22923.2	61563.6	10044.6	350385	4603.82	26600.4	1207370	27459.1	32854.3	162361	447784	74927	160664	33619.8	4499.69	16762.3	4884.53	21094.3	8497.33	13264.7	11606.9	14855.9	1310.93	687.881	107807	576702	2191.67	249299	4577.45	368383	138312	5750.91	384804	16506.6	87477.4
	Grandmothers	Gran_59	749284	35046.2	103617	53713.2	2397.47	46413.8	46509	251026	941046	1037.06	22127.5	29392.3	28059.5	52158.7	8634.75	530951	15937.4	4075.37	901840	42513.8	25397.5	99217.9	91256.2	16164.5	159760	22689.4	9717.59	18484.9	38708.2	55436.9	8007.75	6617.33	57946.5	50004.8	1743.73	2945.85	64811.6	614701	3360.13	139648	4914.79	40168	456042	18341	310993	21320.4	37468.5
	Grandmothers	Gran_61	553240	16135.6	23644.5	48130.2	53343.3	86204.9	53835.2	295185	916016	1698.23	30955.1	15329.9	14939	55602.8	14670	294721	14596.3	2514.38	423645	193221	20641.6	238308	63553.3	34061.7	7632.99	53917.9	15901	9365.07	2773.33	6745.16	1404.13	16584.7	3005.15	88453.9	980.861	2349.89	45412.5	506994	8145.67	21562.9	3093.46	143132	12962.8	7888.86	305355	24713.3	51834.2
	Grandmothers	Gran_63	603367	114334	26873.4	120121	10632.1	38415.7	42340.8	696444	3380920	2167.93	28355.9	62255	25076.8	47130.1	22713.3	478770	12957.1	8319.14	537950	55404.9	45666.8	258192	9377.49	502220	35468.1	19957.3	30924.4	46691.9	1432.1	8058.51	2077.45	13229.5	7310.32	21979.2	4877.43	1701.12	108872	421197	4134.38	165273	3072.99	1019440	142334	63915.6	224538	41937.4	93543.1
	Grandmothers	Gran_64	202516	44671	22786.9	58780	1221.15	768.881	38659	2538940	3075960	2312.7	11943	59095.9	4072.98	18184.9	3156.13	163364	9926.4	4918.12	398130	24577.4	46170.1	273663	21070.9	100798	10453.5	5154.07	40055.3	52562.1	806.764	6326.7	2192.84	5036.8	4956.07	11916.9	2204.29	1992.3	93761.6	297152	6801.72	81232.9	7324.35	583217	526345	4115.37	89579.8	5420.23	12353.5
	Grandmothers	Gran_65	422712	85125	52615.9	56217.7	1823.4	21872	35040.2	288658	2480030	1628.16	8198.16	91885	840254	101388	11119.2	317227	9964.08	35104.4	1542190	34653.7	82866.7	529054	33728.8	45772.9	15530.7	232316	20110.3	13795.6	3556.24	20726.8	6400.94	37350.2	12655.8	15952.5	11881.6	4825.03	60316.9	711245	4347.08	215420	8847.77	559994	178985	28877.1	462671	18504.2	34395.6
	QC_Inf	QC_Inf_1	268269	53553.4	24170.4	25561.4	19881.4	31822.8	25086.5	998929	2588450	1990.11	14634.8	53832.9	340482	47676.4	7333.42	183062	5102.87	19703.1	701240	37180	49142.2	218865	312326	75016.7	379020	130525	16368.9	627449	3334.63	11815.4	8693.03	5661.64	10627.7	21900.6	16259.1	3003.75	72071.9	368923	2791.98	77787.3	6513.76	212158	111240	18582.5	252552	12100.8	20354.5
	QC_Inf	QC_Inf_2	292455	48014.6	24856.3	24094.2	21519.6	32093.3	28258.1	812152	1561420	2425.41	16406.5	47674.9	283037	46703.8	6836.68	188262	4982.68	15599	702863	46430.4	43372.6	217125	287916	91214.8	305186	92550.5	15794.4	588619	3586.74	12503.5	8935.24	6754.48	7230.8	31357.7	15206.5	2802.67	80896.5	398478	4205.84	81678.9	5873.03	238732	126729	17832.6	256968	13686	22762
	QC_Inf	QC_Inf_3	291953	40487.3	24263.9	37730.3	22616.3	32237.2	33758.1	537440	1216130	2366.43	15913	37818.6	170598	41097.5	7531.78	188013	5371.31	9055.27	605011	54497.8	40470	194033	237114	106435	276335	70960.9	14548.8	466253	2671.68	9885	6066.16	5396.99	6831.35	37234.2	10001.6	2790.98	57608.1	364611	3245.81	72074	5106.28	240430	111567	15014.5	231673	15902	22333.5
	QC_Inf	QC_Inf_4	290258	47601.1	28358.7	27282.9	25226.4	28819.4	32459.3	789459	1249260	2186.84	14842.3	34548.6	183047	40194.2	7584.21	200500	6202.38	18353.9	566387	46677.1	39473.2	210160	222205	113854	279679	81894.2	15435.7	466391	1944.57	10345.2	6107.73	5153.86	10091.6	28084.9	12675.6	2956.29	59478.2	370352	3932.02	103158	7326.26	242362	107118	13576.1	220309	14529.4	20476
	QC_Inf	QC_Inf_5	306266	28937.8	21343	22325.6	25982.2	26769.7	22105.2	463588	472767	1790.48	17220.6	22812.3	102136	41651.9	6714.16	177989	5702.67	7321.86	536875	65815.6	34231.5	193014	180741	120343	227500	50288.7	13443.8	239900	2059.9	7299.72	3820.11	6478.08	8751.34	22681.1	6642.48	2891	51323.5	345562	4241.06	94557	5042.85	301377	126252	10988.7	236199	13820.9	20945.1
	QC_Inf	QC_Inf_6	279784	26540.1	16411.4	18259.7	27074	24797.3	21394.3	354706	708252	1089.56	22030.9	22616.6	61266	31705.3	5164.16	148166	4834.34	4212.52	476728	70155.5	32427.3	158886	157258	88101.8	167529	39616.7	14172.7	191542	771.648	4943.62	2336.55	5099.17	4360.54	14361	5514.07	2395.17	47436.7	279215	3414.75	73863.3	2501.24	552675	103106	13177.3	199276	13750.7	19191.8
	QC_Inf	QC_Inf_7	253149	29931.4	17440.2	29136.7	22587	27793.6	21717.4	370420	1836830	1563.33	15907	29223.4	384723	45662.4	9870.01	204891	5454.66	9203.59	464322	51896.4	31411.2	136801	151244	98036.7	161990	128375	12815.6	351152	2931.61	5789.47	7763.82	7773.31	7184.1	26236.9	16287.8	2677.93	41890.8	290473	3654.93	76675.1	5420.22	217354	95214.6	10887.2	212271	18149.1	24682.2
	QC_Inf	QC_Inf_8	304757	32114	23960.1	28800.7	24560.8	19829	38384.5	366848	923104	1097.07	16306.7	20680.4	88270.5	39091.7	6994.88	216521	7541.31	8200.19	497626	59914.3	37990.3	193778	209377	129231	261305	62699.1	14798.6	252150	1860.45	7314.83	2983.65	3485.42	7804.05	25016.1	7204.51	3210.19	53282	354907	4175.25	90362.4	4904.41	254478	123597	10792.1	267000	15576.1	27487.3
	QC_Moth	QC_Moth_1	294267	55171	23397.9	50795.1	23879.8	65018.6	43259.1	506451	1704290	1137.22	17661.6	79856.9	222441	46368.1	7544.48	179720	5546.28	20476.4	590526	47505.6	40850	170586	268686	119664	319249	123726	10496.6	230292	3452.11	8842.79	17775.1	11762.7	21771.9	103387	7212.99	2296.12	47302.5	529271	2980.14	57811.4	13018.1	262730	127173	59314.7	305863	15377.3	19472.1
	QC_Moth	QC_Moth_2	351968	52052.4	23565.2	51354.3	21521.9	57285.6	48499.7	619850	1348020	990.01	20767.7	71371.1	165322	40548.8	7390.22	172191	6347.74	24842.9	768491	54966.6	30757.7	204239	253690	138465	301571	100038	11984	228150	4044.57	10183.4	14906.5	11934.2	15320.1	82012.8	5841.04	2907.63	62728.8	571635	3262.79	106470	9467.31	262820	156715	31969.3	326284	13639.5	21350.4
	QC_Moth	QC_Moth_3	309166	42119.2	24270.4	38923.5	28161.6	53817.6	37410.7	456658	1525750	1517.84	22010.6	79272.5	173964	42125.4	11573.7	254248	7757.65	34935.2	730175	65078.4	39487.2	173289	321811	124490	369988	151844	11998.5	305318	5187.82	6637.01	26783.6	12487.9	23418.8	129919	6461.37	2969.75	51516.7	465156	3886.16	80486	16953.6	301043	137795	40676.7	323569	21969.5	29720.4
	QC_Moth	QC_Moth_4	303911	26729.7	20383.5	39692.9	21397.6	57171.5	50841	408901	914205	1342.17	18182.8	63080.1	104787	42569.3	13439.1	359352	10497.5	30257.8	611252	57660.4	38929.3	159994	234568	108903	263180	136494	9003.86	202404	5399.47	5838.4	23473.9	11030.3	23115.7	120532	4546.78	2757.46	61643.2	385445	3830.74	57260	20595.4	257452	116167	25541.8	279358	26752.7	40246.3
	QC_Moth	QC_Moth_6	371534	23676	43248.6	25908.9	51851.5	47488.3	118139	501290	901524	1377.1	23752.7	50570.9	143287	41806.6	16340	365440	12048.5	16468.1	485204	92515.8	28771.4	189766	178309	193530	219767	182741	13170.9	155398	4725.83	12591.9	19316.7	10916.5	14268.9	133538	3546.65	3666.57	62333.5	465099	5148.39	90292	13854.4	240738	107481	20670	269387	32619.6	48103
	QC_Moth	QC_Moth_7	266486	36879.8	20239.3	31958.2	26695.6	33141.1	41393.6	429698	1222580	989.641	16823.1	52225.2	166532	42778.6	12126.1	225304	6416.99	26348.4	621219	56483.5	21748.8	189168	147922	127546	169435	116770	8781.1	161320	8124.69	6866.87	33095	10212	26324.3	77975.9	6416.54	2971.18	42484.7	419700	4027.39	90107	13859	233924	115150	14612.6	275105	20325.2	26916.3
	QC_Moth	QC_Moth_8	428174	67056.7	40028.1	48933.5	32460.4	41819.6	69313.8	453561	2021450	1751.07	25138.8	71439.2	220925	53296.2	10953.9	327025	10449.3	26605.3	813190	83976.2	64197.2	274485	319347	174613	361858	130549	15753.2	385533	4486.74	11617.1	18718.3	10817.9	21017.5	108562	9813.25	4126.29	70592.7	428490	5436.07	130340	18711.7	337885	173289	23903.9	319757	22012.1	43135.9
	QC_Gran	QC_Gran_1	297586	26495	17711.1	39586.6	26323	38518.6	44404.9	359443	1915050	1305.71	17506.2	59508.7	133894	50190.1	8616.98	198677	6389.24	11687.1	637331	59396.1	39387.1	209176	208563	120389	241934	93396.8	13190.5	427446	1437.31	5822.13	6614.86	9122.61	8331.74	51078.9	6176.45	2781.3	45931.8	401224	3129.75	82384.7	7374.13	248603	117433	17887.7	305703	16068.4	23082
	QC_Gran	QC_Gran_2	314018	28950.2	24358.3	39827.2	22448.3	38076.9	36623.9	283019	1559750	1628.06	16950	59101.9	124932	43107.1	7590.61	172030	6476.1	9318.89	619990	59310.7	36233.1	190375	201334	114245	247606	71680.3	13849.9	478360	3425.75	9348.11	5579.55	7254.43	9616.78	33641.2	8369.62	2932	45482.9	353925	3169.34	96128.2	7071.49	229679	117715	17235.9	254646	16097	18679.3
	QC_Gran	QC_Gran_4	372694	36679.9	26154.7	38359.5	25641	42251.9	42985.5	522979	1385500	1355.06	18468.6	40159.5	185765	48041.1	7096.18	181073	7505.97	12774.1	683457	63843.9	45178.7	235525	219598	140927	282363	90491.4	14638.7	411895	1314.18	9945.83	7014.49	7490.29	10761.7	39206.9	8737.07	3237.84	56025	425116	3870.19	92131.8	7534.11	243816	121901	17659.5	283699	14736	21176.2
	QC_Gran	QC_Gran_5	301061	47041.2	23664.1	52236.7	11407.3	18713.3	35028.7	630572	2642560	1998.92	13794.6	62901.4	312371	53132.2	5655.55	150852	4694	11650	991538	39021.6	36224.6	228018	222859	81151	210462	114321	12471.5	491642	2418.55	7745.36	5601.31	6868.45	9082.14	17821.7	14063.4	2699.16	84165.9	433054	3590.3	107791	4470.31	252399	116594	23289.2	322024	10400.6	19797.4
	QC_Gran	QC_Gran_6	354536	36874.5	29233.3	28351.7	35886.2	15468.9	37067.8	626822	2107080	1555.01	20729.9	33639.5	284827	63458.9	8059.69	198776	6641.76	11391.9	732489	61968	41838.4	301382	259287	131958	306205	119098	14698.9	336281	2451.96	6888.07	5200.46	8823.45	8851.87	29592.2	10192.7	3334.76	56055.7	509994	4528.3	140737	4977.87	346351	113649	14663.6	313417	18607.5	22500.9
	QC_Gran	QC_Gran_7	415682	41422.5	41044.3	34144.8	29903.5	35260.5	37965.8	900574	2462290	1664.7	23221.9	42849.3	358742	57814.2	11736.7	266024	10217.3	18628.8	840574	75484.4	51369.8	304876	277605	226266	336016	186409	18985.7	331092	4611.14	14273.7	13470.4	10333.8	16544.3	52094.8	11815	4526.22	92776.5	505296	4214.19	108662	10243	362869	139760	21420.6	305506	23111.2	32500.2
	QC_Gran	QC_Gran_8	426202	35927.7	29847.2	34526.1	21829.2	19261.7	38118.8	676672	2114380	1644.07	22733.6	39930.7	351369	57388.1	9980.1	245471	8648.66	12156.5	760450	71767.9	38822.6	197638	171352	122656	196279	107754	13926	423028	2223.53	8912.75	6002.76	10586.5	9245.33	36645.6	11310	3584.74	83654	490369	3413.33	113141	10840.5	463045	133973	15024.7	318128	23800.9	26242.8
[truncated: 87 more columns]

## Sheet: Fig 1c
Figure 1C	PCA model of all the samples including QCs after normalizations (217 samples and 146 features)
	Age Group	Sample Name	2-Methylbutanoic Acid	2-Oxobutanoic Acid	2-Oxoglutaric Acid	3,4-Dimethoxycinnamic Acid	3-Methyladipic Acid	3-Methyl-Indole	4-Methoxycinnamic Acid	5-Aminovaleric Acid	Acetic Acid	Acetoacetate	Acetylferulic Acid	Aconitic Acid	Adipic Acid	Ala-Ala	Ala-Gly	Alanine	Anteisomargaric Acid	Anteisopentadecanoic Acid	Anthranilic Acid	Arachidic Acid	Arachidonic Acid	Aspartic Acid	Azelaic Acid	Behenic Acid	Benzoic Acid	Beta-Alanine	Capric Acid	Caproic Acid	Caprylic Acid	Cinnamic Acid	Citraconic Acid	Citric Acid	Clupanodonic Acid	Cysteine	Docosahexaenoic Acid	Dodecanedioic Acid	Eicosatrienoic Acid	Eicosenoic Acid	Enanthic Acid	Ethylmalonic Acid	Fumaric Acid	Glutamic Acid	Glutarate semialdehyde	Glutaric Acid	Heptadecenoic Acid	Hydrocinnamic Acid	Indole
	Infants	Inf_02	169873	4193.14	29994.9	1200.3	1597.82	407.024	3182.93	609535	306684	572.679	0	9535.3	6634.43	30557.1	10813.3	29212.1	1007.07	2424.79	2083.27	10749	893.653	620607	3554.63	1312.91	28145.8	89906.2	15173.7	11665.9	11046.2	17738.3	9736.52	19112.8	600.54	29444.3	347.118	2522.05	4523.31	3542.66	767	5157.91	72720.4	825686	869.504	79479.6	557.165	10181.2	34632.6
	Infants	Inf_03	7026.06	14977.1	4882.46	31673.8	344.427	294.542	19748	262838	1111950	1187.34	3913.31	12382.6	2891.36	284566	4699.32	45784.4	2248.02	75174.6	541.202	10903	10835.9	541026	2841.5	801.614	47110.7	29328.2	5091.09	381.071	8018.52	112430	5479.11	16860.3	349.259	8503.77	2391.8	2072.09	3514.86	580.287	387	654.284	18490.1	312517	922.739	4411.04	43140.7	0	1268.56
	Infants	Inf_04	2824.38	4464.76	26032.2	600.151	2656.57	488.197	4068.93	375985	1414470	1805.17	0	58341.7	5562.12	237093	100675	36535.5	1255.71	2393.78	1460.54	9376.62	4270.44	1271450	3471.38	2949.36	4069.99	39320	8661.43	2354.22	5779.6	310312	7759.83	593993	21.9007	77964.9	3810.94	4770.21	4440.94	1488.8	1397	1529.42	99694	158638	1289.47	33761.1	1453.72	1720.17	2883.29
	Infants	Inf_05	6446.81	12437.6	18400	28264.8	0	359.48	16137.4	6720	909331	1747.34	4479.13	10770.9	2303.89	48596.5	515103	42659.9	1481.65	122591	1617.7	10349.9	17394.4	200726	2851.53	4074.51	6836.82	32263.2	26066.4	2146.15	12829.6	74753.3	17600.5	1749100	1015.5	59648.4	6380.6	4488.18	6102.47	4473.33	8532	2343.66	60142.3	217698	1217.5	3524.46	2725.02	1770.24	2303.75
	Infants	Inf_06	608505	31127.9	39435.3	777.6	1234.03	1025.1	5706.49	198915	1371490	2453.88	463.997	31364.3	5555.04	27117.5	10828.2	38488.9	951.435	160138	3677.34	36155	282343	916608	20986.8	14683.3	43136.2	190669	885509	5460.06	68826.6	42812.3	12763.8	1774860	18982.1	34864.3	73866.3	28336	72308.3	24977.2	1700	1711.05	73491.9	369956	3957.13	47545.2	8020.91	26056.1	129609
	Infants	Inf_07	314430	38614.2	54213.7	665.071	1851.55	1052.93	6774.3	111450	685029	5882.83	466.311	31191.7	5104.41	32361.8	196610	60205.6	801.567	81599.3	2615.02	23869.1	2552.3	470199	8132.32	7825.49	13114.4	46335.8	1119050	3061.42	135429	155939	28414.6	2193050	3558.29	15874.5	626.775	131957	8518.28	9470.17	6099	1169.25	98062.1	421136	3420.84	85041.7	2922.99	24383.9	29857
	Infants	Inf_08	150956	2408.55	44307.3	16413.3	235.393	568.21	9496.31	1952480	275797	661.392	1043.7	14972.3	1907.52	28443.8	3263.52	27303.9	577.9	3220.65	2175.44	11614.6	11118.1	1126720	6604.75	4549.7	4591.46	65250.8	186480	3025.19	33069.7	6936.18	2084.54	50057	530.227	32223	5875.25	8616.06	5887.13	488.881	86	223.943	22545.3	592208	2699.21	61301.9	1449.48	685.356	5463.54
	Infants	Inf_09	14834.3	49475.6	20908.3	52517.5	1368.54	330.49	23324	4536	1696310	1626.15	4165.56	31990.5	3573.2	67013.1	104166	39579.5	2228.72	37749.6	1045.77	4510.4	20101.7	790259	4762.24	3067.8	11373.7	43064.7	51277.5	1700.79	4155.01	166159	6217.35	97981.9	1618.35	70557.6	4126.17	7166.73	6986.19	1256.13	12043	1584.11	31556.6	477151	996.677	2984.42	13323.9	0	5265.57
	Infants	Inf_10	5118.13	38522.6	142641	98935.5	0	670.256	42422.9	207334	602294	1863.78	4055.64	16822.4	3707.69	42234.8	379193	25553.6	1532.74	2482.67	1612.97	85951.8	53230.4	552827	5698.04	31572	64824.9	15784.4	1725990	2915.31	127500	64952.7	20114.6	1644690	4807.78	131825	20709.3	30106.5	13115.7	23237.8	14691	1185.76	21352.3	406310	2482.33	7700.46	4289.04	7153.99	5379.48
	Infants	Inf_11	12367.2	4064.43	10864.6	51640.4	651.151	913.775	42335.8	384	2436090	1218.23	12485.1	7917.09	3894.07	75700	1353220	42785.6	15769.1	50360.3	822.438	193937	139857	30500	7278.76	52200.3	15356.6	18764.5	144996	1332.58	9087.31	169796	19185.7	695534	22211.9	16646.5	91185.4	3493.7	79877	71423.7	7376	1112.49	10109.9	193015	583.613	1855.15	30728.9	0	2962.92
	Infants	Inf_12	125677	7255.1	19671.3	57676.5	2246.93	1168.89	21083.4	2364120	961703	586.936	7128.89	16077.7	5464.21	23325.8	6245.85	25552.5	927.592	3260.96	3713.97	18801.1	13187.6	840004	7993.9	3867.97	144458	149626	24849.6	2002.37	12413.8	93129.8	6965.81	23456.9	1149.21	20002.8	4426.68	4165.38	10165.7	1182.73	391	2333.34	91853.7	539516	6865.34	98796.3	4935.29	40439.1	118855
	Infants	Inf_13	147580	5938.47	64226.3	53575	1630.42	678.373	26202.2	1922960	1204130	1242.78	4160.93	36635.1	2023.12	28468.7	28814.3	38109.6	643.751	107629	3273.21	6274.5	11477.8	1071370	9058.08	2232.97	7889.2	41643.9	148165	4323.87	29275.2	5187.43	5090.47	65142.5	7377.08	92775.6	1807.96	16620.8	57010.9	22768.3	1064	502.581	51465.8	456115	2919.05	23552.9	1431.09	39872.7	112078
	Infants	Inf_14	241699	12967.8	17637.4	117260	1368.54	649.383	49430.2	1205800	2094060	557.629	13705.8	31936.3	3843.35	37523.5	6569.34	38405.1	2674.92	3802.55	3008.52	2152.79	11354.6	1327730	27984.7	1675.45	11095.7	412908	9237.49	2314.48	4772.46	26162	5799.88	11518.5	5236.57	18001.2	2654.29	2668.78	49065.7	5212.88	355	1633.65	87020.4	646957	3683.07	12906.2	11918.2	2383.62	83145.3
	Infants	Inf_15	75.049	938.112	12609.3	1292.63	520.717	849.996	2382.72	0	699394	2067.35	0	11317.1	1607.88	103938	599758	39924.4	9584.74	5613.39	641.644	24057.5	27213.5	199810	1752.24	3990.74	4564.18	7713.1	10869.1	0	22705.7	65376.5	37524.4	2027710	3602.09	41496.7	7464.88	3285.02	25034.7	12130.6	1418	319.918	18014.9	64310.9	448.554	2201.69	3598.95	0	4555.53
	Infants	Inf_16	175166	21920.2	12873.6	11408.6	1058.76	569.37	6972.75	2605170	980585	1141.4	892.124	52913.7	3684.09	38486.7	275635	50756.9	8227.98	328686	2349.15	7183.46	25895.2	1011380	3498.46	4421.16	23936.2	99992.3	72683.1	2703.73	19080.4	124151	4665.57	41336	35429.6	35262	6108.3	6579.83	194690	60740.4	14263	3364.3	402528	469045	2009.13	1825790	17866	1187.12	64470.8
	Infants	Inf_17	289632	82886.6	25883.4	135814	1305.36	352.522	55354.4	645658	2623850	762.779	11194.9	43044.8	3647.52	430017	18521.1	57188.6	5553.06	302848	4405.25	35569	62316.4	1234440	12187.4	6007.05	115935	298444	16223.1	4590.38	29522.8	173681	12569.5	308060	3813.03	11131.9	17871.1	6001.08	29221.5	105632	2742	1615.07	121564	611504	2048.56	23925.6	16036.2	0	152503
	Infants	Inf_18	200558	20517.4	23051.5	410841	3694.95	587.923	111586	832220	1433220	1173.87	27046.1	16944.8	6570.73	114173	4380.8	32718	853.793	38470	3441.01	27935.5	5089.39	1146470	85050.3	6927.1	33070.9	477612	50666.6	7222.81	61692	24281.8	28702.8	739275	1810.84	17475.4	1937.97	7652.56	6507.26	120.489	299	1280.7	46224.3	463617	3286.77	100407	1141.2	82928.1	244304
	Infants	Inf_19	664732	40444.6	81748.2	36594.8	2014.59	1568.96	17727.6	209665	1754490	1860.61	2417.18	19744.4	7681.98	17811.9	7079.46	39400	5211.32	551297	4171.28	44380.5	1329.41	604522	9552.56	9076.3	35749.6	273885	39056	109490	33543	7052.07	55297.9	979935	7802.41	16235.6	642.721	12791.2	13040.4	12597.3	598	4401.46	40454.9	522002	2272.34	80600.1	6076.49	7316.73	225702
	Infants	Inf_20	99972.6	17304.9	40875.1	22380.2	1002.71	529.943	28987	1436280	3804270	1573.88	4759.15	38168.2	3213.41	18008.2	15796.3	29540.9	1382.87	153490	3062.87	15850	16944.8	786395	6572.65	4364.83	17334.4	77966.8	138094	1670.4	30636.5	11288.1	6238.73	246951	2950.83	78463.3	2305.94	6509.73	34412	9004.83	1133	497.421	115446	335406	2176.72	24957.6	1535.74	9908.98	93052.7
	Infants	Inf_21	98942	13725.9	24201.1	36658.3	1637.56	346.724	17839	3015020	356659	480.797	2600	14025.3	8999.66	59893.9	174832	55689.7	7445.71	63732.8	3223.58	11296.2	69584.5	1117100	7529.51	5696.52	34851.4	43204.2	20502	3205.2	8905.52	146602	13043.7	21293	23962.8	41555.7	56812.1	3568.69	82301	29123.7	5730	2880.3	132281	467221	11808.3	58817.1	24781.1	10869.7	43713.8
	Infants	Inf_22	14992.9	12528.2	40644.2	29492.5	818.269	1080.76	17845.4	608057	1394080	644.759	6206.68	5416.35	4713.94	25077.5	3745.02	19950.4	3560.5	3071.81	1702.78	26256.6	6825.51	657578	5869.55	4052.85	17403.7	45674.5	5308.79	0	12943.5	16845.7	3794.38	20890.5	740.013	9062.14	4615.57	3498.59	3920.83	4188.03	428	2219.82	61645.9	149156	1591.13	12598	6543.15	3279.7	3160.89
	Infants	Inf_23	398738	37393.6	18136.8	54626.7	1562.15	713.162	31011.2	1678650	3512380	3079.63	4823.95	43131.1	15594	21008.3	25359.1	42637.3	817.462	227834	4100.38	13915.4	4125.19	1155700	13037	1775.11	19608.1	856716	33267.7	8529.67	6390.79	8311.3	4634.89	23627.3	1830.44	16791.9	878.221	2101.44	18820.5	873.892	4493	1907.13	58531.3	507890	1642.4	56996.9	2512.9	25893.3	89652.9
	Infants	Inf_24	14606	13301.6	30588	31356.5	3859.01	272.509	10980.2	17829	2454410	2673.29	2049.22	13146.6	4666.75	109907	107130	51645.5	2898.58	184454	673.549	9690.57	38558.5	34112.8	2687.03	1912.32	28629.4	47838.9	6180.58	3745.25	2826.07	18829.7	3568.44	28460.6	1957.23	25043.5	10444.2	9142.64	6084.82	1667.46	1608	3452.02	78774.1	42353	755.148	4627.49	0	0	3713.88
	Infants	Inf_26	1082740	28236.1	25616	23821.4	5151.12	433.695	133843	578269	1537710	1401.99	1293.64	23502.6	4357.68	27359.1	7329.54	42624.4	2150.38	199462	5492.38	44387.9	1087.32	1192360	15399	6654.12	43976.6	2210750	24703.8	24293.8	7771.96	23813	34259.1	616324	1093.88	12012.7	399.861	6134.76	14686.6	2796.18	626	2917.45	41183.6	507053	2544.43	214207	2034.92	129869	332489
	Infants	Inf_27	358680	29671.6	64945.2	776.157	940.551	975.234	11465.5	1260740	1242040	1451.1	247.619	18847.7	4626.65	56859.6	4506.47	48565.1	1072.92	289138	4148.82	10693.7	13114.3	1190240	6439.25	950.382	23251.1	143928	219756	5901.92	30959.3	21173.5	4912.89	122909	5379.5	46168.1	1246.19	9967.56	67106	9845.48	948	2571.73	41881.6	538324	2371.91	35398.7	644.84	2534.88	228785
	Infants	Inf_28	12151.6	58118.2	20645.1	35215.6	4765.94	351.363	16355.1	706865	4086000	1878.83	6193.96	10138.3	2288.55	38915.2	48708.9	20662.7	1596.32	1584.48	2030.1	1604.13	5908.34	228583	3764.26	14.4435	102571	64561.4	16850.5	267.685	825234	60543.6	6992.77	70636.4	1164.19	4842.3	569.127	1586.27	1982.77	11091.9	9666	601.653	61674.4	166577	2439.94	13377.4	3857.73	660.32	4098.76
	Infants	Inf_29	3072.78	1349.35	34410.3	75130	889.6	1281.37	77145.8	127	718496	1876.45	9749.72	37709.6	2535.1	230443	1375480	34757.3	3676.31	5071.79	1607.06	116565	26307.4	875527	4485.41	27403.7	64403.1	13703.4	860811	2220.96	256365	105601	19550.2	1055730	2554.31	34175.8	11494.2	23751.6	12814.5	11123.8	2173	334.366	217186	311588	894.15	3432.63	3181.78	1527.19	5007.87
	Infants	Inf_30	104461	3615	37244.2	81936.5	1312.49	456.887	42912	282096	545236	1266.55	6528.36	13664.6	13763.1	7142.51	4772.72	26603.3	608.555	99360.4	2503.95	5239.96	47495	653398	10589.7	1578.67	8163.05	66357.5	122734	1719.49	107159	9843.83	12330.6	986321	3816.48	53413.8	8731.92	14475.3	20073.7	11668.1	218	856.555	19246.3	373772	1740.98	9941.5	1646.04	5626.81	113116
	Infants	Inf_31	28586.2	15482.1	12187.9	17198.1	0	993.788	14172.1	1130020	857152	2080.02	4056.79	18392.9	2581.11	177760	620774	40323	1689.42	3641.31	1056.41	11865.8	20627.3	427910	3688.03	3801.53	26158.5	13847.9	160742	1207.5	230811	183364	5488.41	514872	1656.38	9504.57	6134.06	3901.27	8238.22	11903.5	15836	187.823	41817.9	136849	1961.81	3889.58	3026.22	49947.6	10436
	Infants	Inf_32	21453.4	32186	13217.9	8846.46	1570.3	516.028	11030.2	362194	445023	745.354	663.018	11105.8	4253.87	97842.9	12266.5	39288.3	3795.52	6700.72	1646.06	11815	41909	511178	2495.46	1842.99	14962.1	32309.3	11935	1063.72	10217.7	287519	1506.22	39392.7	2538.18	65967.5	8734.38	8378.04	9786.78	8574.11	1291	1440.66	27884.5	363351	452.497	4786	2883.4	3884.73	45288.7
	Infants	Inf_33	46316.8	14295.3	35680.6	1116.63	5046.16	553.135	45001.5	166621	1985370	847.533	3.4713	30766.5	5169.29	79131.8	725809	59048.5	1298.86	38783.1	2381.05	6648.25	11884.5	872533	5101.25	917.162	10446.2	51884.5	39184.4	1481.03	14507.5	159478	3978.47	104552	1050.08	50793.8	1367.62	8389.45	11070.6	5079.93	12361	1365.33	82467	592279	1541.84	5409.12	6096.29	4804.8	9056.86
	Infants	Inf_34	2703.88	11654.4	11960.1	559.756	4212.61	840.719	4719.35	860	3420490	1635.66	0	52084	1422.68	43554.8	322723	37615.4	1728.02	62297.2	1037.5	3438.49	87270.9	525625	3604.78	1034.15	10705.4	23570.7	370434	2481.63	20398.9	87926.8	10379	978427	2667.27	19999.8	19166.3	3964.85	16776.5	16141.4	11322	974.203	119316	80029.2	1032.17	2239.95	3318.95	0	2797.02
	Infants	Inf_35	771.63	1866.41	8918.06	133630	215.012	412.822	53305.8	214234	1203980	914.068	23658.1	4846.88	2052.62	37517.3	554126	29708.5	2768.02	8609.75	651.097	21299.2	18564.7	96639.9	71756.6	2458.28	21449.5	13895	13650.9	4647.66	16150.9	61097.2	4565.15	77167.5	1747.45	15278.5	6053.1	6369.52	12899.2	2146.64	5110	1060.89	12961.1	30484.5	857.674	4292.97	3474.5	16585.2	3403.1
	Infants	Inf_36	3461.76	5197.8	17956.8	396.734	1061.81	459.207	3520.94	1351	185525	1472.49	34.713	18752.4	2694.35	61896.6	49348.4	28722.2	19470.3	41005.4	1335.28	9070.14	15799.4	1449430	3255.74	3818.86	16229.6	17173.1	74772.8	1350.11	23041.1	56634.5	4801.31	552766	783.814	16480.7	2884.88	2874.19	22518.9	19059.4	895	861.715	40491.1	457601	516.576	2304.45	7091.83	1816.14	3847.7
	Infants	Inf_37	29936.1	8337.2	16789.5	2252.01	165.08	821.006	5326.23	1147200	2009940	486.341	9.2568	39144.8	9529.33	55452.3	1141250	46547.3	21512.9	24218.9	916.972	15008.3	37020.2	784754	4998.95	3879.52	13611.7	44481.5	37856.7	492.119	5507.97	254528	11758.8	5355.27	39117	67255.1	106742	9080.69	53946.8	70044.3	8269	4688.35	40202.4	310729	1004.56	24414.3	12816.2	8846	4108.71
	Infants	Inf_39	173691	56442.7	19876.3	20481.6	6476.86	3454.49	25279.1	4859130	1825850	2988.54	4755.68	58458.9	6138.98	84994.8	858721	52335.3	7292.44	57419.7	1823.31	59494.9	88246.1	719611	8860.49	11388.7	17373.2	181704	532026	5536.04	792703	128769	10088.9	184680	12506.5	73174.5	37664.2	7898.73	29874.6	25342.9	39304	2290	88656.8	457528	5914.99	135197	8607.77	180298	9671.79
	Infants	Inf_40	25373.9	13841.5	38950.5	118823	1084.23	2296.03	37565.3	479149	1368830	601.194	7867.12	8478.83	1986.56	6360.15	7824.73	16736.7	3431.07	3857.33	1849.3	60644.5	22021.8	300300	6876.56	16020.7	43769.9	32703.6	1203870	3394.57	1839850	17179.6	27333.3	287536	2105.93	15659.9	8368.86	5476.13	10235.1	19725.6	409	311.662	66585.6	271377	1929.27	5767.69	3177.54	864.78	16693.6
	Infants	Inf_41	722320	23997.1	21486.8	74274.5	2107.32	1993.37	48763.2	1074470	1605920	1254.67	8994.14	34183.3	27247.9	54752.5	7507.46	48253.5	1260.25	110741	7029.72	14582.2	2856.65	1662390	26072	3919.97	16853.9	1015480	39969.9	2640.61	29258.5	8202.33	36987	774084	1573.39	39263.2	98.1253	7797.65	4679.82	0	688	2802.9	38197.4	520612	5268.29	107493	852.717	2066.5	343230
	Infants	Inf_42	275458	3581.19	16625.1	143795	1153.53	1834.51	73044.9	395912	852297	348.518	5194.22	15835.5	5229.45	19630.6	3096.8	34504.8	1973.26	226704	5403.75	31795.6	3632.71	722710	39063.8	5687.85	94266.5	605076	92813.4	4211.65	18373.1	4853.59	1878.13	13816.2	6569.06	15809.4	1032.77	5231.59	60488.1	38551	238	6544.91	78046.4	439076	2177.7	63088.2	1064.84	10200	157537
	Infants	Inf_43	432466	16089.7	13223.1	133008	32194.8	17983.3	61494.9	233146	1672780	872.88	22796	10946.1	6507.03	51247.5	4277.54	35847.9	1546.37	171859	5032.71	11599.7	787.134	686837	32522.2	3270.01	70540.1	144851	16087.6	5507.99	12662.5	16167.7	20859.3	375623	2873.6	11261.1	566.674	5800.56	9740.89	13065.4	351	3053.67	30427.3	317677	4924.23	51531	588.276	0	222952
	Infants	Inf_45	24426.8	3195.04	23045.3	22038.2	0	1303.4	18589.3	2228460	1128690	4029.34	2479.67	108653	2021.95	288962	3670550	59831.7	1312.48	9988.55	2553.58	9853.52	72655.6	1203700	2455.34	1559.9	4296.62	64015.6	446322	1532.46	994254	340971	10494.3	632891	4505.78	131023	13640.6	9295.89	31863.2	131.569	16248	2356.04	45974	594919	2104.75	9272.47	2597.75	2628.76	4733.59
	Infants	Inf_46	110572	14300.8	15689.8	107196	0	1450.68	34804.9	1137960	1192330	1940.61	29707.4	27665.4	2614.14	131049	1436630	44562.8	4387.04	17634	1763.04	26670.7	31311	594617	7640.85	7743.16	15870.7	115836	46021.1	3275.34	60178.1	162684	11481.7	558760	5249.25	46167.1	20450.5	7885.69	32555.1	32105.5	25634	1770.9	24839	363246	2374.87	11446.8	8867.97	37910.5	17748.8
	Infants	Inf_47	19861.5	1894.77	4069.93	26578.3	663.379	20365.1	15215.6	354860	205343	351.686	881.71	6979.15	2484.37	3841.65	2132.55	11052.9	525.673	18230.3	745.63	4175.52	1020.92	123833	4294.84	1603.23	6249.25	419202	2133.78	0	1839.82	23726.6	5034.69	2924.65	788.425	3234.3	0	1628.66	1453.25	192.506	125	1008.26	8823.64	144921	782.751	4920.47	695.749	11707.4	155453
	Infants	Inf_48	28319.9	10354.1	12467.8	95.2163	0	875.507	5222.52	537695	961841	746.146	37.0272	44614	8260.01	520916	2053310	76240.7	2707.84	67220.1	1751.23	19578.5	3541.41	168667	2115.33	4392.27	7089.69	41579.7	25908.3	1599.09	1582.81	523937	3548.92	382485	1261.02	101332	2564.75	10086.6	4655.11	4663.07	10315	1633.65	25906.8	334232	1539.87	106119	87.6757	1439.56	26321.2
	Infants	Inf_25	38614.3	73963.6	35141.7	42769.4	1672.2	897.54	22311.3	1295050	1816530	2008.73	9937.17	75089.3	6954.12	681397	116076	70766.4	2958.76	6875.4	2095.09	17706.7	52702	1141150	6804.35	1467.46	21333.1	115797	33187.6	3230.92	17939.6	180958	8413.46	34948.4	2487.46	102195	4301.57	11048.4	51319.1	4175.57	6999	2621.27	74207.5	619270	3258.18	28826.4	10392.4	5046.81	7830.33
	Infants	Inf_44	150691	100586	25864.7	63222.2	4771.03	545.018	27346.9	2513720	5068670	2959.24	17939.7	34605.9	7204.21	89378.8	357304	36186.4	1327.24	90927.4	2398.78	15860.4	10574.4	358791	13411.1	2108.75	11893.1	505586	127843	4794.94	14741.5	212641	3259.76	242101	2802.14	15609.1	2998.95	4419.7	9638.52	7103.32	38212	1550.06	72790.7	204111	4896.63	10112	8474.84	19838.8	20428.5
	Infants	Inf_49	140167	44124	20395.4	10395.9	10128	1951.63	15173.4	3822310	4660790	1720.41	2248.25	37481.5	5396.97	45942.4	24352.6	27760.5	5131.84	554470	1485.35	38756.3	4807.19	570348	6005.96	4568.48	94612.7	172025	7124.25	455.882	2109.37	85138.5	6526.03	30057.3	3189.43	9431.34	1923.26	4706.63	17168.4	0	5367	2039.22	44815.1	265735	6600.15	25758.9	3604.6	0	5292.11
	Infants	Inf_50	8236.36	62195.8	22740.4	114663	513.584	649.383	59310.6	2668	2903530	2952.9	30872.6	24931.4	4407.23	164530	875021	40060.8	1939.2	64125.6	1571.61	7337.44	44040.8	505279	3077.2	2634.49	29693.4	25839.4	53774.8	1140.87	10010.9	385783	7889.07	1305970	2930.08	7498.9	8527.09	4202.88	8462.97	21476.1	51755	637.772	44412.3	349525	2079.12	3728.88	15691.1	2324.16	3414.16
	Infants	Inf_66a	51711.9	55609.3	12170.3	47217.2	734.71	342.086	26464.7	1627920	5115810	1958.04	15818.7	13359.2	2142.27	39533.9	6610.4	21043.1	1389.68	82840.7	1672.06	79251.3	12378.3	519413	7332.93	7854.38	167316	41208.4	17149.3	749.283	11263.5	102422	6403.3	96350.6	568.266	6190.94	2444.55	2342.72	4730.42	14947.6	2102	331.27	85782.5	322398	4636.37	8857.06	18072.5	1351.94	10861.8
	Infants	Inf_66b	67124.4	11443.9	13300.1	28849.1	1110.73	634.308	19430.5	1043700	1677730	1436.05	4530.05	17223.1	1980.66	19371.9	7378.06	20156.7	879.907	3595.84	940.605	74325.2	3910.77	583828	6934.74	8294.9	293791	94083.3	6318.17	2119.27	3496.81	79636.3	5460.52	75806.8	285.862	6564.21	3461.37	1710.17	2513.47	19107.9	708	2331.28	51243	448541	3501.68	96401.1	8012.43	13586.1	5132.85
	Infants	Inf_51	366346	35209.8	7765.33	23551.6	2270.37	897.54	55552.8	425320	1267610	2451.51	5858.4	9548.18	4456.77	15215.4	3310.8	21576	8671.91	505718	4008.21	19563.5	4020.05	473952	34357.7	3129.91	13114.4	677530	35563.7	4702.6	8940	24323.3	5483.76	26000.2	665.09	2666.77	539.689	3035.59	3434.85	29125.1	1821	1342.62	56798.4	211230	3201	34119.7	1801.59	29193.9	99841.2
	Infants	Inf_52	55587	128309	14914.8	169765	823.364	814.048	79939.5	44124	3528720	1363.18	39324	16636.8	2007.79	165405	28601.5	31680.1	1972.13	151900	1914.3	27860.8	8828.62	497679	5696.03	4197.28	208999	47952.2	51859.8	2177.71	11945.8	159610	5325.7	143798	479.51	14781.2	1891.37	7986.77	3103.01	4838.95	5679	533.541	36294.4	298100	1330.87	3217.27	4222.57	0	9253.73
	Infants	Inf_67a	9826.13	44554.9	17449.1	86167.8	0	491.676	178719	44181	3537470	2544.18	27724.1	20678.5	3185.09	264700	359284	39138.9	2607.93	15291.9	846.072	38689	27667.3	322730	8051.07	16792	18340.6	22970.7	43424.2	6508.59	15157.4	276776	11650	1372610	4886.16	6679.13	16190.7	4882.7	15013.8	7108.86	17439	1539.74	50993.9	253349	1165.25	4334.51	3222.79	1511.54	3365.49
	Infants	Inf_67b	13206.5	13895	25714.9	27270.8	0	264.392	39839.2	45023	1403450	2608.34	2236.67	14726.2	3126.11	41762.6	427892	27500.5	1571.34	70818	960.693	25249	9643.42	124383	4737.17	7135.09	13995.8	30025.6	145364	358.861	78937.8	112363	8153.12	1111050	3373.86	10134.1	6725.26	5256.04	10018.6	13166.5	8422	980.395	471822	262482	1195.81	5737.08	1769.07	636.328	3369.92
	Infants	Inf_53	288601	12423.4	12810.1	793.469	449.386	96.2478	2099.76	94473	2124530	2031.7	0	10286.4	14271.6	17922.5	3227.44	27609	1144.45	110548	2249.89	4045.46	5010.54	844328	8873.53	1016.82	7873.47	61110.8	400375	1023.98	14795.9	25131.1	6014.66	1508420	1899.6	18432.5	715.088	1548.77	10155.1	6144.94	407	664.604	34170.8	319948	1640.43	25774.2	1938.76	0	127317
	Infants	Inf_54	30084.1	19051.3	47829	0	1166.77	516.028	4139.35	291466	891361	1226.15	196.707	7320.57	3211.05	169271	17752.1	27078.3	2123.13	158077	2102.18	17578.2	11407.2	413612	4207.58	3545.88	19227.2	51321.6	49997.1	66223.3	10701.5	13583.5	20831.4	706014	661.632	25779.8	4014.55	11094.1	4964.58	1969.37	1397	1971.11	127986	202669	1523.11	60017.4	2321.99	0	4172.86
	Infants	Inf_55	39944	12289.3	57254.8	409.719	1611.06	441.812	4134.23	17366	414743	1110.51	255.719	9097.25	2193	56516.7	16544	20322.1	1722.35	4463.01	1666.15	41469.7	42364.1	263638	6079.18	8690.65	2950.45	16353.3	226285	2475.79	14716.5	62581.3	44242	1367290	2205.05	94252.4	16480.1	8032.42	6268.39	28759.5	803	63.9836	19812.6	301414	1511.28	7993.43	3064.41	1698.26	4347.6
	Infants	Inf_56	1888.91	2152.2	31835.4	692.482	10.1902	1080.76	3248.23	3392	729498	1184.96	113.396	46032.5	1991.27	98335.4	1275990	40046.8	30451.6	64065.6	820.075	174699	468858	577707	1786.34	26947.2	51212.2	16538	142988	1609.61	13430.4	281751	11307.8	1795370	34283.8	55281.1	172977	4967.48	188958	75437.2	3549	992.779	26866	400803	978.932	2707.84	43361.3	1882.9	954.46
	Infants	Inf_58	3192.22	13578.6	25733.6	1056.04	1363.44	534.581	3121.48	4109	499461	480.005	200.178	64688.2	3219.3	163318	187627	50460.4	2413.78	4778.26	1573.98	28304.8	37298.2	743865	1866.58	6349.36	2503.48	40534.1	7487.75	2219.79	5523.64	109365	8090.83	112568	1929.57	49596.7	7452.62	10479.5	38392.9	9449.39	1532	321.982	149860	51617.9	1222.43	2465.15	10521.1	1379.06	4126.41
	Infants	Inf_59	145650	67394.6	36458.8	594.38	1152.51	594.881	2321.26	1545750	397556	815.057	264.976	28236.1	898171	14122.9	18767.4	41714.4	6300.13	89108.3	2425.96	19085.1	5735.42	949621	9259.69	5147.66	11895.2	527232	95215.2	3523.15	9235.67	131268	4686.02	94605.6	477.205	12237.5	3844.06	6124.98	5315.25	3289.21	1965	1331.27	60512.2	514262	6510.44	83899.4	2346.03	2780.02	41695.4
	Infants	Inf_60	7306.17	0	2346.04	2966.13	101.902	1639.69	1748.95	1857350	222309	243.171	224.477	7784.39	1054.62	4848.43	3961.51	5139.09	308.819	649.09	840.163	2348.64	978.038	96259.6	3438.28	2471.28	2536	92892.3	63076	0	14457.4	5697.7	1589.9	6981.79	804.562	1412.72	510.252	1829.18	2101.62	0	59	54.6957	29257.4	80870	4332.73	4629.68	220.603	802.19	13732.9
	Infants	Inf_62	0	311.977	32835.2	780.485	137.567	652.862	5442.74	2459	1914320	3529.54	0	41247.5	1192.64	281692	2840500	58226.5	5285.12	2681.12	5801.97	46524.3	144445	709601	437.308	6469.24	15953.6	22824.2	30664.7	714.215	9372.53	241419	21167.1	1072440	1688.66	81783	15669.4	6129.87	21328.1	2156.34	2939	775.028	25434.9	569512	762.048	906.258	1630.48	0	6081.78
	Infants	Inf_63	288429	9404.03	14232.3	881.472	1102.57	489.356	2723.29	306341	807817	571.887	0	10557	3987.27	86280.5	13164.8	37581	2501.21	5853.18	3898.31	6718.51	8875.66	1158740	5910.67	2055.31	4746.74	71622.3	21559.6	9608.59	6795.11	14993.2	3678.16	566778	2062.12	11298.7	414.579	3501.85	16456.4	469.492	992	3137.26	91522.2	446792	1391.01	26326.3	3618.74	12933.1	75757.4
	Infants	Inf_64	470832	13332.1	38399.1	533.788	1845.44	1411.25	3054.9	5520390	802223	348.518	348.287	24878.6	5064.3	37945.9	64609.7	53006.8	460.958	3019.1	3078.24	18395.9	2259.03	727082	6153.4	5488.53	9884.85	1796480	79699.6	3687.97	11390	181231	4655.34	39687.4	489.884	47028.6	2016.47	8826.37	4060.86	1497.11	1917	1060.89	42308.5	470401	5079.01	87143.9	77.7768	8065.71	486593
	Infants	Inf_65	2538.98	3420.84	14425.8	0	0	310.776	1298.27	0	730318	3006.76	0	12736.9	1413.24	25901.9	272269	20861.5	16495.7	22298.5	311.959	16498.8	24225.5	236558	2574.7	3277.23	15241.2	8563.97	198323	2332.01	17360.8	64691.5	13860	1611740	2058.67	22020.7	10252.9	3990.94	11847.2	4402.7	2586	429.31	21088.9	93110.1	1060.76	2947.25	4038.74	0	2563.66
	Mothers	Moth_01	536255	9455.86	13463.3	136822	1933.41	140330	80166.1	110086	814622	1645.75	22620.3	8356.42	17516.2	19104.7	13045.9	25612.7	5705.91	155174	12656.9	55350.5	4612.26	347336	27170.1	14844.2	0	243349	7031.34	727263	337711	12841.9	25221.6	37787.9	1869.28	4356.69	5352.03	8544.47	709.178	20717.9	1584.95	2195.06	53641.4	379619	4429.36	129647	1906.12	145969	205233
	Mothers	Moth_02	339919	3595.9	8958.53	18109.2	52785.3	39049.1	8965.51	165524	481691	704.801	1851.59	7743.2	22053.9	5648.93	6116.98	43577.1	11667.4	117209	3152.02	7544.71	1211.47	366131	140652	2189.93	7283.38	149418	11518.1	24945	13763.8	87144	5379.08	8251.64	0	9396.29	358.673	5128.97	740.554	22143.4	693.67	3821.95	46290.4	427330	5687.74	5540.33	960.703	70781.8	52853.2
	Mothers	Moth_03	666113	8735.01	12292.3	57651.5	83176.4	174278	74740.1	357815	878801	3020.06	4586.82	7461.03	62095.2	5539.44	2812.92	19637	7982.06	234826	9357.7	23534.3	2329.78	291222	258785	7478.87	3198.65	588139	64193.8	247617	62183.3	6543.74	15265.8	12647.6	0	7337.98	611.197	8495.58	1046.67	33642.9	963.507	5860.81	42581	477689	7491.46	16327	2290.2	300560	62340.1
	Mothers	Moth_04	955781	32319.7	22443.9	35804.7	9025.35	44150.2	27370.5	160827	1157750	4964.04	1420.94	41911.2	27190.7	5685.91	12156.4	41157.7	5862.64	225718	9347.79	74566.5	3223.09	962987	109119	19803.8	26984.6	518218	109746	29911.8	17287.4	29581.6	9136.41	35325.8	281.79	7618.23	1267.35	6462.78	2347.97	20369.8	2109.63	2256.26	130363	703892	4834.43	288662	3406.27	567248	129865
	Mothers	Moth_05	644839	383603	15101.7	324288	6173	3810.1	106916	273306	3075150	2891.02	166383	64007.5	6474.01	66486.1	23477.4	37068.8	8863.86	260867	5688.73	29369.4	5622.14	783634	44295.1	21890	60884.7	540054	2815.57	670389	35466.2	23826.7	21874	54246.5	0	5923.37	1428.27	12739.9	1862.05	4620	9572.38	2741.32	51614	414236	3636.86	211320	2082.88	962983	292226
	Mothers	Moth_06	553268	19189.5	21911.4	43321.7	62991.1	88135.2	29688.1	283223	639142	2662.18	6742.1	21156.6	40527.3	6919.5	4076.03	16669.9	9497.85	157883	8644.8	45534.3	3091.72	477446	224600	13791.3	2472.34	95986.4	128069	28460.8	38867.3	3046.14	16085.2	30018	335.41	5903.29	424.593	4486.51	1257.86	35588.3	2049.67	6111.1	49704.9	257985	11570.7	319393	1066.66	322187	95144.1
	Mothers	Moth_07	461514	91894.9	18512.6	273879	2407.26	21328.7	94283.8	176807	1784200	1365.78	25071.1	40148.1	43395.7	19081.9	19301.5	53538.6	3642.27	207930	6891.14	98927.4	8288.7	551633	33190.4	38509.3	66281.6	268311	4664.09	19393.5	33767.9	23873	5906.47	44661.4	1625.14	11833.4	2929.22	6707.23	2930.04	17339	2583.89	1849.77	89898.6	581632	3711.4	123654	7118.17	586214	565018
	Mothers	Moth_08	199875	10789.6	24987	45728.6	67957.7	20271.9	22323.8	299726	481504	3279.33	2564.6	13493.7	80125.2	5008.32	6161.63	20391.9	7213.23	212413	6312.43	39466.7	2869.59	485699	149858	11899.1	21879.2	169837	12879.9	81429.7	26018.9	15312.5	19139.7	31616.4	0	2614.01	728.501	4413.94	765.896	21076.6	992.126	399.185	38372.9	419009	5864.29	191810	1487.41	278535	73515.7
	Mothers	Moth_09	812545	9538	22565	82299	115731	190743	59128.8	397233	1123250	3240.38	3326.36	18748	57462.7	4756.62	8604.43	32681.8	11185.2	240207	9112.95	8951.38	2128.19	530810	190088	3937.03	4871.08	168850	60011.9	197086	51338.6	31093.1	20442.3	15668.8	157.437	8551.73	598.013	7783.6	1292.85	10085.9	1246.97	707.937	40266.4	442609	10495.7	352486	1156.82	138886	67830.5
	Mothers	Moth_10	1247470	20456.8	36179.4	157871	108903	493592	296459	819128	1100720	2362.73	12001.3	6789.71	85810.7	4909.49	4340.4	16032.2	54919.9	592033	14458.6	31196	17501.8	373821	220064	5880.66	12343.3	543477	23456.8	249069	49228.2	3458.74	33733.3	39952.3	1386.7	7133.3	1507.37	7552.13	3721.68	54046.1	1700.79	5135.51	57428.4	443929	12981.1	30250.8	4777.03	462655	146899
	Mothers	Moth_11	662038	19516.3	36983.1	37378.7	2494.42	2640	39917.1	105298	1076740	2010.94	4283.13	12992	30887.6	20388.8	7299.02	37664.1	9367.95	202903	9854.07	21139.1	4793.79	743971	39925.6	6397.52	3996.61	515510	131681	19644.9	10382	17852.7	7201.16	27900.1	0	16680.7	443.861	6985.3	708.776	10174.4	1463.66	5535.61	34356.9	718710	2288.24	493943	3298.28	175069	374350
	Mothers	Moth_12	473037	19368.6	15938.4	287720	3040.6	2886.67	75164.6	93592.6	1455020	6575.71	12457.3	15754.7	54076.2	37024.2	4953.75	21107.4	4301.67	152270	10136.9	48937.2	3224.05	656146	45074.8	16577.2	21278.8	129075	72204.7	21710.7	113250	4580.78	19419.2	26692.2	17488.1	12250.4	1734.2	6212.98	16004.6	22789.6	1233.34	3343.29	71793.8	511471	2901.25	141295	2780.74	584802	567233
	Mothers	Moth_13	820003	43903	30569.7	56790.2	3221.42	3879.68	305044	120103	1638220	1993.89	3396.44	19032.9	32968.2	33711.6	8949.88	34527.2	7947.47	355046	13093.8	51627	13296.5	634439	40279.7	7264.05	17133	324544	18236.6	27313	12405.9	6850.5	24747.4	31812.5	9854.67	27379.7	10930.6	8865.31	17095.5	51545.3	2350.85	2973.34	111702	605814	3299.46	126480	4035.36	1034780	824754
	Mothers	Moth_14	390678	17228.2	7598.39	26858.5	1753.51	1953.75	18224.3	302760	529213	1544.72	1228.98	28609.4	25503.9	5140.56	4209.98	25932	3267.38	174175	6368.85	4061.67	2933.12	531588	33499.8	1337.87	9251.18	137232	15500.3	7379.08	33546.2	6355.22	4868.68	10786	815.138	4224.7	700.781	3575.15	7407.15	6939.73	791.793	3031.8	48620.4	333090	2388.28	116414	965.288	7050.06	322787
	Mothers	Moth_15	377094	15057.4	19877.7	35407.2	52789.9	99882.4	69698.4	899196	884278	2152.14	2793.13	14505.2	32951.7	8268.99	16871.6	38460.4	5208.18	134483	9397.35	58091	1575.48	179465	166444	16158.2	8944.2	484553	5305.81	111134	28477.1	43142	19304.9	17434.1	434.664	6040.06	298.161	4899.8	697.11	12186.8	2090.55	2280.02	44895.5	345780	7491.46	28663.3	2006.47	32469.3	415090
	Mothers	Moth_16	945706	47055.9	43714.8	101882	1335.3	7221.74	56564.5	79545.8	1614450	2546.54	8968.47	31017.1	26227.3	34636.6	18435.6	45493.2	5008.38	213379	11390.4	57530.5	5378.51	732605	63339.3	18103.1	30421.5	498212	0	311052	42140.6	27010.9	36275.1	53632.2	780.913	8044.81	774.814	8202.99	2669.78	13889.2	2225.47	2755.02	87686	606359	3839.89	131654	3365.01	711212	355632
	Mothers	Moth_17	752727	42435.5	31901.8	24693.9	1289.87	83459.9	21103.3	63560.9	1298720	3711.47	1792.68	118264	31979.7	34188.7	20932.4	54533	5170.76	187059	8819.41	16280.7	4332.81	1581520	104123	7963.82	43453.3	477517	13813.1	29362.8	3632.08	27321	8637.32	37841.2	224.177	9077.79	951.615	17198.9	1279.18	3851.72	2224.11	2459.97	55188.6	806611	2432.42	200022	1821.06	293140	331837
	Mothers	Moth_18	512197	53012.8	19400.3	83637.3	79850.2	1352.89	48904.8	116391	1295470	2490.54	8046.23	42022.8	50283.6	7633.35	20038.2	48443.2	10734.1	346667	6658.59	36330.6	7174.21	848115	90158.1	6903.74	27540.5	330656	443260	209838	746077	63996.2	11434.9	365146	0	4327.04	311.345	7645.33	2700.75	14302.1	3250.3	3640.17	45730.7	616379	3615.28	313133	2037.55	287734	102506
	Mothers	Moth_19	935685	19619.6	29663.9	21530.7	46167.2	45792.1	39731.4	92551	1020760	1712.7	2368.57	34978.6	27264.6	20283.5	7267.3	46695.8	14252.1	310424	11137.3	19897.3	1619.91	619074	137133	4980.1	16561.7	129065	18086.8	292611	84317.2	11848	4978.45	12546.1	0	4133.83	833.297	11440.5	3265.92	16284.1	1251.06	5439.7	51220.2	477261	4287.14	204831	2553.05	726952	224455
	Mothers	Moth_20	304728	22945.1	19579.5	84219.4	24732.8	140762	83195.1	221581	1374200	2581.84	13162.2	6821.06	27086.3	21343.7	5530.67	21543	22852.6	474566	9618.47	41473.7	7406.85	486647	148127	6101.87	20859.5	607863	10895.1	62834.7	14606.5	5487.02	38998.1	27700.5	0	3666.12	1331.58	6808.84	3577.67	73553.9	1668.08	4532.63	49065.7	458380	4583.35	350972	8372.79	573296	200411
	Mothers	Moth_21	910138	10715.7	16081.5	14450	161039	393800	43186.9	369446	789286	2714.52	3518.32	5783.66	97496.2	5758.43	7296.67	27273.1	42681.4	529043	7494.25	40115.5	4898.89	600716	311396	8999.66	4253.24	193806	9196.27	140170	18820	13894.5	24879.8	16917.9	182.536	5143.86	1339.02	14655.1	7522.2	34305.2	1554.97	3164.25	53178.7	410643	7743.53	20307.2	6833.93	273138	158874
	Mothers	Moth_22	180956	12561.7	8980.55	119826	70944.5	3793.66	140862	55007	1737480	2198.4	19934.8	8817.49	29914.7	13974.1	5662.26	18998.3	9118.02	203982	4503.1	15366.9	1515.77	769319	169968	7987.64	1098.17	252279	65822.2	736602	198091	7052.26	5166.32	27249.7	94.6907	3744.55	361.715	2760.05	1989.96	11229.3	787.704	4926.33	57581.7	509849	2340.22	450350	3182.65	268215	35565.2
	Mothers	Moth_23	487126	19959.3	19536.4	32794.9	9553.91	110805	44889.9	327909	1001160	1461.95	8018.81	7556.01	24054.5	58099	7414.17	25015.4	7096.03	199087	8724.1	92681.8	18335.4	547464	72780.9	26428.9	418198	610027	53687.4	55142	22529.4	9586.57	8693.9	29331.5	1214.44	4623.54	1018.89	9363.39	9010.14	45551.3	1225.17	3827.43	50410.2	494806	3272	243170	9353.36	1809710	477684
	Mothers	Moth_24	960010	34208.1	22715.1	65676.8	90954.6	15809.7	55499.7	209975	1935070	2884.94	10684	38916.1	59755.5	14951	5028.95	22204.9	7350.19	381093	10043.2	44039.3	3776.75	364423	272470	15912.8	6866	282128	67786.6	286043	69885.4	7643.46	10599.7	22091.6	570.426	3408.83	927.613	8432.93	3234.54	42754.1	3197.15	2517.52	58261.7	463987	7843.57	15944.8	2869.88	505297	141380
	Mothers	Moth_26	129631	69666	15594.1	165396	1571.76	2335.78	90950.1	3033500	2395970	1356.04	32653.2	20833.9	17604	120498	20994.7	39837.9	2533.14	108112	6498.47	7838.58	36420.9	808916	38662.3	2315.43	10047.2	1083900	14875.5	9959.92	36659.4	4948.73	11886.5	34832.1	1363.32	42799.8	3118.19	7936.39	7989.62	1295.57	1634.01	1144.57	100782	454670	5885.87	19842.1	2274.92	29939.5	249300
	Mothers	Moth_27	598503	127837	30911	151656	11298.2	3111.21	235108	501555	2077440	2964.06	9882.58	30730.3	12286.4	44875.1	18225.2	31865.3	4632.08	204754	14365.6	94273	25727.4	675837	51315.9	41619.4	28399.5	446342	49260.4	30058.6	40912.5	10515.1	43156	49986.4	5085.34	38369.5	10995.1	8636.14	25172.8	62365.4	2506.21	1708.18	99293.5	763935	3947.78	109025	4626.25	1141470	622348
	Mothers	Moth_28	783770	106840	18784.8	61404.3	2347.91	10739.6	20012	191141	1447480	2641.48	3334.48	53014.7	46598.8	3960.3	10914.5	31353.9	3795.47	286624	10352	17416.9	8042.68	801407	77576	13955.1	19073.7	322589	5567.85	286092	14040.7	10912.8	26412.2	30307.1	3642.74	22774.3	1162.56	8639.19	13972.4	11185.2	3184.89	3137.76	76644	697631	3629.99	129007	2697.71	316810	967796
	Mothers	Moth_29	536255	29877.6	31760.7	55319.4	40300.2	99776.8	37537.1	267627	1079050	2747.39	1766.27	50057.4	30287.7	5430.65	11175.3	31374.1	12777.9	384673	9128.97	38808.7	4723.09	1200230	209671	13417.8	31745.3	133286	4668.55	79318.7	12999.3	10599.5	19457.7	52938.9	0	6129.97	726.134	5973.87	1052.3	9088.77	2831.92	2606.12	70338.7	683721	4889.36	275949	1366.68	264901	235981
	Mothers	Moth_30	1211390	158791	21917.4	84896.2	21137.7	119150	38207.6	453102	5613650	3401.06	26854.6	44166.8	10197.9	29810.3	10092	34635.3	11118.8	196760	18633.8	28304.2	10996.8	1021310	96433.5	7201.51	212359	723413	221880	2450780	184739	11877	14318.6	80401.9	0	9245.17	286.33	7778.25	3924.82	5111.08	4241.07	3488.53	71966.4	417562	6077.13	54178	2506.69	966336	468843
	Mothers	Moth_31	772200	36213.8	25564.5	89642.8	100926	168519	41224.3	136233	1094410	3453.4	11490.4	27964.8	41296.8	13354.1	6035.91	25929	8253.17	254125	8442.75	44004.6	4315.13	790146	197151	10130.8	43846.5	561190	67812.4	503551	214422	11832.3	20735.4	51543.5	160.86	2989.9	1159.52	8050.97	812.156	19828.2	2844.19	3646.56	52090.3	511062	3984.07	29191.4	3872.36	783080	329392
	Mothers	Moth_32	530900	33191	20322.1	75036.6	5890.17	32138.6	65923	93012.3	1190360	1767.48	6576.54	45682.8	12825.4	7014.06	9690.12	36972.8	12725.7	437799	10477	46312.2	8768.8	484086	106445	12936.7	18745.4	346077	6612.44	210149	18523.8	50703.6	6247.12	29839.1	319.438	8791.81	807.605	7921.87	1753.03	7542.49	2139.61	760.919	22003.5	547939	2546.19	213886	2765.46	58810.2	169958
	Mothers	Moth_33	259572	5612.6	19476.4	34220.3	39009.4	113406	29143.1	225292	710342	2848.42	3029.78	7137.36	37287.7	3213.74	6437.76	21621.8	12305.6	335908	9114.48	58386.3	2815.13	516684	275839	7506.09	71474.2	109784	9770.25	12114.2	7774.76	4735.41	8878.37	17146.8	0	5222.29	595.309	5802.75	714.81	61403.9	496.063	2709.34	35460.9	420706	7149.16	8914.71	1668.24	102370	27887.1
	Mothers	Moth_34	684916	28936.1	19263.2	267420	24338.7	64333.5	90443.2	444006	1007910	2628.09	14507	16045.2	26148.2	14476.8	9417.52	28580.8	3226.43	99856.5	9856.35	14875.7	3327.23	947975	115299	5145.58	16567.5	680403	255085	468338	142497	7083.68	13679.1	88023.8	0	6037.19	721.402	6251.17	905.479	16878.9	1771.65	2982.47	55203.1	498154	6787.24	22731.4	2833.21	503084	158099
	Mothers	Moth_35	320250	23808.1	16487.9	143587	2723.46	653.359	135856	79054.3	2098160	7056.53	41823.8	8787.06	33036.1	26696.8	6304.98	20091.8	5190.53	241568	5673.48	102757	3970.23	522959	74511.6	13423.8	14417.6	760784	80166.5	107584	106564	7561.6	41087.2	39508.4	315.445	3931.06	995.223	4327.62	5717.27	49316.9	1639.46	3569.83	75624.5	523296	2055.79	154465	32664.4	483862	283571
	Mothers	Moth_36	560876	17014.1	20616.3	125549	31033.8	502979	60009.3	69266	798813	4503.91	7624.72	11446.5	28747	16831.6	6653.95	16171.6	8185.39	216540	7655.12	73094	4794.27	406125	75782.5	33741.5	10506.2	234505	267064	266454	129102	3120.56	28983.4	44995.2	0	6140.49	892.118	4257.34	2740.17	22181.1	1463.66	5626.05	49912.5	373471	2333.36	104099	2576.48	131953	473690
	Mothers	Moth_37	977786	31244.5	35257.6	103748	86616.7	74889.7	114241	414604	1499850	2458.89	4369.46	23835.5	32278.8	15311.5	6464.78	15959.4	4915.9	217228	10576.1	47138.3	2331.69	471793	272661	67193.7	7247.55	475471	1076430	853060	1049210	4614.68	13826.3	22489	123.212	12052.4	1302.85	6671.33	1729.3	53074.9	1770.29	4563.68	53254.3	645534	3586.84	212903	4477	544176	230421
	Mothers	Moth_38	875254	69039.3	47913.3	89366.4	2958.07	18058.1	27840.2	156268	1327560	4020.65	8371.25	47179.4	54047.5	21421.9	9586.72	37351.8	6440.86	205509	11423.2	30625.6	4057.17	757682	46095.3	11236.4	21957.6	172023	7508.18	30111.4	5502.41	15628.4	23880.5	74447.2	213.339	7206.95	709.57	8128.89	2419.98	31628	2766.5	3722.38	55331.2	548158	2614.85	166655	2415.51	232031	398121
	Mothers	Moth_39	5359.44	1700.12	27432.1	115406	699.18	1346.57	103043	15833.4	584913	2479.59	3155.72	20843.1	2817.93	22383.1	122946	59253.5	3230.67	3816.65	1175.72	25112.4	13213.4	1187140	29202.6	9470.14	236873	63634.4	45963.5	5158.86	8907.25	3352.07	17671.9	414153	960.026	190162	2314.64	10684.2	6456.62	3785.39	313.446	915.294	59134.7	570305	2105.81	7353.5	3583.53	835.6	3176.83
	Mothers	Moth_40	940606	67174.9	41372.8	68833.3	1454	2006.88	31690.9	84068.6	2196810	2662.18	9546.39	139860	54572.6	28679.8	11746.3	47177.9	2399	158923	17339.2	91604.9	8828.51	1485410	58481.4	67748	42116.9	325950	18303.4	22778.4	11007.6	11077.4	6607	97218.3	2191.58	12574.6	2955.58	8212.16	16205.3	14400.4	3627.8	2417.95	77314.3	623689	3062.1	103952	4729.15	1034760	298984
	Mothers	Moth_41	753829	72176.5	26511.3	36382	4574.34	96579.6	30022.2	226951	2127610	3124.74	6317.54	62101.5	51641.7	29141.2	12375	37721.7	13565.1	371877	7594.89	71234.8	6820.23	753574	82521.4	46830.5	43966.6	411717	20410.4	20049.8	21141.2	10941.8	9117.17	52596.5	419.833	7649.79	1244.71	8699.54	2971.07	24852.6	2872.8	4799.36	64486.4	651835	3959.55	535036	6142.69	8469.08	413040
	Mothers	Moth_42	410163	7023.82	20499.2	98866.3	170976	351567	61437	313091	1061760	3201.43	6593.81	16912	50327.9	3956.03	9397.55	37892.5	41167	402571	4617.47	11444.8	3339.17	725462	260658	4269.69	10194.4	79887	8975.23	19958.4	6160.19	6654.54	20644.9	19137.4	0	5519.75	742.023	4122.12	1189.47	30377.1	1058.9	8173.71	48236.3	451398	7106.98	16058.2	2380.36	97915.3	61841.2
	Mothers	Moth_43	549275	28453.4	19681.6	38715.1	37944.9	74882.1	27752	93093.5	1251100	1329.26	4811.29	77355.5	62876.9	53274.2	179526	70939.1	7037.43	205883	3432.61	97353.6	4716.88	459017	89436.5	41815.1	47086.8	338330	18879.2	652071	175639	68699.3	6338.78	91621.5	0	6274.4	624.043	9805.7	2678.22	46016.5	5339.49	6426.24	41705	620806	2801.21	127817	11073	376283	257962
	Mothers	Moth_45	411927	41699	18170.3	418121	1785.04	1269.4	187162	1109520	1733800	2766.86	41694.8	17222.8	20739.3	68763.4	8351.81	30199.8	6497.34	227321	6705.86	101810	16441.7	737555	62467.3	80372.4	6464.11	224639	0	18543.3	16880.7	8357.04	10049.7	45017.6	1122.6	16804.1	7075.42	6607.93	5864.09	40434.7	1849.33	1900.01	58284	483814	2707.05	87793.8	6949.56	364357	1986370
	Mothers	Moth_46	797243	29369.9	56907.9	110123	98580.6	103435	100499	691353	1683150	3774.76	5444.06	20944.5	47354.4	4223.37	14562.8	39586.2	38514.6	435140	11464.4	26761.9	3965.93	805514	312902	14006.1	19399.1	282011	566915	208775	98987.2	15621	55457.9	26475.5	1057	10640.6	2563.44	9682.71	1380.95	15372.5	2759.69	3008.96	71600.7	619834	10794.8	40621.7	3144.95	323688	76029.9
	Mothers	Moth_47	1784270	65067.7	32275.1	57750.9	103602	282292	49474.2	458801	2051880	2856.94	6775.61	21349.4	28975.7	23770.3	7651.52	30192.7	7618.47	139951	17079.2	23599.6	8797.94	558247	131904	17183.4	21149	353208	146564	1136240	443020	10337.4	7398.08	64770.9	0	24472.1	1489.45	8497.1	2514.91	18614.2	1797.55	5674.46	46243.8	598779	4164.54	668536	2476.13	1544740	340066
	Mothers	Moth_48	261901	20710.6	17771.9	14705.6	2121.65	3755.71	29949.1	11246.8	1174340	4164.29	3294.87	16332	30581.6	5308.36	4419.13	12704.3	6780.45	198361	6723.4	164312	17726.8	458939	24157.2	46082.6	17510.7	53604.1	0	13801.5	10763.8	3727.47	13951.9	34747.7	984.555	1438.52	1832.58	6147.28	22315.2	74758.5	1082.07	2414.29	49893.1	183152	1782.14	47140.5	14832.3	15583.2	843464
	Mothers	Moth_25	926469	19538.4	15537.1	147644	174584	503267	86104.2	299112	1166630	2377.33	11041.5	33626.7	50422.7	5668.84	14929.4	35879.4	13767	264679	6510.67	35839	3665.93	794934	313600	6173.76	31012.2	76998.6	35372.4	180984	52977.1	10528.4	19839.1	32154.9	0	3943.5	273.146	6664.46	3059.16	13216.8	2314.05	4783.83	44723.8	402705	6863.74	369805	2220.42	83246.8	331031
	Mothers	Moth_44	387881	16380.9	20693.4	25178.5	77078.5	123926	17872.2	145463	843689	2221.52	1603.76	20377.4	34711.5	10399.2	10789.9	33677.3	5250.54	188491	4716.59	33456.2	2365.13	439311	74154.6	12273.1	16366.1	233084	39213.8	19946.2	29084.3	44428.6	13979.1	41444	0	10712.4	175.449	8833.99	1627.93	2689.12	1458.21	607.456	43102.8	503549	4791.28	256384	2803.66	125634	651342
	Mothers	Moth_49	112213	30004.9	14184.9	24745	3061	13663	15224.8	347446	1828800	1765.05	3527.46	12036.7	9673.63	37328.5	6897.18	12789.2	8268.7	281995	4277.42	35580.1	4780.42	329477	26359.1	3692.43	63384.1	132134	1851.2	11653.8	8956.93	3086.65	5174.24	17969.2	418.692	3552.3	1806.88	5373.43	6510.52	62851.6	1000.3	1351.02	34586.8	369097	1730.16	54119.2	6498.75	589110	114125
	Mothers	Moth_50	457072	25807.2	14390.1	64272.2	8534.82	4631.07	50379.8	143425	1540020	4115.6	12928.6	10121.4	30822.4	49433.3	3297.01	21772.4	4151.29	103387	13520.8	30421.3	4560.19	368765	62029.4	10271.6	26183.8	590345	13227.5	1467300	258210	6303.95	21030.8	210575	0	3603	767.377	6729.39	2558.75	7844.32	1691.25	4142.58	50110.4	501891	2647.22	194904	3528.01	1213270	490159
	Mothers	Moth_51	530663	29727.1	29666.9	94051.6	79034.2	50412.4	77694.4	666288	1551950	8276.24	4717.84	56632.2	34828.9	8978.57	16992.7	37006.2	8731.13	336070	13727.4	41081.8	10393.5	967917	101532	7062.41	53201.3	395586	151729	134725	79884.7	14326.1	36609	59014	635.454	15869.6	2050.96	5472.74	3060.37	54860.6	3685.04	6964.28	68972.9	791554	9648.27	613017	5708.7	97150.8	122818
	Mothers	Moth_52	404532	6720.16	21327.9	98934.5	61979.4	504075	55055.1	148264	915714	2608.62	5779.23	15066.8	30046	3357.36	8085.09	25264	24351.4	300977	4407.8	27767.6	2903.51	536231	210480	9428.88	31131.3	52938.2	222046	187192	122361	7273.03	26910.1	42202.8	0	3742.64	550.348	9730.84	1707.58	16552.5	978.498	6915.86	47363.3	305485	5500.41	17561.7	2056.9	238228	215086
	Mothers	Moth_53	1464900	48612.1	18574.6	158775	9455.62	242040	68927.5	125115	2385260	3082.14	38578.6	30909.2	29162.6	15672.7	3289.96	16243.4	6053.26	240598	18747.4	60106.3	3564.65	505533	231966	16632.1	56636.3	172456	277968	1017330	501507	4131.8	7134.39	21491.1	0	2214.21	428.649	10023.4	1155.68	35130.7	3176.71	1020.34	56633	326879	3150.38	727793	1780.31	1058750	154109
	Mothers	Moth_54	351928	10392.7	28859.3	10109.4	53134.9	54889.8	52825.8	85999.2	653033	1300.05	1418.91	12650.8	9410.18	12144	8906.4	29077	5808.99	174973	6530.49	92040.5	2492.68	268600	72487.7	43031.7	8705.97	207782	13591.2	282706	189190	12087.8	13025	10767.1	0	5139.07	713.627	8067.02	746.99	28138.7	827.226	2921.27	52962.4	445258	2687.43	211223	7119.7	101891	123126
	Mothers	Moth_55	425622	124068	32215.1	32309.3	29278.4	34571.1	35014.5	365663	4444500	3022.49	4537.05	17420.1	46570.1	77085	10160.1	33868.3	6771.98	277153	6865.21	34703.3	5364.65	787599	85541.1	8588.73	174779	471063	15257	1497420	87121.3	16361.8	32179.4	23913.6	317.727	25429.5	1193.32	11253.3	2573.64	4111.87	3051.33	4200.12	162844	659113	5000.19	227942	3262.62	700148	142549
	Mothers	Moth_57	520531	214795	43594.7	44468.8	934.712	4361	15265	4116250	3934370	2619.57	5126.15	76779.1	6494.01	90747.7	12830.9	35429.6	3984.68	60420.8	6002.87	39424.8	22977.7	857066	34863	7589.05	47447.1	1692250	107123	13938	10552.2	4622.13	14489.5	45103.6	11529.4	42374.2	26956.6	11964.5	9715.7	8503.36	4453.66	777.361	73557.3	447716	11459.8	44178.8	2308.54	34832	375108
	Mothers	Moth_58	888330	92778.1	12374.4	89571.8	1754.44	604.658	77757.5	95314.2	1834180	2346.9	6759.36	13158.9	25242.2	27104.9	6047.66	25432.8	7820.39	416313	11683.2	51445.3	14661.3	455950	69692.7	29166.4	29594.5	170326	49102.6	129391	24700.6	14456.8	8844.42	19844.5	6388.2	14860.6	1781.19	5801.22	28906.2	22278.8	2307.24	3376.18	51223.1	530785	2486.36	222636	7264.87	1143760	855539
	Mothers	Moth_59	447762	24163.4	15640.2	60202.3	1954.74	67081.6	23919.3	35738	558950	2519.76	2901.8	21168.6	16551.9	7813.23	7281.4	29438.8	5645.2	185768	4726.51	35093.5	3348.73	307630	41829.5	50863.6	12920.5	88990.5	62649.2	22092	18748.3	21915	5121.05	18836.3	12208.2	50145.4	1235.24	4456.72	11208.1	16557.6	1544.06	1398.52	19560.9	551178	1385.89	85419.9	4147.93	140513	4940.12
	Mothers	Moth_60	324611	39661.1	20600.3	76120.3	1841.61	8986.38	27790.7	192255	1632980	1768.7	6552.16	17629.5	14071.4	22536.7	16186.6	48343.1	9908.04	182155	10158.3	9735.69	6202.07	569521	45058.6	1310.22	9578.5	445166	265847	444797	87137.8	29152.5	16095.4	37024	0	14273.3	885.357	6506.32	2240.57	6023.58	1913.39	3289.4	138752	543182	3185.69	180503	3712.92	456657	366926
	Mothers	Moth_61	679796	36564.5	27342	12855.2	70710.8	77291.2	35787.5	522981	1596770	6408.94	848.094	29064.9	33072.6	7967.52	5916.06	20174.6	3412.11	157664	15372.8	16269.5	4544.43	606498	158569	16421.5	21275.9	513644	48612.4	101887	26617.8	3820.08	25849.7	21769.8	879.026	6477.17	1356.94	3734.05	1858.02	43886.9	2344.03	2708.43	62186.5	598848	9269.68	23887.3	2141.97	435554	116547
	Mothers	Moth_62	547640	11062.8	18476.5	13421.2	122223	70355.4	19717.2	436564	1234000	1192.93	2253.8	16167.9	42919.2	6308.03	22348.3	60135.8	4833.29	56136	4134.07	18196.4	1200	524850	238640	14068.2	4453.7	353067	8460.07	225032	46902.5	45740.9	5897.41	34223	0	9924.26	550.348	7505.53	1422.78	12773.5	985.312	4802.1	33734.2	824154	8080.93	19434.7	1726.31	212195	105375
	Mothers	Moth_63	698034	29571.1	35478.8	19273.3	3420.79	21571.6	17288.5	152004	1106850	1973.2	2051.68	8570.36	45725.9	12337.4	4958.45	19238.8	12755.3	370827	16573.7	73455.5	10855.9	431478	29778.5	10833.5	94759.5	150949	1698260	356083	2097790	4442.7	10748	30243.4	966.872	5096.03	1093.6	5162.58	5644.87	21623.4	1166.57	5030.47	39752.3	445556	2406.92	189240	4660.38	726316	361273
	Mothers	Moth_64	701236	30179.4	18429.5	62289.3	2708.63	13549.8	28223.8	60800.9	1399270	2396.81	6202.77	10743.8	55482.1	21619.5	8296.59	18469.7	7059.32	270148	19424.5	96660.1	5897.3	390912	53769.1	18808.4	4738.41	410687	0	739070	115270	5450.64	21689.5	19171.8	1054.15	8901.8	799.154	5180.92	11656.6	47179.1	1737.58	2829.92	68306.5	644821	3209.22	107697	2865.3	11396.2	624139
	Mothers	Moth_65	425362	106696	34959.4	45287.6	56520.4	50306.8	33980.5	1211560	1943340	1754.09	3774.27	16467.6	19590.7	20457.7	19617.6	35566.1	16629.9	241649	8758.41	21295.4	3791.56	915832	132660	4601.5	24557.8	408674	65658.2	131528	29161.6	15027.3	24194	32003.5	0	22180.4	503.359	13613.9	1366.47	6966.51	3566.47	4890.71	79686	626131	8138.8	276721	3266.7	451004	120008
	Mothers	Moth_66	846483	11208.6	26454.2	21862	34167.1	204791	28095.5	126144	610793	2053.54	3423.86	7461.95	49190.7	9682.46	6881.9	29035.6	12153.1	256482	14544	64436.5	6046.34	346666	143593	6514.92	13751.4	161425	7062.53	225159	25734.6	8484.37	8910.06	6032.16	0	17089.1	1300.15	10478.7	1403.88	12956.9	1114.78	1146.4	38743.5	362483	5008.04	175095	1719.69	535263	362516
	Mothers	Moth_67	860645	25250.7	24007.2	21857.2	6091.4	38554.5	69558.6	113952	1042960	3027.36	995.368	33488.4	53600.6	10036.5	134971	22935.6	9576.22	237276	11372.1	21250.8	2488.86	492463	247462	5727.94	44610.6	472011	31885.7	345365	1050980	5331.57	22009.8	17824.7	0	8633.99	1155.12	6420.76	633.152	24498.1	1892.94	1579.39	248757	641594	3495.62	303592	2253.53	65116.8	479767
	Mothers	Moth_56	475388	40902.5	23514.8	17760.8	1619.98	62925.5	16254.5	79086.7	2163690	1816.17	1473.75	41220.5	15855.5	52253.2	2834720	90784.3	9103.9	167120	2561.87	23679.3	2990.45	684871	35377.1	4401.14	14714	119027	48968	10431.6	6629.38	800802	15084.7	26274.2	0	9461.33	765.686	20253.1	2816.6	6406.66	52023.9	1707.27	42600.4	569488	1541.84	176170	3075.17	407327	170394
	Grandmothers	Gran_01	613277	30199	52994.4	78254	37304.3	10102.3	96348.3	137001	1068700	2581.75	9620.07	23888.4	19351	35588.5	7724.08	35932.9	5722.7	126203	10490.7	35546.8	9045.72	515998	76628.4	7567.03	26814.9	285430	16215.3	545743	161119	24916.3	47444	44739.6	2244.19	6238.28	3001.13	5258.11	3573.44	28212.8	1316.5	2070.66	61587.1	469220	4072.11	249808	3267.79	163514	296546
	Grandmothers	Gran_02	385705	22656.7	20779.2	67374.9	67810.8	110508	44590.3	405323	1073620	2191.88	2892.25	28106.6	59265.6	8645.74	22593.6	47631.9	10924.1	344932	5171.88	35398.8	5252.52	565671	161127	16083.6	19677.9	313740	24253.9	462631	95195.5	92646.4	19239.2	31533.2	1164.95	6701.76	1047	5212.73	3965.98	11466.6	1636.21	4350.51	98752.1	727229	5890.56	287301	3465.09	326287	176169
	Grandmothers	Gran_03	497805	4369.3	19985.8	8581.75	28140.9	133148	12539.5	65661.4	195044	1943.33	640.379	11859.9	9658.04	7661.88	5214.58	27933.4	10086.3	434028	10883.4	46763.9	3581.99	197726	77324.3	15737.1	9905.84	190409	18105.1	173474	42440.3	7323.32	16192.1	5185.16	1510.94	2331.95	2914.49	11180	3109.54	40784.2	565.703	1184.25	36345.8	399885	4237.81	12837.9	1916.46	428882	409858
	Grandmothers	Gran_04	486005	8150.7	20403.5	11715.5	194160	63335.8	15747.9	123068	670130	2205.91	2440.73	12552.6	77638.7	6732.24	2038.31	19533	6888.94	130061	7077.73	99200	1605.79	302938	259731	18141.3	9485.33	301675	12594.5	120750	22784.5	13490	16712.6	20164.3	390.432	3557.16	1251.6	5569.78	1592.93	33260.1	410.255	3928.58	37697.1	310725	8088.64	12776.5	1724.12	169851	70816.4
	Grandmothers	Gran_05	595725	11928	15920.6	65417.3	104006	64452.7	57814.8	103338	471936	2203.91	8785.08	10867.1	31079.2	6903.77	7544.66	42108.5	26800.4	582333	8134.1	9263.17	3326.21	417974	183430	1758.95	19683.3	117362	28604.3	237796	44241.4	33275.9	8321.81	19406.5	1095.11	1866.39	739.061	4014.35	2165.87	128249	402.242	4518.93	31405	481076	4326.95	12617.7	10115.7	412766	112472
	Grandmothers	Gran_06	274495	9758.72	18152.7	24438.2	38453.6	21547.2	20916.5	231147	706427	2002.46	3049.47	7047.17	21329	7975.37	2009.22	15992.3	9655.36	158507	6221.25	15684.5	2511.11	323303	105601	5990.47	14090.1	166473	117504	189789	116120	8006.65	17747.7	25914.9	970.261	3136.29	1336.16	2038.74	5896.92	22744.7	560.895	4491.45	32250	320909	8404.3	26706.7	1523.85	191276	114316
	Grandmothers	Gran_07	1284700	30382.3	18778.3	30192	23422.5	194893	20919.3	134447	2244470	1464.26	6417.21	18885.6	14717	12774.4	13613.5	38027.7	6457	165832	14066.5	20250.5	1008.26	665248	166475	7233.02	119564	77118	20689.7	45956.5	15455.2	10647.3	11328.2	26928.9	918.415	4769.9	1460.38	2823.85	2968.78	43929	767.625	4068.63	39460.2	408743	5344.19	24295.9	3345.13	171975	250256
	Grandmothers	Gran_08	243850	5880.02	27550.3	10367.4	130407	34217.6	35833.8	215218	572966	2649.9	1129.29	12843.6	26010.5	2910.17	4285.95	21906.9	13094.8	316713	16837.9	16445.3	2668.18	365295	184285	2141.98	17757.3	224301	30172.5	11058.9	4603.72	14405.1	34805	15056.7	1486.6	4816.66	1017.77	3371.26	453	149566	928.682	1516.65	52737.8	419777	8802.81	13972	4020.3	92437.9	32073.9
	Grandmothers	Gran_09	437027	12122.6	23575.3	52641.6	126581	7024.41	97303.3	219023	348804	2072.62	2306.52	17073.4	72674.9	4486.52	7728.93	33969.9	15454.4	511755	11147.3	5202.99	10107	683827	219048	974.662	14357.7	136671	35957.1	58280.2	22336.9	12475.4	29722.6	26825.9	1349.05	2801.67	1127.38	4636.72	5187.19	70244.3	967.944	4886.79	45480.4	534429	6321.58	16870	3353.06	180669	43825.6
	Grandmothers	Gran_10	649491	85576.2	68283.2	17331.4	73056.8	52122.2	23178.2	283440	2353830	1947.34	2577.81	41732.2	25042.4	36907.5	57068.7	81846.4	40908.7	571307	24775.1	66793	4692.14	1077760	139921	23630.1	74182.3	152396	165016	402805	62013.6	72225.5	20338.4	20937.6	479.311	12028.7	135.703	10548.8	3848.02	51587.7	2858.16	2759.4	145152	701045	7540.17	33180.2	8522.44	496487	91529
	Grandmothers	Gran_11	13224.3	2989.68	47401.4	1035910	653.696	198.27	621223	9018.41	151012	3541.89	27008.1	17864.3	4184.89	12368.2	14429.8	19130.3	1234.54	3406.72	2228.66	5737.14	25238.4	382976	12708.1	4176.8	19373.9	10072.2	2837.7	1693.77	3177.52	2594.27	700690	121839	300.495	23143.9	4507.44	10889	6113.02	2077.94	1061.69	544.257	217412	198480	1828.94	26462.6	396.577	1370.45	5431.4
	Grandmothers	Gran_12	222922	17445.5	13804.6	14006.8	51630.3	3031.64	38691.4	237598	775682	1094.44	2392.79	12436.6	22854.9	25222.5	81392.6	76751.1	3249.59	78690.1	5494.69	11770.2	1092.11	711904	44494.6	1894.61	26870.4	410140	10516.1	120725	7309.81	332845	14050.9	20540.9	143.899	4642.08	2003.19	17093	719.645	4948.58	2157.84	2410.15	26160.3	698511	3280.34	156141	1447.51	336303	100302
	Grandmothers	Gran_13	304126	21327.2	19128.1	38637.8	61572.5	11868.8	106001	109598	953604	1542.44	3416.63	16803.8	36044	8835.02	3845.47	29092	7079.79	273635	12138.7	32479.3	1926.31	529664	33354.3	7928.39	31719.1	150669	12345.3	231426	51842.8	16224.3	15244.4	18233.8	480.369	9176.08	1613.82	7135.08	1319.35	10880.3	964.739	2804.61	32042.3	474587	2915.39	258672	4826.34	491523	115418
	Grandmothers	Gran_14	593980	36837.9	51162.2	38219.2	1035.83	1806.14	51641.1	36100.1	460578	1367.04	2175.18	67731.9	36140	68345.7	27010.4	65912.5	8309.32	170165	7077.73	35428.2	7832.62	870648	32361.9	6823.78	98732.6	198772	64427.3	17216	20594.3	29412.6	32100.6	21379.9	3091.72	17334.8	875.808	12388.3	12275.6	52889.9	1095.35	4021.65	101953	646452	2041.82	130787	12969.1	7687.46	302956
	Grandmothers	Gran_15	1144910	23440.2	36010.9	51720.3	56232.4	13981.8	94505.1	1049710	1067020	1644.66	2205.86	10988.6	44764	13181.5	40375	77062.3	15285.6	360586	14781.1	10158.3	5049.81	349530	198588	2163.64	25447.7	480499	83036.6	48750.6	12395.8	364687	29424.5	59967.7	452.859	5135.7	340.302	10406.7	3110.53	98174.9	1477.56	863.365	82345.8	819531	5652.5	26234.8	6409.68	244879	385654
	Grandmothers	Gran_16	565710	21559.7	17933.1	28373.3	1763.23	3273.34	45657.6	40982.2	566432	1876.18	2101.36	19298	21325.1	16145	7583.45	33864.5	5069.77	236086	21843.8	62996.3	5526.35	327229	85233.9	20179.5	28953	437808	3312.14	13410.9	11720.6	23680.8	20111.2	27440.5	2497.07	5108.68	0	5497.78	33701.4	100612	1115.38	2668.99	100358	621570	1857.25	112918	5055.37	17100.6	722464
	Grandmothers	Gran_17	390976	94430.6	34502.6	57085.4	55500.1	13167	35126.5	565946	2850110	2236.98	14024.1	22008.3	41913.9	80345.2	5247.72	28041.3	6621.74	285104	8928.62	38534.4	9713.3	643345	80060.6	19250.4	72035.1	398389	13888.7	748580	76880.4	9972.81	15950.3	27534.4	2383.86	24121.8	1396.7	11441.4	9102.62	14185.7	2494.38	1962.52	74560.7	428126	6272.29	144265	3148.82	285624	495898
	Grandmothers	Gran_18	154712	59280.5	39466.5	62128.7	75802.5	342.723	26369	2104960	1554070	1563.48	9295.09	21628.9	40896.3	28497.4	6630.57	30689.4	6360.56	208589	5412.74	25176.5	33145.4	638709	36231.6	8084.57	67589.7	213759	20290.7	1120610	327145	5266.44	35877	22344.7	924.764	9604.23	891.466	5808.48	6620.53	18250.8	1898.23	2874.63	102581	476615	6433.79	74286.4	3040.75	1124670	90356.8
	Grandmothers	Gran_19	631588	20551.9	39518.2	19683.7	2054.2	63568.1	40731.3	57128.1	450365	1554.46	3157.8	21312.9	40201.7	31305.1	54287.6	94190.1	9970.78	307154	10958.4	27067.5	7664.93	419258	82105.1	12814.2	40349.7	385009	22580.5	13341.3	11087.7	216024	9929.86	16112.7	875.034	10963.5	543.857	17895.9	5206.03	58710.9	731.567	7394.45	47702.5	833310	2726.63	249902	5212.01	290179	272205
	Grandmothers	Gran_21	308938	9306.02	21550.3	11955.3	57105.3	49304	38009.2	101056	726040	1930.3	3334.19	9757.48	48061.2	8800.51	4556.7	30831	14078.2	298672	12946.2	64642.8	4204.99	529099	132613	28972	16708.8	113455	40867.2	38053.8	9893.44	14519.4	16407.7	25614.9	1795.56	3164.35	614.84	7663.76	3994.72	77927.9	495.991	4530.45	29170.4	391874	5192.12	14763.1	6021.03	237509	51979.7
	Grandmothers	Gran_22	919389	27140.7	23785	151598	95780	177262	75784.5	183525	1151430	1672.73	20983	25869.4	21021.5	10257.6	14094.4	43715.8	24443.8	365912	14179.5	15045.4	3492.84	605478	149968	13250.8	45552.5	229211	135215	890690	361028	49618.6	5364.02	43602.4	3228.21	7270.2	1441.59	8170.73	29026.7	50942.6	1075.32	5859.18	43620.1	627680	3777.43	14301.4	5625.44	675264	178653
	Grandmothers	Gran_24	359819	12747.4	28727.5	9365.18	49130	35831.1	33874.5	72094.2	637184	1008.25	1079.44	50359.5	9132.26	16130.2	10242.5	45885.5	20703	415322	9565.24	111138	1435.98	647613	48159.7	19573	21388.2	272382	25643.5	159623	27749.1	26390.4	23955.6	443568	1187.17	6517.82	0	3686.89	1975.55	219840	475.959	1594.66	78327.6	448133	2395.24	55885.5	6435.45	118196	124536
	Grandmothers	Gran_26	280048	41063.9	15787.7	94688	4342.13	20076.2	48965.4	148778	1287230	1186.64	33420.5	20512.1	32814.6	41510.4	4522.75	31207.3	9272.64	377621	7345.57	9532.87	4522.33	821566	64788.4	1174.15	69136.1	198833	17692.2	794072	146798	35248	8601.47	19550.6	1452.75	12170	1568.94	11438.4	8344.31	12416.8	1642.62	1953.65	26699.6	380698	1858.3	89367	4136.3	376555	296390
	Grandmothers	Gran_27	340557	29791.3	33865.4	63032.1	67906.8	51515.2	33811.4	259130	1056770	1666.71	3283.38	27677.2	19361.7	18543.5	9425.37	40669.2	8995.4	485736	8539.85	29233.5	25824.3	864011	82192.2	13154	100161	405079	12891.2	348550	28149	27781.7	19292.6	23294	3153.08	4444.63	5608.72	6054.07	13705	33661.9	1081.73	2628.21	62738.7	702794	4044.84	76107.5	3740.71	645913	325901
	Grandmothers	Gran_28	739092	30822.7	32737.3	35645	3304.36	1882.62	34366.4	122952	754049	2437.43	1458.11	8707.64	14746.1	20152.4	3350.85	16659.3	46644.5	1347860	32110.7	250602	25985.6	421526	42411.9	405545	16194.5	67601.2	26533.8	335935	23237.5	3101.1	33002.7	16842.2	27453	11538.2	10012.8	6699.13	149624	485976	1336.53	2140.69	46466.2	384905	3543.56	135479	62886.2	157844	1372150
	Grandmothers	Gran_29	310307	12377.6	38465.1	20426.1	1929.08	219038	32382.2	103300	379031	2185.87	765.004	31784.6	44420.6	12638.4	29187.8	59153.1	7283.71	193272	9679.17	52092.9	4383.29	817570	49456.4	18639.4	126956	222178	14748.3	13876.5	23708.9	216154	47915	61609.1	1321.54	2802.71	812.132	7655.87	1473.98	162272	1241.98	4253.89	173036	719103	3667.31	309803	1083.65	70611.9	139637
	Grandmothers	Gran_30	721693	38610.9	24084.9	26049	63229.1	15435.8	34020.2	504660	1065670	2697.01	3111.78	27390.6	39362.6	21078.1	12549.1	45082.6	11620.2	119935	6601.02	12403	5659.01	840931	97790.3	2320.95	45774.6	278009	41895.5	1040450	108559	26425.9	14328.7	57048.6	2064.32	17743.2	1203.58	4425.65	2311.59	28803.1	1472.75	4908.95	104953	531866	5410.25	207688	2047.33	293490	307852
	Grandmothers	Gran_31	663317	17047	22318.7	5927.68	32282.3	167652	10090.2	194664	420829	2764.16	282.802	8770.13	46741.9	9532	3378.33	17411.1	9321.86	385492	13583.8	30005.9	3389.89	256157	112280	5881.03	47940	153970	11440.1	20869.7	4803.13	4523.95	23522.5	33883.2	845.407	3240.21	1693.16	6782.97	5388.42	31142.3	1078.52	2342.79	54787	511714	4286.05	12874.6	3257.88	819814	384226
	Grandmothers	Gran_32	363012	22465.1	15976.9	45017.2	2954.24	8797.51	23074.3	122732	800945	1447.22	3935.26	17689.3	26300.6	15375	10122.9	29021.2	3655.42	150518	5474.7	9170.82	4269.73	598527	19434.6	1868.39	34987.7	151034	4949.84	53158.5	9907.53	20081.7	22604.8	51897.2	1305.67	2627.08	925.914	3626.72	8367.11	18907.9	854.964	1638.09	57312.2	568215	2024	87241.2	2956.48	1714920	244360
	Grandmothers	Gran_33	331075	7785.06	15636.8	11233.8	15662.5	51059.1	12660.1	56612.9	475030	1875.18	1285.55	6603.49	32409.1	6996.44	2450.5	19896.1	11490.6	326257	13266	32289.4	11744.7	187790	21627.8	13074.2	18247	84273.4	20186.5	247759	63962.2	11870.9	14688.9	14441.1	7954.66	3378.42	11720.6	6439.72	9424.77	95301.3	474.357	2599.85	22303.4	374176	2515.84	71408.9	10666.9	130409	154217
	Grandmothers	Gran_34	393421	13984.6	18120.6	50590.1	46077.8	27065.7	30913	212223	871647	2636.87	3301.6	13802.4	47970.1	21979.1	4003.07	31592.7	9240.5	125053	7751.33	18970.2	4004.4	531248	37778.9	3102.96	34955.8	205281	160773	449955	129992	6577.88	30067.3	30479	1638.97	2641.63	20.8774	6470.3	2831.99	10344.9	993.585	2706.22	37826.3	538446	3194.35	174063	3388.75	925690	146040
	Grandmothers	Gran_35	422996	10499.2	19285.2	109672	80441.4	25809	80560.5	215093	930313	14299.8	15660.5	6256.22	65910.6	7280.36	4196.24	24513.8	10671.9	240459	13579.8	14815.6	2488.82	181304	234242	5274.58	22452.2	86000.5	34648.9	57400.9	44991.4	9680.95	32435.7	32537.2	2534.11	2903.51	665.99	3089.17	2388.9	122164	733.971	413.068	43666.5	411413	4382.53	25172.3	2898.98	237862	17148
	Grandmothers	Gran_36	433133	46504.5	26289.3	38154.2	5686.38	75630.4	38582.8	336433	1310500	1944.33	20164.3	12532.1	9621.17	30312.3	3420.35	21888.8	17430.3	547034	5639.6	29967	14993.4	363977	36256.1	6229.86	26161.3	204496	11027.2	44481.8	5939.97	12426.1	18346.8	18354.2	1969.09	8043.36	2766.26	2878.1	5920.71	14049.1	1753.2	4925.79	43926.7	426028	4325.9	155099	2086.99	244637	338583
	Grandmothers	Gran_37	152105	16185.7	27019.3	6788.05	14165	21828.5	20309.5	169686	849441	2611.82	637.503	17481.3	32137.5	34816.6	3492.28	25080.3	5033.61	178240	3684.78	41699.5	7386.86	768887	28474.6	9740.92	38416.4	173326	25742.7	234197	37267.6	8115.11	12569.1	71626.6	1647.43	3441.81	1478.12	4072.54	2814.15	26680.3	445.511	1581.36	52345.6	482436	2139.35	76419	4192.81	322247	120519
	Grandmothers	Gran_38	197837	37880.6	13179	49435	1154.15	1605.04	48085.5	81155.1	3574170	2951.57	19519.1	10762.7	23995.7	52368.3	3393.68	23159.3	4197.85	160303	8059.14	13921.5	23192.2	431892	34582.5	2528.42	80667.6	218087	37055.8	17780.3	23613.6	4959.78	15579.4	58885.2	1264.41	5958.74	2262.07	2907.69	7037.85	31244	1193.9	3146.76	44986.6	290142	1930.66	309647	27737.6	1146100	116131
	Grandmothers	Gran_39	422563	4759.53	21890.3	16148.2	57249.8	147743	24348.6	267366	355335	1893.22	859.911	12885.6	35861.6	3876.29	4634.29	20487.3	12188.7	335572	15894.4	37978.2	4979.76	256348	129148	7708.38	9762.03	136119	35997.8	41248.5	11210.2	6396.45	15178.3	5896.46	1927.83	4013.37	365.355	2974.76	4193.96	166146	570.51	3231.86	37281.7	324074	8272.16	210822	2860.31	137742	89767.2
	Grandmothers	Gran_40	596145	6652.28	16667.6	21379.4	63267.9	29331.6	33223.9	166555	567962	1553.46	1019.05	6765.96	22594.9	5313.63	4614.08	15556.7	14517.2	330267	12498.5	22649.5	2296.72	208021	86815.5	8041.25	15738.5	89753	37682.1	182373	62836.2	3210.55	17379.7	21524.9	788.271	2693.59	1347.64	6008.7	5864.21	37375.1	618.587	1205.52	38432.4	374869	4813.54	12553.7	1124.3	97312.3	264319
	Grandmothers	Gran_41	154686	19078.1	14467.7	54775.1	6861.87	314.399	74052.7	232001	1063220	957.132	7178.38	10655.6	10087.8	49068.8	2457.77	20714.6	6284.22	140206	7545.45	193365	6629.07	400560	38526.6	45646.1	17732.8	307377	13041.1	8230.89	19305.7	6363.91	5485.41	27052.9	733.251	8682.47	1392.52	2756.78	6383.63	36209.5	580.927	3105.1	46107	448710	2443.48	157489	32517.3	216168	348100
	Grandmothers	Gran_42	951675	13013.7	26628.4	9913.78	126655	312093	174738	513317	508227	1725.84	668.18	9855.68	87815.8	6937.29	9038.24	35444.6	20397.6	450796	12331.6	32201.2	7829.44	550439	167802	7891.92	706317	393017	23410.3	764628	589303	26530.4	23033.1	97629.9	1908.78	3611.2	2408.21	5743.38	1414.51	167434	766.823	2932.25	64310.2	556778	6091.91	17951.2	2150.44	252152	146432
	Grandmothers	Gran_43	456984	8561.41	24202.7	21201.6	30417.2	58714.2	20286.3	140332	524805	2670.95	1513.71	10575.2	54861.4	6672.1	2769.74	20531	6253.08	127939	8336.98	17021.5	815.102	404443	87187.4	3910.05	13406.5	120331	31553.1	200449	31259.3	5076.14	27343.5	32591	785.097	2834.92	1298.58	5075.64	1915.09	10814.5	717.144	3529.69	30253.4	400830	4931	16909.3	2260.49	256577	164518
	Grandmothers	Gran_45	388540	23061.2	17536	182135	2804.88	467.35	92199.7	40689.8	702230	1757.92	14396.1	8323.77	31077.2	23086.2	5383.5	14656.7	6356.55	745113	11466.1	66235.8	14115.7	290522	43328	28831.8	50130	53461.1	13088.7	20755.9	10066.8	3915.57	25989.9	16683.5	38656	6555.24	8906.31	5623.05	45807.5	26200.7	937.496	4448.02	34554.2	287395	1965.27	91519.1	5979.39	18695.1	602797
	Grandmothers	Gran_46	431727	46526	23752	14144.7	98822.5	302905	66710.5	207925	874021	2895.45	1215.57	16899.3	73872.9	4346.53	7296.54	27278	42789.2	501831	4229.45	71901.6	31410.1	455830	151679	17516.6	44712.4	155437	97877.2	353057	81369.2	11473.6	20228.7	11322.4	5983.45	3418.95	13659.1	5748.31	11525.2	95735	1798.07	1425.35	59073.5	524423	3312.85	42903.4	6857.81	434106	19117
	Grandmothers	Gran_47	796491	41028	19564.6	19907.5	20454.7	35135.3	68829.4	227731	1937560	1234.75	3242.16	20025.6	17521.4	59100.6	854196	65220	6723.19	210206	20156.9	36777.7	4225.16	908774	61458.9	16847.4	34094.7	421630	157344	715872	148424	302275	19269.3	28096.2	1369.16	9457.71	1133.64	24732.1	3107.56	16152.9	19209	4975.43	40536.9	716075	3174.42	158508	5381.55	478108	115834
	Grandmothers	Gran_48	349930	26851.8	17984.9	42324.2	26930.5	50489.8	37179.5	164765	1204970	1450.23	4035.92	92596.1	28084.6	50247.8	52269.5	68325.1	7670.45	122444	7047.75	5128.48	3543.78	856815	40427.2	2122.6	32432.7	149435	36765	548872	37461.6	205964	33321.2	11749.1	1751.13	8648.17	1534.49	10248.9	1312.41	2673.21	1861.37	4370.01	36095.3	603356	2252.61	251211	2106.82	236677	127391
	Grandmothers	Gran_25	575838	23950.2	19783.2	29538.5	1499.43	25652.3	36190.1	34877.2	989664	1255.8	3314.06	10069.9	78589.4	19285.8	6738.87	17500.8	5514.77	334189	7245.63	115125	5817.15	225103	167316	19871.7	11397.7	97806.1	17417.2	378136	25322.6	3928.39	5519.39	13971.5	1783.93	5027.62	584.568	4036.05	5534.13	11060.8	672.273	2285.17	76204.4	343949	2513.74	56004.1	4920.53	55878.2	512200
	Grandmothers	Gran_44	271197	7477.79	22788.1	30968.4	59309.8	63279.2	27006.6	207095	514829	2159.81	1687.23	18858.8	39093.9	3639.69	9848.06	24774	8418.81	214823	10118.9	19907.4	2484.57	300404	121550	6346.13	10646.8	231383	40537.7	23898	17057	28512.3	26127.8	14691	991.423	4226.4	607.533	6609.37	4361.48	70227.4	898.233	1014.06	70326.8	546980	4593.32	122308	2184.15	147961	50082.8
	Grandmothers	Gran_49	608908	17115.7	21520.8	14525.4	38326.6	68918.5	46121.7	303255	659836	1340.99	847.448	31382.9	20582	13370.8	316537	86324.9	40378.3	412599	11263.2	28799	2319.01	345342	188854	8627.19	26082.1	402119	10811.8	114851	12106.4	150928	5244.59	8567.46	1157.54	4814.59	1098.15	10596.1	3016.36	142010	5064.88	1529.95	52456.1	723592	4209.49	60105.3	4320.71	246090	19527.4
	Grandmothers	Gran_50	929570	24764.5	20624.8	57855.8	64895.3	11347.6	40091.8	137848	1094890	3196.12	6524.58	12103.6	53224.9	16058.2	4274.63	26423.3	12827.6	256810	14518.3	20308.2	1194	305003	95938.7	4332.97	22862.7	336656	62617.9	1014560	453623	7035.4	10872.7	27861.8	1508.82	7449.98	447.821	4741.27	1820.92	25086.9	1193.1	4275.17	38790.8	454680	4113.01	233512	1839.13	499255	148945
	Grandmothers	Gran_66	350676	4847.61	18333.9	14304.6	682.792	10684.8	21594.9	26612.5	353581	1349	785.136	15011.2	8192.26	6743.08	9325.96	24344.2	4932.15	117214	5529.67	21700.8	547.647	556976	31894.1	4521.07	11888.3	57651.2	6409.88	9860.71	1898.71	8117.09	5136.8	46640.9	960.738	6666.43	1313.19	6226.68	1960.69	14343.2	273.236	1113.33	23026.3	353586	1962.12	647677	1146.11	252455	268450
	Grandmothers	Gran_51	627026	39465.1	34864.9	64528	1757.41	1919.44	59943.8	377441	1059890	2690.99	7971.19	20632.7	26184.2	27987.7	10209.3	30652.3	12156.6	371779	24279.4	21748	12872.9	627183	25111.9	7527.13	16321.9	246446	23433.1	16522.9	4293.77	16002.5	15127.8	50850.3	11861.1	45236.1	1536.58	7680.52	28007.7	116662	1729.16	2949.98	71533.7	431158	2853.52	136049	10150.4	7505.6	746606
	Grandmothers	Gran_52	261054	15509.7	26494.5	16353.1	117742	48025.6	579360	158663	434414	2723.06	1537.68	12898.1	48125.3	5198.29	5498.27	25669.1	13918.5	433331	7823.29	18110.8	5886.14	581851	126176	5928.91	16611.4	220212	40410.6	179210	109926	4256.74	26244.3	164095	1853.76	2160.48	3186.94	5300.52	6288.47	45911.2	610.574	3445.48	55186.3	573645	3247.83	27739.2	10976.3	361383	122413
	Grandmothers	Gran_67	265400	7559.73	50965	11960.3	75146.9	79678.9	34927	584674	638825	1085.42	804.309	21281.7	41191.2	37580.9	350364	67501.7	11938.6	246284	7803.3	25389.5	2089.76	192528	98859.1	4133.48	19715.2	119106	18056.4	79698.2	14127.6	713999	14031.5	12926.4	711.031	5487.98	1800.68	14566.1	2341.32	61501.8	3007.2	3051.03	55261.2	631489	3728.14	25771.4	4179.92	182740	91745.2
	Grandmothers	Gran_53	599658	25438.4	21677	35055.5	103547	108318	86863.2	82380.7	1274120	1626.62	9343.02	9010.27	28068.1	18058.5	3628.06	28983.3	5362.08	140435	8865.66	20148.7	1964.52	327521	105347	2620.76	89532.2	106281	57347.5	564407	225384	14170.4	16712.6	28557.6	1364.93	6532.37	0	7153.83	4134.49	17884.9	823.714	3437.51	40420.2	362018	3619.07	189765	1304.74	526977	111363
	Grandmothers	Gran_54	207727	30450.9	29292.4	33036.9	168741	5160.68	19475.1	118626	753282	2347.23	3960.19	10519	49341.7	26617.4	6958.71	26452.9	13692.5	362481	5297.81	52047.7	15507.1	475265	33398.3	12150.8	151226	144515	31278.2	199936	32083	21993.6	20129.7	24630.9	2844.12	4550.63	272.45	9036.72	29352.8	80962.1	964.739	3835.51	44786	604361	2275.68	186636	16057.4	299243	155262
	Grandmothers	Gran_55	271102	4095.84	28119.7	20142.3	57931.6	74769.4	52634.1	378849	321388	1428.18	940.437	10361	41902.3	2359.09	3188.4	19144.3	15760.8	308102	9938.01	15230.1	4190.13	260003	292155	2510.18	7515.63	131271	38566.5	22569.1	10179.5	7595.47	12243.8	5164.19	1718.32	4963.19	986.458	5786.78	1886.34	174706	481.568	370.52	79826	343434	10484.9	11873.6	2828.59	74472.1	37376.2
	Grandmothers	Gran_56	410970	12874.4	36070.6	22746.4	112716	63490.7	90585.8	175724	585027	3274.29	1667.1	10997.5	37766.8	6114.12	5845.8	24035.4	31527.6	347242	17396.5	38718.1	3111.82	494970	158112	11013.1	19876.3	117206	78030.2	99002.1	41645.9	3701.6	34402	21621.6	2300.27	3147.72	420.68	4770.86	2377.01	34062.7	854.964	2068.89	41370.3	405718	5939.85	345765	1639.85	117918	29303.1
	Grandmothers	Gran_57	377991	64694.5	41242.5	49922.6	12889.6	544.769	40783.3	755968	1159950	1686.76	3552.76	19774.8	10309.9	56568.9	7891.38	32789.9	5125.02	216375	13707.7	39863	38154.8	684289	28563.7	14475.2	57569.1	416075	202214	311442	58986.8	7913.96	14301.5	15624.8	15637.4	5063.99	27329.6	7827.49	19986.5	29881.9	1808.49	2283.4	136939	712109	3382.06	191835	24152.5	1174430	185688
	Grandmothers	Gran_58	179643	57807.7	24515	47806.2	1264.72	572.149	26491.5	226106	665044	996.219	3096.44	71478.7	12582.8	36919.4	27440.4	61816.9	10606.6	360230	3970.61	15055.9	29629.2	1129500	27939.3	2939.95	30524.9	150036	447325	71908.4	169992	44207.2	4430.86	15583.8	5276.65	16842.2	8776.87	15911.4	11803.8	13749.9	1244.39	650.627	117089	670583	2296.66	231226	4284.02	417711	143888
	Grandmothers	Gran_59	631168	34559.1	88178	55377.6	2328.67	66262.6	44130.9	201053	597016	1016.26	3592.07	19003.4	20269.7	31041.8	18373.1	39669.5	7771.9	464628	13976.6	66293.5	4197.56	754770	39966.2	48018.4	22824.5	66666.6	74515.6	15011.6	146869	20378.5	9355	20455.2	40435.7	63081.2	8412.56	6296.71	56527.8	48585.4	1311.69	2510.32	51223.4	549625	2973.07	113656	5852.49	31653.5	440305
	Grandmothers	Gran_61	542623	20401.3	24412.4	44943.3	51542.1	74376.6	46934.7	407984	636281	1824.06	4299.55	14667.5	33836.1	12698.5	21804.8	55793.6	15547.8	320516	15068.9	44303.1	2909.11	420907	197680	12227.2	19500.4	253707	67193.6	33231.1	8273.25	75872.9	15833.8	8270.18	3046.22	6542.77	1437.41	17704.6	3119.45	87065.3	1081.73	2333.92	55821.8	606891	9672.18	21394.5	3141.88	162994	13620.5
	Grandmothers	Gran_63	518197	112928	23311.1	122232	10320.4	75910.8	39816.2	577842	2166190	2143.77	24525.2	18227.7	26605.2	63924.2	17762.1	36632	26921.9	511776	15806.5	323367	8674.25	456328	53009	108980	41254.5	195610	8496.22	468816	37853.9	18330.5	29874	46606.3	1503.53	9399.51	2176.47	13592.6	7177.62	32287.9	3745.18	1472.33	90231.6	389508	3820.42	137048	5443.02	862884	139578
	Grandmothers	Gran_64	162646	45253.9	18546.3	62636.4	1188.1	913.929	37474.6	1925150	1904150	2219.94	12499.9	5445.62	10305.1	66658.9	2329.27	14016.9	2367.63	122433	7016.77	42639.7	4922.45	325954	22052.5	8105.09	40974.1	242608	22403.8	92456.5	11914.6	4856.25	38225	52824.6	832.71	6130.21	2318.44	4092.27	4757.98	9838.33	1631.4	1638.09	67034.2	258887	7223.46	63497.4	4817.42	393653	488219
	Grandmothers	Gran_65	378894	86808.4	47763.7	55612.5	1767.11	22692.4	32270.8	266260	1624890	1644.66	6970.36	88256.6	8102.04	88478.3	739083	87268.5	14864.8	381655	11794.9	96402.2	37649.6	1359070	34303.6	24651.5	75761.6	484059	33339.7	43236.6	18210	242767	19586.8	11642.5	3779.47	20836.9	6667.21	44112.5	12614.6	22410.7	9821.27	4337.21	56173	730547	4676.16	187081	11077.4	554679	181083
	QC_Inf	QC_Inf_1	283578	37214.7	24413.4	37712.9	24716.2	32921.4	33386.2	578825	1963320	1474.87	7977.05	31220	18512.5	49235.5	291488	45541.6	8314.27	191717	6665.77	65234.2	13931.9	619208	57910.2	11611.1	39296	204205	219841	116335	279712	132151	14001.4	409011	2611.95	8965.52	6757.15	8725.29	9152.53	32641.5	8588	2994.85	57671.9	429309	3333.1	84468.9	7678.69	253638	122924
	QC_Inf	QC_Inf_2	309145	36404.2	25384	34249	24850.7	34169.1	34857.4	517710	1373920	1704.57	4545.09	27460.5	20206.5	48651.1	265017	46334.5	7756.8	199648	6644.5	45591.4	12573.4	655429	60964.3	12188.9	36991.9	204272	220170	120286	264611	109806	13560.6	417794	3104.14	9427.27	7677.08	10570.8	8839.52	35324.1	8599	2893.71	69270	454170	3939.39	91087.1	7309.61	270502	136138
	QC_Inf	QC_Inf_3	308591	35502.1	23871.3	53419.2	24405.4	35471.4	38055.6	402265	1310130	1668.93	5990.31	28961.5	19122.4	45276.9	177900	42296.7	8550.42	191819	6395.17	79548.8	9128.81	611275	60752.7	20557.4	37621.4	187626	208917	121848	264790	103686	12757.3	370580	2602.73	8458	5948.85	8586.71	8828.93	38016.4	6822	2879.26	54403.7	429165	3376.48	84022.9	6731.23	259502	123497
	QC_Inf	QC_Inf_4	305932	49073.1	27782.1	39956.2	25916.6	32777.6	38415.4	711681	1648510	1634.87	4790.39	29381.5	17521.6	49198.1	213446	42622.3	8611.73	195624	6775.66	49015	23800.8	623030	46395.7	10127.8	40000	204556	221420	117398	282265	145843	14041.3	418853	2122.06	9527.96	6908.02	8329.13	9624.4	32966.9	11293	2912.29	62170.5	451788	3942.34	95708	10140.7	252709	119091
	QC_Inf	QC_Inf_5	320080	35135.6	24343.6	34044.1	25770.9	31662.1	33055.9	520469	748451	1508.13	3368.32	23742.3	20079.1	39259.7	136202	45352.5	7625.1	199884	6631.5	58375.1	12123.8	645766	60796.8	26916.9	37689.6	199841	209782	122636	271890	104807	12868.9	249030	2516.27	8289.17	5117.23	10655.5	9180.77	35786.6	8189	2996.91	59286.3	456114	3936.43	96208.7	7288.39	306957	136171
	QC_Inf	QC_Inf_6	297223	35019.9	24183.4	27217.4	26501.5	30670.6	39766.2	483789	1195780	1097.04	5248.61	26289.4	25591.6	45262.9	95098.7	35176.4	5865.29	188648	6380.99	34280.3	7673.52	614102	63969.3	6337.81	37404.2	207456	215348	116796	258264	84285.8	14103.6	230915	1027.03	7999.3	3726.31	8550.85	6656.71	25061.7	8134	2869.98	58220.7	425424	3390.28	84169.4	3717.73	559410	118778
	QC_Inf	QC_Inf_7	273660	37834.3	23722.5	39771.6	22336.8	35839	30473.5	538647	2871900	1862.2	11966.7	30217.7	18575	61463.3	682180	51007.3	11207.2	199318	6397.53	30106.2	15396.8	611030	49361.6	6599.24	35748.5	184308	194787	117065	228370	244977	12649.5	470134	4012.44	8315.61	13931.3	13268.9	9216.08	38470.6	21797	2877.2	51146.4	426039	3578.57	84386.9	8110	222502	118090
	QC_Inf	QC_Inf_8	320201	37191.8	25402.7	36397.1	24826.3	26439.2	38278.4	510169	1286710	1457.44	3497.91	26561.2	19222.6	42596.4	172122	43592.5	7940.73	192316	7286.14	51078	12155.6	647112	60644.3	18301.4	41323.1	205308	221758	121428	282957	105423	14071.1	354360	2510.51	8458	5623.81	6035.32	8852.47	32824.3	8210	2990.72	62488.7	455728	3941.36	96489.7	7284.15	265581	136365
	QC_Moth	QC_Moth_1	303115	36798	24378.5	37055	24838.5	35750.7	36337.5	525368	1393660	1547.15	5202.32	28211	16771.9	51118.4	222862	46214.8	8261.64	185700	6361.23	50046.5	12660.7	620488	56281.4	11956.6	37802.7	203425	242552	117250	293703	107190	12400.3	396223	2400.92	8458	6314.8	8435.99	9002.5	34011.3	9317.53	2541.27	48066.5	440548	3509.35	68422	7357.58	262919	123210
	QC_Moth	QC_Moth_2	356197	37973.9	24240.4	38523.9	21581.8	32849.5	38941.1	651857	1244660	1297.61	4166.33	28512.5	19172.5	45209.9	188869	41684.3	6682.31	152219	6288.79	50193	12078.8	666411	60698.5	12291.8	28888.5	242952	217594	133960	268340	82995.7	13964.3	389796	2538.96	9556.02	5205.65	8728.57	6278.02	25654.9	7960.18	3035.45	62772.4	455707	3613.32	121313	6995.92	262542	141035
	QC_Moth	QC_Moth_3	307262	38874.7	24630.7	36840.1	27167.9	32345.4	28456.2	487181	1731040	1917.21	5176.93	28284.8	19725.5	51141.2	228722	44472.5	8171.27	194851	6673.07	58409.1	12523.6	622942	66698.8	11900	37655.5	204238	240228	118842	290663	121872	13781	443908	2999.87	8122.28	9199.39	9332.83	9508.94	39044.8	9373.41	2903	50756.5	439502	4046.84	88074.1	7320.39	299855	132228
	QC_Moth	QC_Moth_4	296576	35337.9	20400.2	38748.3	19842.2	36159.9	36456.5	442746	1332330	1633.58	5019.5	24789.9	15809.4	44850.2	152129	45415.4	7871.93	245221	8003.57	49981.3	12364.5	620921	54890.5	11816.6	37699.1	185591	209067	102540	251298	107614	10190	386366	2955.95	8021.85	7935.42	8426.06	9298.56	35362.6	8223.2	2518.43	59796.3	437727	3757.5	60117.3	7299	260305	122402
	QC_Moth	QC_Moth_6	350394	34766.5	42136.4	36385.8	44692.8	33329.6	75756.9	558626	1331790	1571.5	4928.09	16115.3	19531.6	46964	193483	42250.2	9274.75	219353	7929.61	48022.6	11952.2	617724	77741.6	11692.4	28677.4	210376	204232	177432	247430	146366	14484.9	377466	2529.84	9429.77	6353	8656	5640.04	39456.8	7968.35	2967.86	58753.5	457440	4551.96	87778	7152.3	259026	121656
	QC_Moth	QC_Moth_7	247084	36525.7	19448.4	36641.4	22220.7	24571.5	25205	486009	1342020	1096.76	4991.06	31712.4	13469.7	44220.2	195673	40710	7857.81	132761	4093.66	40281.7	12586.6	621120	45061.5	11745.6	21991.5	203860	200265	115347	240756	96552	9516.67	378846	4467.57	8146.19	10748.3	8215.22	10313.9	23725.6	8399	2280.02	39481.7	438571	3398.52	84414.1	7059.59	258457	122319
	QC_Moth	QC_Moth_8	391775	50585.4	38044	38561.8	26323.1	32377	40688.6	519090	1774820	1900.16	6091.04	26277.3	19731.6	51492.4	231105	48142	8127.5	193970	6638	52743.4	12095.6	660309	64738.7	12310.9	65636.6	288899	240345	156205	291089	111686	16874	438492	2559.5	9474.72	6023.4	8773.64	8178.68	34145.5	9342.06	3052.81	64890	458238	4436.22	118757	7309.19	297583	140166
	QC_Gran	QC_Gran_1	297535	36057.5	19159.4	36494.4	25406.8	33063.8	38007.3	576841	1357670	1435.2	5085.65	28527	19460.6	47294.3	195673	45589.9	8415.79	196071	6633	50046.5	13881.1	655892	60283.5	11900	37655.5	204238	212959	118842	262244	120172	13240.1	389796	1597.7	8370.71	6729.84	8998.25	8778.48	38466.9	7387.79	2848.93	59328.4	465080	3736.53	85486.7	7299	266632	122975
	QC_Gran	QC_Gran_2	307262	36293.1	25030.9	37246.9	21692.2	33092.1	31990.5	385031	1081190	1744.89	5882.29	26007.8	18484.7	49181.1	181090	43551.1	8086.31	187812	6635	55449.9	10754.5	613526	60698.5	13578	34188.5	202685	212802	111326	268340	101265	13781	422524	3758.31	8794.7	5716.24	7814.66	9968.96	33947.1	9136.98	2903	55519.7	424238	3738.62	94929.1	7174.08	262542	123675
	QC_Gran	QC_Gran_4	341648	38686.7	24378.5	37399.8	24838.5	32849.5	39124.8	519090	919133	1386.09	4915.01	24930.2	18743.7	37341.3	186809	44472.5	8200.83	196461	6892.85	54992.4	13921.5	617320	64112.1	13307.8	41587.6	211638	217962	134014	299422	104610	14323.8	366286	1406.19	8784.31	7279.96	9131.41	10818.5	39093.1	7627.37	2974.8	55787.1	463903	4058.48	82245.7	7469.53	259449	125061
	QC_Gran	QC_Gran_5	265723	47199.9	21119.2	52199	11063.4	26980.7	32510.2	557197	1717220	2003.46	12486.4	55873.9	13382.1	62009.8	252462	43749.5	8029.06	187218	6584.03	49642.5	12364.5	860720	38189.9	11574	32972.5	203471	217594	76319.2	257049	112725	12109.8	421714	2559.5	8441.37	5846.72	7783.1	9002.5	31937.9	11268.4	2392.43	75021.6	426874	3757.5	91984.2	7089.81	236594	116710
	QC_Gran	QC_Gran_6	300960	36352.5	25065.7	29077.8	34847.6	26298.1	35047.7	508683	1342020	1529.41	3909.38	26376.5	19172.5	35135	192127	48586.3	8096.36	188384	6638	47389.4	11791.4	616151	58671.7	10703	37677.3	210729	221190	122800	297790	107614	14169.4	360489	2566.91	7966.46	5457.36	8656	8657.55	33621	7722.72	2859.57	45129.2	461517	4035.41	115379	7112.61	280723	110418
	QC_Gran	QC_Gran_7	341053	41243.1	34067.1	35846.9	29071	33290.4	36456.5	695811	1541270	1612.59	3921.84	28211	20584	46964	215684	43819.5	8373.61	195063	6859.87	56277.9	18885.3	693555	69186.6	13552.9	45846.5	210692	220939	208701	296093	168877	18189.5	360002	4783.59	14833.5	14198.7	8928.23	15997.7	38428	8753.97	3778.78	69156.5	440548	4020.72	86401.5	7429.87	261188	132005
	QC_Gran	QC_Gran_8	338844	36798	24071.5	37055	21244.1	27076.1	37115.4	510302	1301850	1571.5	5019.5	30122.3	19364.6	45633.1	197538	44806.8	8127.5	193970	6667.98	49534.4	12096	621120	63746.1	11601.3	34360.5	202859	212010	112206	255551	104375	13265.4	413103	2287.57	8458	6353	8419.28	8844.89	34145.5	8399	2926.93	58753.5	429818	3750.16	87778	7423.92	304318	123210
[truncated: 99 more columns]

## Sheet: Fig 2a-d
Figures 2A-D	Dataset used for the PCA, PLSDA, and OPLSDA cross-validated models of the combined metabolomics dataset
	All 182 samples were used for the PCA in Figure 2A. For the other figures, outliers were excluded for the reasons detailed (final n=169)
			Source	MSI-CE-TOF-MS	MSI-CE-TOF-MS	MSI-CE-TOF-MS	MSI-CE-TOF-MS	MSI-CE-TOF-MS	MSI-CE-TOF-MS	MSI-CE-TOF-MS	MSI-CE-TOF-MS	MSI-CE-TOF-MS	MSI-CE-TOF-MS	MSI-CE-TOF-MS	MSI-CE-TOF-MS	MSI-CE-TOF-MS	MSI-CE-TOF-MS	GC-QTOF-MS	GC-QTOF-MS	GC-QTOF-MS	GC-QTOF-MS	GC-QTOF-MS	GC-QTOF-MS	GC-QTOF-MS	GC-QTOF-MS	GC-QTOF-MS	GC-QTOF-MS	GC-QTOF-MS	GC-QTOF-MS	GC-QTOF-MS	GC-QTOF-MS	GC-QTOF-MS	GC-QTOF-MS	GC-QTOF-MS	GC-QTOF-MS	GC-QTOF-MS	GC-QTOF-MS	GC-QTOF-MS	GC-QTOF-MS	GC-QTOF-MS	GC-QTOF-MS	GC-QTOF-MS	GC-QTOF-MS	GC-QTOF-MS	GC-QTOF-MS	GC-QTOF-MS	GC-QTOF-MS	GC-QTOF-MS	GC-QTOF-MS
	Excluded?	Age Group	Sample Name	GABA	Choline	Cadaverine	Putrescine	Tryptophan	Aspartic Acid	Glycine	Histidine	Propionate	(Iso)butyrate	(Iso)valerate	(Iso)caproate	Hippuric Acid	Glucose	2-Methylbutanoic Acid	2-Oxobutanoic Acid	2-Oxoglutaric Acid	3,4-Dimethoxycinnamic Acid	3-Methyladipic Acid	3-Methyl-Indole	4-Methoxycinnamic Acid	5-Aminovaleric Acid	Acetic Acid	Acetoacetate	Acetylferulic Acid	Aconitic Acid	Adipic Acid	Ala-Ala	Ala-Gly	Alanine	Anteisomargaric Acid	Anteisopentadecanoic Acid	Anthranilic Acid	Arachidic Acid	Arachidonic Acid	Aspartic Acid	Azelaic Acid	Behenic Acid	Benzoic Acid	Beta-Alanine	Capric Acid	Caproic Acid	Caprylic Acid	Cinnamic Acid	Citraconic Acid	Citric Acid
	No	Infants	Inf_06	0.139517	1.09105	6.96035	6.46449	2.69318	7.5853	3.5092	1.464	7.59876	9.1346	4.02835	2.85349	0.0367895	0.263242	608505	31127.9	39435.3	777.6	1234.03	1025.1	5706.49	198915	1371490	2453.88	463.997	31364.3	5555.04	27117.5	10828.2	38488.9	951.435	160138	3677.34	36155	282343	916608	20986.8	14683.3	43136.2	190669	885509	5460.06	68826.6	42812.3	12763.8	1774860
	No	Infants	Inf_07	2.79404	0.35569	32.1677	2.11315	1.53606	6.34417	4.08347	5.69465	3.95846	6.69263	1.90556	0.0504245	0.0585414	0.829378	314430	38614.2	54213.7	665.071	1851.55	1052.93	6774.3	111450	685029	5882.83	466.311	31191.7	5104.41	32361.8	196610	60205.6	801.567	81599.3	2615.02	23869.1	2552.3	470199	8132.32	7825.49	13114.4	46335.8	1119050	3061.42	135429	155939	28414.6	2193050
	No	Infants	Inf_08	0.49131	0.484438	5.88263	0.833159	1.47284	8.55599	1.83658	3.32417	1.47151	1.1361	2.28807	0.0858631	0.0756586	0.344191	150956	2408.55	44307.3	16413.3	235.393	568.21	9496.31	1952480	275797	661.392	1043.7	14972.3	1907.52	28443.8	3263.52	27303.9	577.9	3220.65	2175.44	11614.6	11118.1	1126720	6604.75	4549.7	4591.46	65250.8	186480	3025.19	33069.7	6936.18	2084.54	50057
	No	Infants	Inf_09	0.694352	1.56829	2.48803	2.72927	1.73262	4.84932	2.52188	1.79887	24.4783	0.501246	0.353983	0.0515533	0.0170924	3.83193	14834.3	49475.6	20908.3	52517.5	1368.54	330.49	23324	4536	1696310	1626.15	4165.56	31990.5	3573.2	67013.1	104166	39579.5	2228.72	37749.6	1045.77	4510.4	20101.7	790259	4762.24	3067.8	11373.7	43064.7	51277.5	1700.79	4155.01	166159	6217.35	97981.9
	No	Infants	Inf_10	0.45424	0.627639	2.77062	1.48434	1.21955	2.27343	0.614321	0.794543	1.50126	0.111098	0.182419	0.0267214	0.0687257	14.4065	5118.13	38522.6	142641	98935.5	0	670.256	42422.9	207334	602294	1863.78	4055.64	16822.4	3707.69	42234.8	379193	25553.6	1532.74	2482.67	1612.97	85951.8	53230.4	552827	5698.04	31572	64824.9	15784.4	1725990	2915.31	127500	64952.7	20114.6	1644690
	No	Infants	Inf_12	0.930014	1.4539	12.8301	3.77025	0.808975	4.39639	1.60829	0.827484	2.7328	1.22386	1.26107	0.283975	0.0504357	0.344798	125677	7255.1	19671.3	57676.5	2246.93	1168.89	21083.4	2364120	961703	586.936	7128.89	16077.7	5464.21	23325.8	6245.85	25552.5	927.592	3260.96	3713.97	18801.1	13187.6	840004	7993.9	3867.97	144458	149626	24849.6	2002.37	12413.8	93129.8	6965.81	23456.9
	No	Infants	Inf_13	0.387196	0.119633	2.67457	2.5274	1.12668	9.36668	2.10619	5.41741	4.25011	9.46152	1.20228	0.622158	0.13114	1.21093	147580	5938.47	64226.3	53575	1630.42	678.373	26202.2	1922960	1204130	1242.78	4160.93	36635.1	2023.12	28468.7	28814.3	38109.6	643.751	107629	3273.21	6274.5	11477.8	1071370	9058.08	2232.97	7889.2	41643.9	148165	4323.87	29275.2	5187.43	5090.47	65142.5
	No	Infants	Inf_14	0.997778	0.668752	4.74086	3.97282	2.27887	13.9943	9.62963	3.72988	5.41728	7.65631	2.80192	0.504434	0.040111	3.68658	241699	12967.8	17637.4	117260	1368.54	649.383	49430.2	1205800	2094060	557.629	13705.8	31936.3	3843.35	37523.5	6569.34	38405.1	2674.92	3802.55	3008.52	2152.79	11354.6	1327730	27984.7	1675.45	11095.7	412908	9237.49	2314.48	4772.46	26162	5799.88	11518.5
	No	Infants	Inf_16	0.973724	0.470555	26.9874	9.23057	1.44283	8.21009	2.86937	3.59167	9.17651	4.66059	2.44485	0.0509027	0.0309605	0.814644	175166	21920.2	12873.6	11408.6	1058.76	569.37	6972.75	2605170	980585	1141.4	892.124	52913.7	3684.09	38486.7	275635	50756.9	8227.98	328686	2349.15	7183.46	25895.2	1011380	3498.46	4421.16	23936.2	99992.3	72683.1	2703.73	19080.4	124151	4665.57	41336
	No	Infants	Inf_17	1.0381	0.556499	1.84721	0.404339	0.841354	3.90457	1.05155	1.32205	15.4038	2.15399	3.11985	0.113594	0.142171	0.640329	289632	82886.6	25883.4	135814	1305.36	352.522	55354.4	645658	2623850	762.779	11194.9	43044.8	3647.52	430017	18521.1	57188.6	5553.06	302848	4405.25	35569	62316.4	1234440	12187.4	6007.05	115935	298444	16223.1	4590.38	29522.8	173681	12569.5	308060
	Age outlier	Infants	Inf_18	0.656786	0.457303	0.888166	3.72494	1.13004	9.1383	0.961784	1.85667	4.44645	18.8478	2.23545	0.205255	0.0577853	1.40319	200558	20517.4	23051.5	410841	3694.95	587.923	111586	832220	1433220	1173.87	27046.1	16944.8	6570.73	114173	4380.8	32718	853.793	38470	3441.01	27935.5	5089.39	1146470	85050.3	6927.1	33070.9	477612	50666.6	7222.81	61692	24281.8	28702.8	739275
	No	Infants	Inf_19	1.03353	0.21434	6.56494	2.90961	1.93886	3.1375	1.42233	1.30511	6.27208	4.15319	7.30639	0.448422	0.0292966	0.34561	664732	40444.6	81748.2	36594.8	2014.59	1568.96	17727.6	209665	1754490	1860.61	2417.18	19744.4	7681.98	17811.9	7079.46	39400	5211.32	551297	4171.28	44380.5	1329.41	604522	9552.56	9076.3	35749.6	273885	39056	109490	33543	7052.07	55297.9	979935
	No	Infants	Inf_20	0.205579	0.544791	0.777927	1.9898	2.34428	4.80282	4.05668	0.728364	3.98391	4.45358	1.184	0.575926	0.0502848	6.61004	99972.6	17304.9	40875.1	22380.2	1002.71	529.943	28987	1436280	3804270	1573.88	4759.15	38168.2	3213.41	18008.2	15796.3	29540.9	1382.87	153490	3062.87	15850	16944.8	786395	6572.65	4364.83	17334.4	77966.8	138094	1670.4	30636.5	11288.1	6238.73	246951
	No	Infants	Inf_22	3.42621	0.20652	1.13691	0.319317	0.331868	2.65179	1.39302	0.313972	2.64704	1.17237	0.253225	0.097869	0.0328543	3.23231	14992.9	12528.2	40644.2	29492.5	818.269	1080.76	17845.4	608057	1394080	644.759	6206.68	5416.35	4713.94	25077.5	3745.02	19950.4	3560.5	3071.81	1702.78	26256.6	6825.51	657578	5869.55	4052.85	17403.7	45674.5	5308.79	0	12943.5	16845.7	3794.38	20890.5
	No	Infants	Inf_23	0.828745	0.507775	0.493184	1.30574	2.18545	7.54656	2.42983	2.04191	17.1503	28.0442	7.28892	1.62198	0.0279734	1.03185	398738	37393.6	18136.8	54626.7	1562.15	713.162	31011.2	1678650	3512380	3079.63	4823.95	43131.1	15594	21008.3	25359.1	42637.3	817.462	227834	4100.38	13915.4	4125.19	1155700	13037	1775.11	19608.1	856716	33267.7	8529.67	6390.79	8311.3	4634.89	23627.3
	No	Infants	Inf_24	21.2596	1.7958	2.8356	0.336429	2.48955	0.193668	2.05041	2.77293	2.2824	6.84567	0.267466	0.0914422	0.10954	6.91921	14606	13301.6	30588	31356.5	3859.01	272.509	10980.2	17829	2454410	2673.29	2049.22	13146.6	4666.75	109907	107130	51645.5	2898.58	184454	673.549	9690.57	38558.5	34112.8	2687.03	1912.32	28629.4	47838.9	6180.58	3745.25	2826.07	18829.7	3568.44	28460.6
	No	Infants	Inf_25	2.69348	2.00735	0.749213	1.68543	1.19994	6.07244	4.02781	7.09418	12.3625	4.80058	0.626278	0.842428	0.10832	2.68088	38614.3	73963.6	35141.7	42769.4	1672.2	897.54	22311.3	1295050	1816530	2008.73	9937.17	75089.3	6954.12	681397	116076	70766.4	2958.76	6875.4	2095.09	17706.7	52702	1141150	6804.35	1467.46	21333.1	115797	33187.6	3230.92	17939.6	180958	8413.46	34948.4
	No	Infants	Inf_26	0.449247	0.157623	17.0494	5.85266	2.21975	8.83161	2.56662	2.49232	11.7702	17.2714	7.9805	4.45638	0.0805513	1.0234	1082740	28236.1	25616	23821.4	5151.12	433.695	133843	578269	1537710	1401.99	1293.64	23502.6	4357.68	27359.1	7329.54	42624.4	2150.38	199462	5492.38	44387.9	1087.32	1192360	15399	6654.12	43976.6	2210750	24703.8	24293.8	7771.96	23813	34259.1	616324
	No	Infants	Inf_27	0.0889637	0.326713	4.18443	1.13614	1.42724	5.59383	3.106	1.01097	8.5588	5.56995	4.00938	0.261586	0.0936961	0.338106	358680	29671.6	64945.2	776.157	940.551	975.234	11465.5	1260740	1242040	1451.1	247.619	18847.7	4626.65	56859.6	4506.47	48565.1	1072.92	289138	4148.82	10693.7	13114.3	1190240	6439.25	950.382	23251.1	143928	219756	5901.92	30959.3	21173.5	4912.89	122909
	No	Infants	Inf_28	1.28136	0.16405	0.111266	0.243408	0.112294	0.848863	1.08708	0.141851	3.78682	1.31597	0.154762	0.0744327	0.0393526	3.07919	12151.6	58118.2	20645.1	35215.6	4765.94	351.363	16355.1	706865	4086000	1878.83	6193.96	10138.3	2288.55	38915.2	48708.9	20662.7	1596.32	1584.48	2030.1	1604.13	5908.34	228583	3764.26	14.4435	102571	64561.4	16850.5	267.685	825234	60543.6	6992.77	70636.4
	No	Infants	Inf_29	0.50262	1.13457	6.02647	0.74169	1.35651	7.84387	6.2956	3.60932	0.141636	0.0492443	0.0812518	0.0699372	0.0408461	4.66374	3072.78	1349.35	34410.3	75130	889.6	1281.37	77145.8	127	718496	1876.45	9749.72	37709.6	2535.1	230443	1375480	34757.3	3676.31	5071.79	1607.06	116565	26307.4	875527	4485.41	27403.7	64403.1	13703.4	860811	2220.96	256365	105601	19550.2	1055730
	No	Infants	Inf_30	0.0627493	0.433936	3.22918	5.28474	1.9096	7.10764	3.64975	3.4385	2.36272	6.43893	1.65281	0.0803556	0.0612925	1.27875	104461	3615	37244.2	81936.5	1312.49	456.887	42912	282096	545236	1266.55	6528.36	13664.6	13763.1	7142.51	4772.72	26603.3	608.555	99360.4	2503.95	5239.96	47495	653398	10589.7	1578.67	8163.05	66357.5	122734	1719.49	107159	9843.83	12330.6	986321
	No	Infants	Inf_31	26.7098	2.22952	7.3438	2.14725	1.17992	3.50747	2.94605	6.53193	8.86138	1.25309	0.669231	0.436105	0.0227484	4.77952	28586.2	15482.1	12187.9	17198.1	0	993.788	14172.1	1130020	857152	2080.02	4056.79	18392.9	2581.11	177760	620774	40323	1689.42	3641.31	1056.41	11865.8	20627.3	427910	3688.03	3801.53	26158.5	13847.9	160742	1207.5	230811	183364	5488.41	514872
	No	Infants	Inf_32	7.6268	1.21402	13.6004	8.88214	1.61518	3.1897	5.61526	10.7028	7.44699	12.8309	0.603651	0.305046	0.0571673	3.80734	21453.4	32186	13217.9	8846.46	1570.3	516.028	11030.2	362194	445023	745.354	663.018	11105.8	4253.87	97842.9	12266.5	39288.3	3795.52	6700.72	1646.06	11815	41909	511178	2495.46	1842.99	14962.1	32309.3	11935	1063.72	10217.7	287519	1506.22	39392.7
	No	Infants	Inf_33	1.00279	2.4471	7.04908	6.01375	3.25818	11.7768	9.51542	4.64585	8.82006	1.15105	0.781433	0.0777328	0.0488859	2.88735	46316.8	14295.3	35680.6	1116.63	5046.16	553.135	45001.5	166621	1985370	847.533	3.4713	30766.5	5169.29	79131.8	725809	59048.5	1298.86	38783.1	2381.05	6648.25	11884.5	872533	5101.25	917.162	10446.2	51884.5	39184.4	1481.03	14507.5	159478	3978.47	104552
	No	Infants	Inf_34	46.8486	0.903363	5.27192	0.740613	1.74847	6.80524	6.94407	6.51398	3.89198	2.06918	0.301804	0.0865559	0.0419822	3.11116	2703.88	11654.4	11960.1	559.756	4212.61	840.719	4719.35	860	3420490	1635.66	0	52084	1422.68	43554.8	322723	37615.4	1728.02	62297.2	1037.5	3438.49	87270.9	525625	3604.78	1034.15	10705.4	23570.7	370434	2481.63	20398.9	87926.8	10379	978427
	No	Infants	Inf_35	7.24594	1.44741	1.5165	1.07088	0.619101	1.19041	1.19374	0.602556	0.361815	0.195196	0.0283328	0.0875273	0.0367067	3.02413	771.63	1866.41	8918.06	133630	215.012	412.822	53305.8	214234	1203980	914.068	23658.1	4846.88	2052.62	37517.3	554126	29708.5	2768.02	8609.75	651.097	21299.2	18564.7	96639.9	71756.6	2458.28	21449.5	13895	13650.9	4647.66	16150.9	61097.2	4565.15	77167.5
	Age outlier	Infants	Inf_36	0.094633	0.999038	0.336483	0.263599	0.904306	17.0214	2.26026	1.79964	0.896452	0.190777	0.139513	0.0545173	0.0473447	2.6266	3461.76	5197.8	17956.8	396.734	1061.81	459.207	3520.94	1351	185525	1472.49	34.713	18752.4	2694.35	61896.6	49348.4	28722.2	19470.3	41005.4	1335.28	9070.14	15799.4	1449430	3255.74	3818.86	16229.6	17173.1	74772.8	1350.11	23041.1	56634.5	4801.31	552766
	No	Infants	Inf_37	20.5848	1.58033	2.17053	1.84416	1.61386	7.27803	3.23476	4.34894	1.24588	0.572495	0.132248	0.148841	0.032297	2.24344	29936.1	8337.2	16789.5	2252.01	165.08	821.006	5326.23	1147200	2009940	486.341	9.2568	39144.8	9529.33	55452.3	1141250	46547.3	21512.9	24218.9	916.972	15008.3	37020.2	784754	4998.95	3879.52	13611.7	44481.5	37856.7	492.119	5507.97	254528	11758.8	5355.27
	No	Infants	Inf_39	4.17085	0.552421	4.04001	1.30556	2.28527	1.60097	5.33053	0.488888	6.91031	2.9381	0.771081	0.501091	0.264326	0.498916	173691	56442.7	19876.3	20481.6	6476.86	3454.49	25279.1	4859130	1825850	2988.54	4755.68	58458.9	6138.98	84994.8	858721	52335.3	7292.44	57419.7	1823.31	59494.9	88246.1	719611	8860.49	11388.7	17373.2	181704	532026	5536.04	792703	128769	10088.9	184680
	No	Infants	Inf_40	6.62887	0.513403	1.99075	0.375179	0.979992	2.50798	1.86845	0.971826	3.02042	7.73305	0.363004	0.345985	0.0646622	5.0941	25373.9	13841.5	38950.5	118823	1084.23	2296.03	37565.3	479149	1368830	601.194	7867.12	8478.83	1986.56	6360.15	7824.73	16736.7	3431.07	3857.33	1849.3	60644.5	22021.8	300300	6876.56	16020.7	43769.9	32703.6	1203870	3394.57	1839850	17179.6	27333.3	287536
	No	Infants	Inf_41	1.49973	0.534891	6.1956	0.219921	3.94849	19.2717	6.24715	3.13135	10.0252	10.484	8.09346	0.144999	0.0506312	1.07916	722320	23997.1	21486.8	74274.5	2107.32	1993.37	48763.2	1074470	1605920	1254.67	8994.14	34183.3	27247.9	54752.5	7507.46	48253.5	1260.25	110741	7029.72	14582.2	2856.65	1662390	26072	3919.97	16853.9	1015480	39969.9	2640.61	29258.5	8202.33	36987	774084
	No	Infants	Inf_43	0.530915	0.346636	22.311	4.90575	2.56493	6.87778	3.66421	1.92177	11.7775	6.2861	6.78368	0.0332581	0.0933465	0.831067	432466	16089.7	13223.1	133008	32194.8	17983.3	61494.9	233146	1672780	872.88	22796	10946.1	6507.03	51247.5	4277.54	35847.9	1546.37	171859	5032.71	11599.7	787.134	686837	32522.2	3270.01	70540.1	144851	16087.6	5507.99	12662.5	16167.7	20859.3	375623
	No	Infants	Inf_44	18.1329	0.498123	10.2552	2.97272	1.57277	2.09409	0.942232	1.47004	17.7047	9.15068	2.07383	1.46189	0.0889918	1.9657	150691	100586	25864.7	63222.2	4771.03	545.018	27346.9	2513720	5068670	2959.24	17939.7	34605.9	7204.21	89378.8	357304	36186.4	1327.24	90927.4	2398.78	15860.4	10574.4	358791	13411.1	2108.75	11893.1	505586	127843	4794.94	14741.5	212641	3259.76	242101
	Statistical outlier in MSI	Infants	Inf_45	37.0035	7.28217	4.7977	1.25272	5.94119	13.1497	14.9667	14.9328	0.687821	0.406023	0.288258	0.114514	0.141483	3.1631	24426.8	3195.04	23045.3	22038.2	0	1303.4	18589.3	2228460	1128690	4029.34	2479.67	108653	2021.95	288962	3670550	59831.7	1312.48	9988.55	2553.58	9853.52	72655.6	1203700	2455.34	1559.9	4296.62	64015.6	446322	1532.46	994254	340971	10494.3	632891
	No	Infants	Inf_46	20.126	1.16526	1.8922	5.62108	1.655	3.09395	4.02208	5.06716	2.69178	1.81864	0.642828	0.325203	0.031851	1.83135	110572	14300.8	15689.8	107196	0	1450.68	34804.9	1137960	1192330	1940.61	29707.4	27665.4	2614.14	131049	1436630	44562.8	4387.04	17634	1763.04	26670.7	31311	594617	7640.85	7743.16	15870.7	115836	46021.1	3275.34	60178.1	162684	11481.7	558760
	No	Infants	Inf_47	6.56514	0.264335	33.303	15.5364	1.58169	5.50417	1.64592	1.64606	8.42473	2.03786	4.4213	0.262309	0.0527333	0.445656	19861.5	1894.77	4069.93	26578.3	663.379	20365.1	15215.6	354860	205343	351.686	881.71	6979.15	2484.37	3841.65	2132.55	11052.9	525.673	18230.3	745.63	4175.52	1020.92	123833	4294.84	1603.23	6249.25	419202	2133.78	0	1839.82	23726.6	5034.69	2924.65
	No	Infants	Inf_48	67.7683	0.930967	14.8484	17.2545	1.70271	1.39661	5.96957	5.85669	1.63283	0.341357	0.26448	0.140376	0.0870964	7.39964	28319.9	10354.1	12467.8	95.2163	0	875.507	5222.52	537695	961841	746.146	37.0272	44614	8260.01	520916	2053310	76240.7	2707.84	67220.1	1751.23	19578.5	3541.41	168667	2115.33	4392.27	7089.69	41579.7	25908.3	1599.09	1582.81	523937	3548.92	382485
	No	Infants	Inf_49	29.0751	1.58708	9.28036	1.4698	2.15684	4.12155	6.12082	2.80737	6.83339	1.26309	1.03833	0.0549121	0.0294811	4.03285	140167	44124	20395.4	10395.9	10128	1951.63	15173.4	3822310	4660790	1720.41	2248.25	37481.5	5396.97	45942.4	24352.6	27760.5	5131.84	554470	1485.35	38756.3	4807.19	570348	6005.96	4568.48	94612.7	172025	7124.25	455.882	2109.37	85138.5	6526.03	30057.3
	No	Infants	Inf_50	8.25586	1.00773	2.42606	0.916156	0.613659	3.91817	6.6564	1.59013	6.37531	0.251039	0.181458	0.0696178	0.0910001	5.19483	8236.36	62195.8	22740.4	114663	513.584	649.383	59310.6	2668	2903530	2952.9	30872.6	24931.4	4407.23	164530	875021	40060.8	1939.2	64125.6	1571.61	7337.44	44040.8	505279	3077.2	2634.49	29693.4	25839.4	53774.8	1140.87	10010.9	385783	7889.07	1305970
	No	Infants	Inf_51	0.2966	0.0689834	2.40535	4.62744	1.05224	3.03565	1.10487	0.999438	19.4275	5.06224	3.47492	0.253472	0.085114	0.279582	366346	35209.8	7765.33	23551.6	2270.37	897.54	55552.8	425320	1267610	2451.51	5858.4	9548.18	4456.77	15215.4	3310.8	21576	8671.91	505718	4008.21	19563.5	4020.05	473952	34357.7	3129.91	13114.4	677530	35563.7	4702.6	8940	24323.3	5483.76	26000.2
	No	Infants	Inf_52	6.02607	0.309957	15.2414	3.0423	0.822609	3.36132	4.33851	2.36789	9.00677	1.17462	0.631957	0.136348	0.129735	5.39702	55587	128309	14914.8	169765	823.364	814.048	79939.5	44124	3528720	1363.18	39324	16636.8	2007.79	165405	28601.5	31680.1	1972.13	151900	1914.3	27860.8	8828.62	497679	5696.03	4197.28	208999	47952.2	51859.8	2177.71	11945.8	159610	5325.7	143798
	No	Infants	Inf_53	0.0599624	0.181694	46.7998	1.34349	1.81801	7.81557	3.0941	1.74062	8.5866	5.91525	8.92689	0.0701037	0.0168747	0.145962	288601	12423.4	12810.1	793.469	449.386	96.2478	2099.76	94473	2124530	2031.7	0	10286.4	14271.6	17922.5	3227.44	27609	1144.45	110548	2249.89	4045.46	5010.54	844328	8873.53	1016.82	7873.47	61110.8	400375	1023.98	14795.9	25131.1	6014.66	1508420
	No	Infants	Inf_54	2.10978	3.47035	6.72538	2.44742	1.91397	2.68288	1.85606	0.959472	2.50631	6.1973	2.84686	0.539275	0.0485439	8.33458	30084.1	19051.3	47829	0	1166.77	516.028	4139.35	291466	891361	1226.15	196.707	7320.57	3211.05	169271	17752.1	27078.3	2123.13	158077	2102.18	17578.2	11407.2	413612	4207.58	3545.88	19227.2	51321.6	49997.1	66223.3	10701.5	13583.5	20831.4	706014
	No	Infants	Inf_55	0.811292	0.226821	23.9698	1.0901	2.06022	1.31165	0.211605	1.79177	1.03709	0.635205	0.70065	0.0966052	0.0509017	7.1209	39944	12289.3	57254.8	409.719	1611.06	441.812	4134.23	17366	414743	1110.51	255.719	9097.25	2193	56516.7	16544	20322.1	1722.35	4463.01	1666.15	41469.7	42364.1	263638	6079.18	8690.65	2950.45	16353.3	226285	2475.79	14716.5	62581.3	44242	1367290
	No	Infants	Inf_56	0.28194	1.48856	4.01191	0.646929	1.85925	3.87549	4.07376	2.92705	0.173956	0.224343	0.155336	0.0713781	0.108912	14.5212	1888.91	2152.2	31835.4	692.482	10.1902	1080.76	3248.23	3392	729498	1184.96	113.396	46032.5	1991.27	98335.4	1275990	40046.8	30451.6	64065.6	820.075	174699	468858	577707	1786.34	26947.2	51212.2	16538	142988	1609.61	13430.4	281751	11307.8	1795370
	No	Infants	Inf_58	29.8967	2.52518	9.67158	3.23315	2.69357	6.70731	4.61729	4.63105	1.2233	0.124646	0.0863369	0.0653855	0.138703	6.29361	3192.22	13578.6	25733.6	1056.04	1363.44	534.581	3121.48	4109	499461	480.005	200.178	64688.2	3219.3	163318	187627	50460.4	2413.78	4778.26	1573.98	28304.8	37298.2	743865	1866.58	6349.36	2503.48	40534.1	7487.75	2219.79	5523.64	109365	8090.83	112568
	No	Infants	Inf_59	0.0984662	0.900989	24.3767	0.296024	0.714994	4.0359	0.926292	0.884211	15.1739	2.43958	1.67672	0.115767	0.026579	0.206176	145650	67394.6	36458.8	594.38	1152.51	594.881	2321.26	1545750	397556	815.057	264.976	28236.1	898171	14122.9	18767.4	41714.4	6300.13	89108.3	2425.96	19085.1	5735.42	949621	9259.69	5147.66	11895.2	527232	95215.2	3523.15	9235.67	131268	4686.02	94605.6
	No	Infants	Inf_62	0.0794464	2.42955	2.02633	0.709646	0.891873	3.76251	2.57773	3.9024	0.310414	0.19006	0.253364	0.0989485	0.0355504	4.23155	0	311.977	32835.2	780.485	137.567	652.862	5442.74	2459	1914320	3529.54	0	41247.5	1192.64	281692	2840500	58226.5	5285.12	2681.12	5801.97	46524.3	144445	709601	437.308	6469.24	15953.6	22824.2	30664.7	714.215	9372.53	241419	21167.1	1072440
	No	Infants	Inf_63	0.0765799	0.250102	1.15	2.1574	0.298414	6.78505	0.909065	0.372913	5.31018	11.2331	3.94077	1.90635	0.0341749	0.398026	288429	9404.03	14232.3	881.472	1102.57	489.356	2723.29	306341	807817	571.887	0	10557	3987.27	86280.5	13164.8	37581	2501.21	5853.18	3898.31	6718.51	8875.66	1158740	5910.67	2055.31	4746.74	71622.3	21559.6	9608.59	6795.11	14993.2	3678.16	566778
	No	Infants	Inf_64	2.61045	0.0314558	2.45789	2.47003	2.20181	3.50081	4.838	0.157414	2.82707	7.53789	7.18709	0.696632	0.0414523	0.0604644	470832	13332.1	38399.1	533.788	1845.44	1411.25	3054.9	5520390	802223	348.518	348.287	24878.6	5064.3	37945.9	64609.7	53006.8	460.958	3019.1	3078.24	18395.9	2259.03	727082	6153.4	5488.53	9884.85	1796480	79699.6	3687.97	11390	181231	4655.34	39687.4
	No	Infants	Inf_65	11.7375	3.54119	1.88618	0.431782	0.610671	2.265	1.68908	0.758654	0.0482635	0.0727935	0.0513543	0.0813702	0.0110388	19.3367	2538.98	3420.84	14425.8	0	0	310.776	1298.27	0	730318	3006.76	0	12736.9	1413.24	25901.9	272269	20861.5	16495.7	22298.5	311.959	16498.8	24225.5	236558	2574.7	3277.23	15241.2	8563.97	198323	2332.01	17360.8	64691.5	13860	1611740
	No	Infants	Inf_66a	0.151293	0.430669	0.370011	0.256176	0.232815	1.60179	0.892225	0.440169	6.85211	0.689749	0.608647	0.124271	0.261782	1.89691	51711.9	55609.3	12170.3	47217.2	734.71	342.086	26464.7	1627920	5115810	1958.04	15818.7	13359.2	2142.27	39533.9	6610.4	21043.1	1389.68	82840.7	1672.06	79251.3	12378.3	519413	7332.93	7854.38	167316	41208.4	17149.3	749.283	11263.5	102422	6403.3	96350.6
	No	Infants	Inf_66b	0.363432	0.143796	0.700938	0.286442	0.444614	2.31972	0.992488	0.298503	4.58729	14.9974	1.08848	0.0957963	0.128717	1.087	67124.4	11443.9	13300.1	28849.1	1110.73	634.308	19430.5	1043700	1677730	1436.05	4530.05	17223.1	1980.66	19371.9	7378.06	20156.7	879.907	3595.84	940.605	74325.2	3910.77	583828	6934.74	8294.9	293791	94083.3	6318.17	2119.27	3496.81	79636.3	5460.52	75806.8
	No	Infants	Inf_67a	4.74798	2.03913	4.22552	1.14334	1.39319	1.69698	3.33993	1.81783	3.96785	0.392031	0.210607	0.0427836	0.10832	1.86884	9826.13	44554.9	17449.1	86167.8	0	491.676	178719	44181	3537470	2544.18	27724.1	20678.5	3185.09	264700	359284	39138.9	2607.93	15291.9	846.072	38689	27667.3	322730	8051.07	16792	18340.6	22970.7	43424.2	6508.59	15157.4	276776	11650	1372610
	No	Infants	Inf_67b	3.44332	0.423853	0.428904	0.143775	0.183666	0.383111	0.359391	0.277608	0.736791	0.251639	0.0835765	0.116529	0.037326	6.56738	13206.5	13895	25714.9	27270.8	0	264.392	39839.2	45023	1403450	2608.34	2236.67	14726.2	3126.11	41762.6	427892	27500.5	1571.34	70818	960.693	25249	9643.42	124383	4737.17	7135.09	13995.8	30025.6	145364	358.861	78937.8	112363	8153.12	1111050
	No	Mothers	Moth_01	0.130792	0.107515	0.539239	0.383074	0.785615	1.81524	1.18708	0.294794	5.11035	14.1024	11.4871	5.60156	0.0322406	0.285839	536255	9455.86	13463.3	136822	1933.41	140330	80166.1	110086	814622	1645.75	22620.3	8356.42	17516.2	19104.7	13045.9	25612.7	5705.91	155174	12656.9	55350.5	4612.26	347336	27170.1	14844.2	0	243349	7031.34	727263	337711	12841.9	25221.6	37787.9
	No	Mothers	Moth_02	0.0414955	0.0720964	0.182953	0.00520404	0.348172	1.24354	1.20705	0.176159	2.39994	4.25997	5.26047	0.303587	0.0284021	0.0755443	339919	3595.9	8958.53	18109.2	52785.3	39049.1	8965.51	165524	481691	704.801	1851.59	7743.2	22053.9	5648.93	6116.98	43577.1	11667.4	117209	3152.02	7544.71	1211.47	366131	140652	2189.93	7283.38	149418	11518.1	24945	13763.8	87144	5379.08	8251.64
	No	Mothers	Moth_03	0.314194	0.0676744	0.337232	0.0274231	0.219531	0.740885	0.320904	0.138435	5.75338	11.0342	9.95289	1.74015	0.0583199	0.123884	666113	8735.01	12292.3	57651.5	83176.4	174278	74740.1	357815	878801	3020.06	4586.82	7461.03	62095.2	5539.44	2812.92	19637	7982.06	234826	9357.7	23534.3	2329.78	291222	258785	7478.87	3198.65	588139	64193.8	247617	62183.3	6543.74	15265.8	12647.6
	No	Mothers	Moth_04	0.0998324	0.156836	0.0741779	0.0243843	1.05148	6.0842	2.03214	0.397173	11.8323	17.6281	14.0895	0.311794	0.094818	0.158152	955781	32319.7	22443.9	35804.7	9025.35	44150.2	27370.5	160827	1157750	4964.04	1420.94	41911.2	27190.7	5685.91	12156.4	41157.7	5862.64	225718	9347.79	74566.5	3223.09	962987	109119	19803.8	26984.6	518218	109746	29911.8	17287.4	29581.6	9136.41	35325.8
	No	Mothers	Moth_05	0.367143	0.758518	0.309831	0.946627	0.776418	2.29788	1.35929	0.44754	13.4402	23.2697	7.63061	2.97675	0.0260902	1.15104	644839	383603	15101.7	324288	6173	3810.1	106916	273306	3075150	2891.02	166383	64007.5	6474.01	66486.1	23477.4	37068.8	8863.86	260867	5688.73	29369.4	5622.14	783634	44295.1	21890	60884.7	540054	2815.57	670389	35466.2	23826.7	21874	54246.5
	No	Mothers	Moth_06	0.144746	0.0706659	0.108623	0.0194505	0.345784	1.02319	0.510357	0.256586	4.61358	4.49718	6.50428	0.221251	3.96675	0.0650996	553268	19189.5	21911.4	43321.7	62991.1	88135.2	29688.1	283223	639142	2662.18	6742.1	21156.6	40527.3	6919.5	4076.03	16669.9	9497.85	157883	8644.8	45534.3	3091.72	477446	224600	13791.3	2472.34	95986.4	128069	28460.8	38867.3	3046.14	16085.2	30018
	No	Mothers	Moth_07	0.225916	0.312813	1.05865	0.140434	1.12222	1.67805	2.67779	0.23187	12.8594	16.9787	8.2749	0.1563	0.0598373	1.05067	461514	91894.9	18512.6	273879	2407.26	21328.7	94283.8	176807	1784200	1365.78	25071.1	40148.1	43395.7	19081.9	19301.5	53538.6	3642.27	207930	6891.14	98927.4	8288.7	551633	33190.4	38509.3	66281.6	268311	4664.09	19393.5	33767.9	23873	5906.47	44661.4
	No	Mothers	Moth_08	0.119587	0.0621407	0.0518877	0.0457673	0.471822	1.3732	0.713354	0.163002	2.67931	3.05417	3.81084	0.614836	0.0449697	0.147685	199875	10789.6	24987	45728.6	67957.7	20271.9	22323.8	299726	481504	3279.33	2564.6	13493.7	80125.2	5008.32	6161.63	20391.9	7213.23	212413	6312.43	39466.7	2869.59	485699	149858	11899.1	21879.2	169837	12879.9	81429.7	26018.9	15312.5	19139.7	31616.4
	Age outlier	Mothers	Moth_09	0.0660852	0.0597038	0.0797896	0.034114	0.410359	1.63973	0.91073	0.237474	4.40799	8.60317	9.82633	1.63152	0.0587146	0.0890156	812545	9538	22565	82299	115731	190743	59128.8	397233	1123250	3240.38	3326.36	18748	57462.7	4756.62	8604.43	32681.8	11185.2	240207	9112.95	8951.38	2128.19	530810	190088	3937.03	4871.08	168850	60011.9	197086	51338.6	31093.1	20442.3	15668.8
	Age outlier	Mothers	Moth_10	0.188971	0.0942245	0.0544321	0.063282	0.22182	1.07726	0.433919	0.152723	11.9039	24.4676	19.016	1.9393	0.078826	0.149468	1247470	20456.8	36179.4	157871	108903	493592	296459	819128	1100720	2362.73	12001.3	6789.71	85810.7	4909.49	4340.4	16032.2	54919.9	592033	14458.6	31196	17501.8	373821	220064	5880.66	12343.3	543477	23456.8	249069	49228.2	3458.74	33733.3	39952.3
	No	Mothers	Moth_11	0.0873409	0.0473393	3.1185	0.101316	0.796239	2.26122	1.31857	0.346908	9.31835	10.3744	7.47509	0.214197	0.0487142	0.182561	662038	19516.3	36983.1	37378.7	2494.42	2640	39917.1	105298	1076740	2010.94	4283.13	12992	30887.6	20388.8	7299.02	37664.1	9367.95	202903	9854.07	21139.1	4793.79	743971	39925.6	6397.52	3996.61	515510	131681	19644.9	10382	17852.7	7201.16	27900.1
	No	Mothers	Moth_12	0.0959843	0.221537	1.80144	0.240499	0.485378	2.60948	0.537063	0.600846	4.4648	7.19653	6.43981	0.354668	5.12037	0.309425	473037	19368.6	15938.4	287720	3040.6	2886.67	75164.6	93592.6	1455020	6575.71	12457.3	15754.7	54076.2	37024.2	4953.75	21107.4	4301.67	152270	10136.9	48937.2	3224.05	656146	45074.8	16577.2	21278.8	129075	72204.7	21710.7	113250	4580.78	19419.2	26692.2
	No	Mothers	Moth_13	0.0590136	0.071338	0.274325	0.0781016	0.451765	1.03738	0.414721	0.312064	10.5798	11.5602	9.30798	0.25368	0.0335834	0.30406	820003	43903	30569.7	56790.2	3221.42	3879.68	305044	120103	1638220	1993.89	3396.44	19032.9	32968.2	33711.6	8949.88	34527.2	7947.47	355046	13093.8	51627	13296.5	634439	40279.7	7264.05	17133	324544	18236.6	27313	12405.9	6850.5	24747.4	31812.5
	No	Mothers	Moth_14	0.432156	0.0712745	0.146949	0.0271725	1.23084	2.70663	1.26509	0.805152	7.58525	9.78214	4.90063	0.0786628	0.0319183	1.88084	390678	17228.2	7598.39	26858.5	1753.51	1953.75	18224.3	302760	529213	1544.72	1228.98	28609.4	25503.9	5140.56	4209.98	25932	3267.38	174175	6368.85	4061.67	2933.12	531588	33499.8	1337.87	9251.18	137232	15500.3	7379.08	33546.2	6355.22	4868.68	10786
	No	Mothers	Moth_15	0.482473	0.0275075	0.111893	0.0677002	0.180494	0.38403	1.18274	0.0872487	3.13267	4.2912	3.87577	0.510708	6.27587	0.0317051	377094	15057.4	19877.7	35407.2	52789.9	99882.4	69698.4	899196	884278	2152.14	2793.13	14505.2	32951.7	8268.99	16871.6	38460.4	5208.18	134483	9397.35	58091	1575.48	179465	166444	16158.2	8944.2	484553	5305.81	111134	28477.1	43142	19304.9	17434.1
	No	Mothers	Moth_16	0.0729892	0.0254342	0.0938094	0.0608328	0.790575	2.76051	1.39803	1.17238	9.78604	15.7379	13.5905	2.58747	0.752214	0.16145	945706	47055.9	43714.8	101882	1335.3	7221.74	56564.5	79545.8	1614450	2546.54	8968.47	31017.1	26227.3	34636.6	18435.6	45493.2	5008.38	213379	11390.4	57530.5	5378.51	732605	63339.3	18103.1	30421.5	498212	0	311052	42140.6	27010.9	36275.1	53632.2
	No	Mothers	Moth_17	0.373178	0.0352043	0.079257	0.0199604	1.3772	6.30792	2.1013	0.568368	8.30785	8.78531	8.36016	0.282351	0.0392019	0.124359	752727	42435.5	31901.8	24693.9	1289.87	83459.9	21103.3	63560.9	1298720	3711.47	1792.68	118264	31979.7	34188.7	20932.4	54533	5170.76	187059	8819.41	16280.7	4332.81	1581520	104123	7963.82	43453.3	477517	13813.1	29362.8	3632.08	27321	8637.32	37841.2
	No	Mothers	Moth_18	0.899883	0.205747	0.0751787	0.182871	0.780718	2.4473	1.96005	0.311626	7.09175	7.73332	7.88159	1.58481	0.0278458	0.53767	512197	53012.8	19400.3	83637.3	79850.2	1352.89	48904.8	116391	1295470	2490.54	8046.23	42022.8	50283.6	7633.35	20038.2	48443.2	10734.1	346667	6658.59	36330.6	7174.21	848115	90158.1	6903.74	27540.5	330656	443260	209838	746077	63996.2	11434.9	365146
	No	Mothers	Moth_19	1.06248	0.0723857	0.220587	0.0192767	2.66344	2.63714	3.84509	1.11177	5.94848	8.78738	7.70377	1.07239	0.0299935	0.266345	935685	19619.6	29663.9	21530.7	46167.2	45792.1	39731.4	92551	1020760	1712.7	2368.57	34978.6	27264.6	20283.5	7267.3	46695.8	14252.1	310424	11137.3	19897.3	1619.91	619074	137133	4980.1	16561.7	129065	18086.8	292611	84317.2	11848	4978.45	12546.1
	No	Mothers	Moth_20	0.152996	0.109755	0.274597	0.114912	0.635766	2.26451	0.872531	0.596407	7.29371	14.0485	5.97431	0.606317	0.394024	0.562508	304728	22945.1	19579.5	84219.4	24732.8	140762	83195.1	221581	1374200	2581.84	13162.2	6821.06	27086.3	21343.7	5530.67	21543	22852.6	474566	9618.47	41473.7	7406.85	486647	148127	6101.87	20859.5	607863	10895.1	62834.7	14606.5	5487.02	38998.1	27700.5
	No	Mothers	Moth_21	0.132389	0.0924012	0.131168	0.121528	0.365156	2.04751	0.787769	0.310664	7.69377	15.8603	15.3253	1.35064	0.0652196	0.151313	910138	10715.7	16081.5	14450	161039	393800	43186.9	369446	789286	2714.52	3518.32	5783.66	97496.2	5758.43	7296.67	27273.1	42681.4	529043	7494.25	40115.5	4898.89	600716	311396	8999.66	4253.24	193806	9196.27	140170	18820	13894.5	24879.8	16917.9
	No	Mothers	Moth_22	0.0794053	0.0612566	0.0481287	0.0784816	0.411804	4.08302	0.587346	0.188393	4.52869	13.8406	4.79878	6.43088	6.75936	0.223285	180956	12561.7	8980.55	119826	70944.5	3793.66	140862	55007	1737480	2198.4	19934.8	8817.49	29914.7	13974.1	5662.26	18998.3	9118.02	203982	4503.1	15366.9	1515.77	769319	169968	7987.64	1098.17	252279	65822.2	736602	198091	7052.26	5166.32	27249.7
	No	Mothers	Moth_23	0.155118	0.490348	10.2614	0.500983	0.762842	2.96057	1.19993	0.570685	6.89113	19.4921	10.1182	0.469565	5.94344	0.699026	487126	19959.3	19536.4	32794.9	9553.91	110805	44889.9	327909	1001160	1461.95	8018.81	7556.01	24054.5	58099	7414.17	25015.4	7096.03	199087	8724.1	92681.8	18335.4	547464	72780.9	26428.9	418198	610027	53687.4	55142	22529.4	9586.57	8693.9	29331.5
	No	Mothers	Moth_24	0.0414667	0.0159024	0.0468476	0.0286107	0.246349	0.516664	0.444093	0.133814	5.6959	8.47907	7.14253	1.17036	0.0590905	0.0845113	960010	34208.1	22715.1	65676.8	90954.6	15809.7	55499.7	209975	1935070	2884.94	10684	38916.1	59755.5	14951	5028.95	22204.9	7350.19	381093	10043.2	44039.3	3776.75	364423	272470	15912.8	6866	282128	67786.6	286043	69885.4	7643.46	10599.7	22091.6
	No	Mothers	Moth_25	0.120125	0.145661	1.35538	0.104541	0.584801	2.38251	1.01134	0.31764	4.02087	8.16747	9.75024	1.36411	0.0849794	0.0727368	926469	19538.4	15537.1	147644	174584	503267	86104.2	299112	1166630	2377.33	11041.5	33626.7	50422.7	5668.84	14929.4	35879.4	13767	264679	6510.67	35839	3665.93	794934	313600	6173.76	31012.2	76998.6	35372.4	180984	52977.1	10528.4	19839.1	32154.9
	No	Mothers	Moth_26	0.393344	0.992303	11.893	5.52191	1.86358	3.57765	2.96738	1.40059	14.0987	31.2484	1.62075	0.134747	0.808434	1.30646	129631	69666	15594.1	165396	1571.76	2335.78	90950.1	3033500	2395970	1356.04	32653.2	20833.9	17604	120498	20994.7	39837.9	2533.14	108112	6498.47	7838.58	36420.9	808916	38662.3	2315.43	10047.2	1083900	14875.5	9959.92	36659.4	4948.73	11886.5	34832.1
	No	Mothers	Moth_27	0.270209	0.304538	0.85698	0.929263	0.814012	2.19541	0.986076	0.851355	10.6668	18.8074	9.11641	0.353701	15.2176	0.959221	598503	127837	30911	151656	11298.2	3111.21	235108	501555	2077440	2964.06	9882.58	30730.3	12286.4	44875.1	18225.2	31865.3	4632.08	204754	14365.6	94273	25727.4	675837	51315.9	41619.4	28399.5	446342	49260.4	30058.6	40912.5	10515.1	43156	49986.4
	No	Mothers	Moth_28	0.39618	0.0547725	0.109084	0.0952346	0.902708	2.46159	1.08343	1.01728	12.3117	14.7802	15.3464	1.93061	0.0530131	1.60031	783770	106840	18784.8	61404.3	2347.91	10739.6	20012	191141	1447480	2641.48	3334.48	53014.7	46598.8	3960.3	10914.5	31353.9	3795.47	286624	10352	17416.9	8042.68	801407	77576	13955.1	19073.7	322589	5567.85	286092	14040.7	10912.8	26412.2	30307.1
	No	Mothers	Moth_29	0.113309	0.0442659	0.198586	0.037108	0.524757	3.74368	0.757107	0.181498	5.30511	5.93937	7.11698	0.627261	2.08292	0.154206	536255	29877.6	31760.7	55319.4	40300.2	99776.8	37537.1	267627	1079050	2747.39	1766.27	50057.4	30287.7	5430.65	11175.3	31374.1	12777.9	384673	9128.97	38808.7	4723.09	1200230	209671	13417.8	31745.3	133286	4668.55	79318.7	12999.3	10599.5	19457.7	52938.9
	No	Mothers	Moth_30	0.402913	0.364911	5.15284	0.778047	1.03924	3.48364	1.20041	0.428479	19.805	46.1133	16.9347	16.3691	0.419689	1.22265	1211390	158791	21917.4	84896.2	21137.7	119150	38207.6	453102	5613650	3401.06	26854.6	44166.8	10197.9	29810.3	10092	34635.3	11118.8	196760	18633.8	28304.2	10996.8	1021310	96433.5	7201.51	212359	723413	221880	2450780	184739	11877	14318.6	80401.9
	No	Mothers	Moth_31	0.0637539	0.0224235	0.0385909	0.0175663	0.416326	1.21789	0.511802	0.191334	4.83563	9.02062	8.22209	2.6363	0.0189624	0.0746425	772200	36213.8	25564.5	89642.8	100926	168519	41224.3	136233	1094410	3453.4	11490.4	27964.8	41296.8	13354.1	6035.91	25929	8253.17	254125	8442.75	44004.6	4315.13	790146	197151	10130.8	43846.5	561190	67812.4	503551	214422	11832.3	20735.4	51543.5
	No	Mothers	Moth_32	0.0398749	0.0297593	0.0474269	0.021642	0.390865	0.835769	0.543664	0.115846	6.93025	8.12315	7.5094	1.42335	0.423004	0.151682	530900	33191	20322.1	75036.6	5890.17	32138.6	65923	93012.3	1190360	1767.48	6576.54	45682.8	12825.4	7014.06	9690.12	36972.8	12725.7	437799	10477	46312.2	8768.8	484086	106445	12936.7	18745.4	346077	6612.44	210149	18523.8	50703.6	6247.12	29839.1
	No	Mothers	Moth_33	0.0938713	0.0360463	0.0601224	0.00936433	0.617205	2.81838	0.969738	0.314399	1.0836	2.16798	3.304	0.0662678	0.0280058	0.0941964	259572	5612.6	19476.4	34220.3	39009.4	113406	29143.1	225292	710342	2848.42	3029.78	7137.36	37287.7	3213.74	6437.76	21621.8	12305.6	335908	9114.48	58386.3	2815.13	516684	275839	7506.09	71474.2	109784	9770.25	12114.2	7774.76	4735.41	8878.37	17146.8
	No	Mothers	Moth_34	0.103215	0.242848	0.0342635	0.261172	0.504295	3.86161	0.908179	0.267154	11.0142	20.4284	14.8626	4.80654	0.0176586	0.312349	684916	28936.1	19263.2	267420	24338.7	64333.5	90443.2	444006	1007910	2628.09	14507	16045.2	26148.2	14476.8	9417.52	28580.8	3226.43	99856.5	9856.35	14875.7	3327.23	947975	115299	5145.58	16567.5	680403	255085	468338	142497	7083.68	13679.1	88023.8
	No	Mothers	Moth_35	0.186059	0.106274	0.47993	0.478219	0.918826	2.19872	0.751882	0.331034	3.07832	6.81002	4.12754	0.459161	0.0401812	0.229054	320250	23808.1	16487.9	143587	2723.46	653.359	135856	79054.3	2098160	7056.53	41823.8	8787.06	33036.1	26696.8	6304.98	20091.8	5190.53	241568	5673.48	102757	3970.23	522959	74511.6	13423.8	14417.6	760784	80166.5	107584	106564	7561.6	41087.2	39508.4
	No	Mothers	Moth_36	0.21484	0.0517263	0.0731406	0.0912545	0.417352	0.929596	0.533242	0.3394	4.15598	6.21036	8.11474	1.71793	0.0149568	0.133312	560876	17014.1	20616.3	125549	31033.8	502979	60009.3	69266	798813	4503.91	7624.72	11446.5	28747	16831.6	6653.95	16171.6	8185.39	216540	7655.12	73094	4794.27	406125	75782.5	33741.5	10506.2	234505	267064	266454	129102	3120.56	28983.4	44995.2
	No	Mothers	Moth_37	0.177102	0.0786365	0.0890913	0.254598	0.568223	1.94275	0.525882	0.333391	5.95196	15.3339	8.79791	3.47922	0.0493208	0.180799	977786	31244.5	35257.6	103748	86616.7	74889.7	114241	414604	1499850	2458.89	4369.46	23835.5	32278.8	15311.5	6464.78	15959.4	4915.9	217228	10576.1	47138.3	2331.69	471793	272661	67193.7	7247.55	475471	1076430	853060	1049210	4614.68	13826.3	22489
	No	Mothers	Moth_38	0.354239	0.0667403	0.127399	0.0637469	1.41766	2.59533	1.61716	0.764166	12.0115	10.7099	10.6066	0.393559	0.269171	0.253585	875254	69039.3	47913.3	89366.4	2958.07	18058.1	27840.2	156268	1327560	4020.65	8371.25	47179.4	54047.5	21421.9	9586.72	37351.8	6440.86	205509	11423.2	30625.6	4057.17	757682	46095.3	11236.4	21957.6	172023	7508.18	30111.4	5502.41	15628.4	23880.5	74447.2
	Statistical outlier in MSI	Mothers	Moth_39	0.243561	0.504686	0.120799	0.535784	17.7028	35.1956	13.84	14.2135	0.157274	0.120226	0.154871	0.0431377	0.0529311	3.25039	5359.44	1700.12	27432.1	115406	699.18	1346.57	103043	15833.4	584913	2479.59	3155.72	20843.1	2817.93	22383.1	122946	59253.5	3230.67	3816.65	1175.72	25112.4	13213.4	1187140	29202.6	9470.14	236873	63634.4	45963.5	5158.86	8907.25	3352.07	17671.9	414153
	No	Mothers	Moth_40	0.47612	1.19805	0.236888	0.10021	1.3451	4.61091	1.45245	0.539779	4.99928	9.02573	6.50516	0.211335	1.5231	0.384764	940606	67174.9	41372.8	68833.3	1454	2006.88	31690.9	84068.6	2196810	2662.18	9546.39	139860	54572.6	28679.8	11746.3	47177.9	2399	158923	17339.2	91604.9	8828.51	1485410	58481.4	67748	42116.9	325950	18303.4	22778.4	11007.6	11077.4	6607	97218.3
	No	Mothers	Moth_41	0.135843	0.129943	0.406876	0.199373	0.657263	1.57423	0.964546	0.866159	6.89227	11.5582	6.50255	0.194388	0.0545308	0.357429	753829	72176.5	26511.3	36382	4574.34	96579.6	30022.2	226951	2127610	3124.74	6317.54	62101.5	51641.7	29141.2	12375	37721.7	13565.1	371877	7594.89	71234.8	6820.23	753574	82521.4	46830.5	43966.6	411717	20410.4	20049.8	21141.2	10941.8	9117.17	52596.5
	No	Mothers	Moth_42	0.0927069	0.0605616	0.0129018	0.0152271	0.476216	3.16905	1.51623	0.253575	1.65481	3.63947	5.44013	0.18642	0.0434998	0.0652092	410163	7023.82	20499.2	98866.3	170976	351567	61437	313091	1061760	3201.43	6593.81	16912	50327.9	3956.03	9397.55	37892.5	41167	402571	4617.47	11444.8	3339.17	725462	260658	4269.69	10194.4	79887	8975.23	19958.4	6160.19	6654.54	20644.9	19137.4
	No	Mothers	Moth_43	2.71286	0.323326	0.653904	0.125328	5.07542	2.48282	7.44173	1.15374	7.24497	23.53	9.03694	3.37609	4.99731	1.01854	549275	28453.4	19681.6	38715.1	37944.9	74882.1	27752	93093.5	1251100	1329.26	4811.29	77355.5	62876.9	53274.2	179526	70939.1	7037.43	205883	3432.61	97353.6	4716.88	459017	89436.5	41815.1	47086.8	338330	18879.2	652071	175639	68699.3	6338.78	91621.5
	Age outlier	Mothers	Moth_44	0.218052	0.0393435	0.178183	0.0352322	0.36757	0.54322	0.561576	0.219422	4.99936	7.13493	4.96659	0.230005	10.2175	0.105924	387881	16380.9	20693.4	25178.5	77078.5	123926	17872.2	145463	843689	2221.52	1603.76	20377.4	34711.5	10399.2	10789.9	33677.3	5250.54	188491	4716.59	33456.2	2365.13	439311	74154.6	12273.1	16366.1	233084	39213.8	19946.2	29084.3	44428.6	13979.1	41444
	No	Mothers	Moth_45	0.317942	0.119201	0.144482	0.497135	0.332821	2.31339	0.605842	0.539654	6.26661	15.3657	5.04793	0.260979	3.99745	0.433464	411927	41699	18170.3	418121	1785.04	1269.4	187162	1109520	1733800	2766.86	41694.8	17222.8	20739.3	68763.4	8351.81	30199.8	6497.34	227321	6705.86	101810	16441.7	737555	62467.3	80372.4	6464.11	224639	0	18543.3	16880.7	8357.04	10049.7	45017.6
	No	Mothers	Moth_46	0.059496	0.0378231	0.0543337	0.0255168	0.301055	1.34819	0.427899	0.181961	5.48114	6.74821	6.70305	0.737445	0.379109	0.126737	797243	29369.9	56907.9	110123	98580.6	103435	100499	691353	1683150	3774.76	5444.06	20944.5	47354.4	4223.37	14562.8	39586.2	38514.6	435140	11464.4	26761.9	3965.93	805514	312902	14006.1	19399.1	282011	566915	208775	98987.2	15621	55457.9	26475.5
	No	Mothers	Moth_47	0.503283	0.473046	0.134266	0.14411	0.457479	1.14459	0.714718	0.42969	14.6398	43.099	26.0888	6.96797	0.0268247	0.199173	1784270	65067.7	32275.1	57750.9	103602	282292	49474.2	458801	2051880	2856.94	6775.61	21349.4	28975.7	23770.3	7651.52	30192.7	7618.47	139951	17079.2	23599.6	8797.94	558247	131904	17183.4	21149	353208	146564	1136240	443020	10337.4	7398.08	64770.9
	No	Mothers	Moth_48	0.0840916	0.0325294	0.0426082	0.0411405	0.458747	1.06138	0.319735	0.134506	2.65413	4.57227	3.51805	0.0370606	0.652119	0.297699	261901	20710.6	17771.9	14705.6	2121.65	3755.71	29949.1	11246.8	1174340	4164.29	3294.87	16332	30581.6	5308.36	4419.13	12704.3	6780.45	198361	6723.4	164312	17726.8	458939	24157.2	46082.6	17510.7	53604.1	0	13801.5	10763.8	3727.47	13951.9	34747.7
	No	Mothers	Moth_49	1.46068	0.136894	0.126135	0.188756	0.523603	2.36215	0.490073	0.457002	7.51778	23.5981	3.95487	0.301198	0.048281	1.14752	112213	30004.9	14184.9	24745	3061	13663	15224.8	347446	1828800	1765.05	3527.46	12036.7	9673.63	37328.5	6897.18	12789.2	8268.7	281995	4277.42	35580.1	4780.42	329477	26359.1	3692.43	63384.1	132134	1851.2	11653.8	8956.93	3086.65	5174.24	17969.2
	No	Mothers	Moth_50	0.184139	0.126498	0.675403	0.39287	0.381043	0.672676	0.370344	0.258794	8.05746	24.4435	11.0091	9.84255	0.168218	0.212158	457072	25807.2	14390.1	64272.2	8534.82	4631.07	50379.8	143425	1540020	4115.6	12928.6	10121.4	30822.4	49433.3	3297.01	21772.4	4151.29	103387	13520.8	30421.3	4560.19	368765	62029.4	10271.6	26183.8	590345	13227.5	1467300	258210	6303.95	21030.8	210575
	No	Mothers	Moth_51	0.157059	0.125991	0.0437041	0.0460128	0.380746	2.12553	0.917592	0.357913	4.67099	4.03684	6.46794	0.998578	0.0526657	0.163683	530663	29727.1	29666.9	94051.6	79034.2	50412.4	77694.4	666288	1551950	8276.24	4717.84	56632.2	34828.9	8978.57	16992.7	37006.2	8731.13	336070	13727.4	41081.8	10393.5	967917	101532	7062.41	53201.3	395586	151729	134725	79884.7	14326.1	36609	59014
	No	Mothers	Moth_52	0.244872	0.0722961	0.164401	0.0246795	0.604331	1.31798	0.634602	0.343975	2.99835	5.21672	4.7844	1.13788	0.0169853	0.133412	404532	6720.16	21327.9	98934.5	61979.4	504075	55055.1	148264	915714	2608.62	5779.23	15066.8	30046	3357.36	8085.09	25264	24351.4	300977	4407.8	27767.6	2903.51	536231	210480	9428.88	31131.3	52938.2	222046	187192	122361	7273.03	26910.1	42202.8
	No	Mothers	Moth_53	0.579992	1.10537	0.226125	0.0673711	0.595865	1.87524	0.755232	0.387158	8.32916	21.8712	15.9505	5.11087	1.60757	0.221964	1464900	48612.1	18574.6	158775	9455.62	242040	68927.5	125115	2385260	3082.14	38578.6	30909.2	29162.6	15672.7	3289.96	16243.4	6053.26	240598	18747.4	60106.3	3564.65	505533	231966	16632.1	56636.3	172456	277968	1017330	501507	4131.8	7134.39	21491.1
	No	Mothers	Moth_54	0.15324	0.0749317	0.121561	0.307785	0.510564	0.94625	0.653896	0.336695	3.85249	6.85001	5.48656	2.27732	1.97126	0.16554	351928	10392.7	28859.3	10109.4	53134.9	54889.8	52825.8	85999.2	653033	1300.05	1418.91	12650.8	9410.18	12144	8906.4	29077	5808.99	174973	6530.49	92040.5	2492.68	268600	72487.7	43031.7	8705.97	207782	13591.2	282706	189190	12087.8	13025	10767.1
	No	Mothers	Moth_55	0.0867376	0.0862008	0.180912	0.086172	0.485513	1.63068	0.510044	0.342973	20.1586	34.2174	10.0076	7.62307	0.0236184	0.830994	425622	124068	32215.1	32309.3	29278.4	34571.1	35014.5	365663	4444500	3022.49	4537.05	17420.1	46570.1	77085	10160.1	33868.3	6771.98	277153	6865.21	34703.3	5364.65	787599	85541.1	8588.73	174779	471063	15257	1497420	87121.3	16361.8	32179.4	23913.6
	No	Mothers	Moth_56	0.807279	0.71226	1.23231	0.410752	3.75364	4.81011	8.70962	0.529711	4.14097	5.57074	2.64058	0.0922663	0.190755	0.451543	475388	40902.5	23514.8	17760.8	1619.98	62925.5	16254.5	79086.7	2163690	1816.17	1473.75	41220.5	15855.5	52253.2	2834720	90784.3	9103.9	167120	2561.87	23679.3	2990.45	684871	35377.1	4401.14	14714	119027	48968	10431.6	6629.38	800802	15084.7	26274.2
	No	Mothers	Moth_58	0.152082	0.0924022	0.415453	0.899109	0.538912	1.14619	0.540469	0.244378	14.5829	13.1625	12.6252	0.768323	12.6203	0.844601	888330	92778.1	12374.4	89571.8	1754.44	604.658	77757.5	95314.2	1834180	2346.9	6759.36	13158.9	25242.2	27104.9	6047.66	25432.8	7820.39	416313	11683.2	51445.3	14661.3	455950	69692.7	29166.4	29594.5	170326	49102.6	129391	24700.6	14456.8	8844.42	19844.5
	No	Mothers	Moth_59	0.088027	0.317561	0.106505	0.0339648	0.623945	1.24706	0.95013	0.388237	5.74275	8.89723	4.41784	0.193266	0.0784798	0.96493	447762	24163.4	15640.2	60202.3	1954.74	67081.6	23919.3	35738	558950	2519.76	2901.8	21168.6	16551.9	7813.23	7281.4	29438.8	5645.2	185768	4726.51	35093.5	3348.73	307630	41829.5	50863.6	12920.5	88990.5	62649.2	22092	18748.3	21915	5121.05	18836.3
	No	Mothers	Moth_60	0.24575	0.446866	0.556457	0.479571	1.54919	2.40598	3.43302	0.517202	12.6323	30.7149	7.74678	2.87783	0.469444	0.936271	324611	39661.1	20600.3	76120.3	1841.61	8986.38	27790.7	192255	1632980	1768.7	6552.16	17629.5	14071.4	22536.7	16186.6	48343.1	9908.04	182155	10158.3	9735.69	6202.07	569521	45058.6	1310.22	9578.5	445166	265847	444797	87137.8	29152.5	16095.4	37024
	No	Mothers	Moth_61	0.177231	0.026727	0.0292393	0.0698148	0.061142	0.513013	0.240327	0.157078	3.05261	5.34721	3.99303	0.381242	0.0420409	0.0460052	679796	36564.5	27342	12855.2	70710.8	77291.2	35787.5	522981	1596770	6408.94	848.094	29064.9	33072.6	7967.52	5916.06	20174.6	3412.11	157664	15372.8	16269.5	4544.43	606498	158569	16421.5	21275.9	513644	48612.4	101887	26617.8	3820.08	25849.7	21769.8
	No	Mothers	Moth_62	0.159813	0.10157	0.0657995	0.0476907	0.720301	1.00047	1.21767	0.251128	2.10571	4.7064	4.21579	0.904732	0.0404459	0.235326	547640	11062.8	18476.5	13421.2	122223	70355.4	19717.2	436564	1234000	1192.93	2253.8	16167.9	42919.2	6308.03	22348.3	60135.8	4833.29	56136	4134.07	18196.4	1200	524850	238640	14068.2	4453.7	353067	8460.07	225032	46902.5	45740.9	5897.41	34223
	No	Mothers	Moth_63	0.111373	0.060052	7.00241	0.179465	0.433773	1.6574	0.646842	0.159073	7.97189	14.4038	8.57011	1.65679	11.0627	0.185913	698034	29571.1	35478.8	19273.3	3420.79	21571.6	17288.5	152004	1106850	1973.2	2051.68	8570.36	45725.9	12337.4	4958.45	19238.8	12755.3	370827	16573.7	73455.5	10855.9	431478	29778.5	10833.5	94759.5	150949	1698260	356083	2097790	4442.7	10748	30243.4
	No	Mothers	Moth_64	0.0848166	0.0418311	0.0201625	0.108292	0.173286	0.601998	0.204938	0.232436	3.9867	6.16718	4.87765	2.27109	18.8928	0.0766047	701236	30179.4	18429.5	62289.3	2708.63	13549.8	28223.8	60800.9	1399270	2396.81	6202.77	10743.8	55482.1	21619.5	8296.59	18469.7	7059.32	270148	19424.5	96660.1	5897.3	390912	53769.1	18808.4	4738.41	410687	0	739070	115270	5450.64	21689.5	19171.8
	No	Mothers	Moth_65	0.148799	0.0919905	11.459	0.70083	0.518755	2.6939	1.48118	0.289815	14.7508	18.8564	6.56311	0.903454	0.0116737	1.12821	425362	106696	34959.4	45287.6	56520.4	50306.8	33980.5	1211560	1943340	1754.09	3774.27	16467.6	19590.7	20457.7	19617.6	35566.1	16629.9	241649	8758.41	21295.4	3791.56	915832	132660	4601.5	24557.8	408674	65658.2	131528	29161.6	15027.3	24194	32003.5
	No	Mothers	Moth_66	0.312156	0.0365024	0.881747	0.348585	0.779635	1.91365	1.39839	0.65217	6.29307	17.4071	12.0616	1.91046	0.0480962	0.131191	846483	11208.6	26454.2	21862	34167.1	204791	28095.5	126144	610793	2053.54	3423.86	7461.95	49190.7	9682.46	6881.9	29035.6	12153.1	256482	14544	64436.5	6046.34	346666	143593	6514.92	13751.4	161425	7062.53	225159	25734.6	8484.37	8910.06	6032.16
	No	Mothers	Moth_67	0.103415	0.0786179	0.221344	0.176233	0.278053	0.952015	0.583215	0.177559	3.20244	5.00802	6.05345	1.38029	1.08494	0.0855363	860645	25250.7	24007.2	21857.2	6091.4	38554.5	69558.6	113952	1042960	3027.36	995.368	33488.4	53600.6	10036.5	134971	22935.6	9576.22	237276	11372.1	21250.8	2488.86	492463	247462	5727.94	44610.6	472011	31885.7	345365	1050980	5331.57	22009.8	17824.7
	No	Grandmothers	Gran_01	0.170992	0.137515	8.5739	0.158755	0.73067	2.07915	1.34976	0.255552	6.6855	12.9757	10.1291	3.93693	0.266131	0.364443	613277	30199	52994.4	78254	37304.3	10102.3	96348.3	137001	1068700	2581.75	9620.07	23888.4	19351	35588.5	7724.08	35932.9	5722.7	126203	10490.7	35546.8	9045.72	515998	76628.4	7567.03	26814.9	285430	16215.3	545743	161119	24916.3	47444	44739.6
	No	Grandmothers	Gran_02	0.210504	0.162148	0.503266	0.0804429	1.04045	1.44105	2.05526	0.274612	6.78427	10.9996	7.0695	3.04461	0.0188187	0.65594	385705	22656.7	20779.2	67374.9	67810.8	110508	44590.3	405323	1073620	2191.88	2892.25	28106.6	59265.6	8645.74	22593.6	47631.9	10924.1	344932	5171.88	35398.8	5252.52	565671	161127	16083.6	19677.9	313740	24253.9	462631	95195.5	92646.4	19239.2	31533.2
	No	Grandmothers	Gran_03	0.215328	0.046911	0.0388513	0.0110842	0.261921	0.54053	0.398057	0.169835	3.34535	7.794	7.03885	1.59127	0.135263	0.0495567	497805	4369.3	19985.8	8581.75	28140.9	133148	12539.5	65661.4	195044	1943.33	640.379	11859.9	9658.04	7661.88	5214.58	27933.4	10086.3	434028	10883.4	46763.9	3581.99	197726	77324.3	15737.1	9905.84	190409	18105.1	173474	42440.3	7323.32	16192.1	5185.16
	No	Grandmothers	Gran_04	0.188755	0.0520154	0.0515463	0.0117571	0.403475	1.77705	0.864105	0.279737	5.07995	8.09635	7.83438	1.05116	0.0780741	0.0923452	486005	8150.7	20403.5	11715.5	194160	63335.8	15747.9	123068	670130	2205.91	2440.73	12552.6	77638.7	6732.24	2038.31	19533	6888.94	130061	7077.73	99200	1605.79	302938	259731	18141.3	9485.33	301675	12594.5	120750	22784.5	13490	16712.6	20164.3
	No	Grandmothers	Gran_05	0.0805599	0.204509	0.0187022	0.0326754	0.437917	2.07194	1.73864	0.349986	6.81573	10.5452	8.81472	2.14024	0.317417	0.432651	595725	11928	15920.6	65417.3	104006	64452.7	57814.8	103338	471936	2203.91	8785.08	10867.1	31079.2	6903.77	7544.66	42108.5	26800.4	582333	8134.1	9263.17	3326.21	417974	183430	1758.95	19683.3	117362	28604.3	237796	44241.4	33275.9	8321.81	19406.5
	No	Grandmothers	Gran_06	0.12083	0.276285	0.205012	0.13526	0.723161	2.06217	0.84979	0.246704	6.646	8.65145	9.8969	2.1532	0.0602223	0.348564	274495	9758.72	18152.7	24438.2	38453.6	21547.2	20916.5	231147	706427	2002.46	3049.47	7047.17	21329	7975.37	2009.22	15992.3	9655.36	158507	6221.25	15684.5	2511.11	323303	105601	5990.47	14090.1	166473	117504	189789	116120	8006.65	17747.7	25914.9
	No	Grandmothers	Gran_07	0.170483	0.0961717	0.422938	0.0279634	1.12394	3.61862	3.4227	0.238398	10.8277	38.1889	26.4077	1.10332	0.0367478	0.304226	1284700	30382.3	18778.3	30192	23422.5	194893	20919.3	134447	2244470	1464.26	6417.21	18885.6	14717	12774.4	13613.5	38027.7	6457	165832	14066.5	20250.5	1008.26	665248	166475	7233.02	119564	77118	20689.7	45956.5	15455.2	10647.3	11328.2	26928.9
	No	Grandmothers	Gran_08	0.092092	0.0908687	0.00726314	0	0.154752	0.988914	0.372684	0.0693397	2.75418	2.33163	3.95729	0.106699	0.137568	0.0542884	243850	5880.02	27550.3	10367.4	130407	34217.6	35833.8	215218	572966	2649.9	1129.29	12843.6	26010.5	2910.17	4285.95	21906.9	13094.8	316713	16837.9	16445.3	2668.18	365295	184285	2141.98	17757.3	224301	30172.5	11058.9	4603.72	14405.1	34805	15056.7
	No	Grandmothers	Gran_09	0.197262	0.281693	0.0181061	0.0520082	0.394294	2.84065	0.996611	0.275292	4.03511	5.22128	6.73469	0.570302	0.0324034	0.140875	437027	12122.6	23575.3	52641.6	126581	7024.41	97303.3	219023	348804	2072.62	2306.52	17073.4	72674.9	4486.52	7728.93	33969.9	15454.4	511755	11147.3	5202.99	10107	683827	219048	974.662	14357.7	136671	35957.1	58280.2	22336.9	12475.4	29722.6	26825.9
	Age outlier in MSI	Grandmothers	Gran_10	0.324887	0.263787	0.602632	0.0574874	2.37572	5.21952	8.67409	0.374908	16.7697	20.2447	17.1501	3.39444	0.731644	1.03859	649491	85576.2	68283.2	17331.4	73056.8	52122.2	23178.2	283440	2353830	1947.34	2577.81	41732.2	25042.4	36907.5	57068.7	81846.4	40908.7	571307	24775.1	66793	4692.14	1077760	139921	23630.1	74182.3	152396	165016	402805	62013.6	72225.5	20338.4	20937.6
	No	Grandmothers	Gran_11	0.0477046	0.270875	0.0829363	0.0556701	3.17337	2.32446	1.72954	3.14621	0.278343	0.348073	0.27598	0.0560723	0.143769	1.16493	13224.3	2989.68	47401.4	1035910	653.696	198.27	621223	9018.41	151012	3541.89	27008.1	17864.3	4184.89	12368.2	14429.8	19130.3	1234.54	3406.72	2228.66	5737.14	25238.4	382976	12708.1	4176.8	19373.9	10072.2	2837.7	1693.77	3177.52	2594.27	700690	121839
	No	Grandmothers	Gran_12	0.417789	0.447369	0.255953	0.0345786	1.44819	2.57353	3.90184	0.243497	5.19489	6.03737	3.86645	0.964878	0.0641709	0.344362	222922	17445.5	13804.6	14006.8	51630.3	3031.64	38691.4	237598	775682	1094.44	2392.79	12436.6	22854.9	25222.5	81392.6	76751.1	3249.59	78690.1	5494.69	11770.2	1092.11	711904	44494.6	1894.61	26870.4	410140	10516.1	120725	7309.81	332845	14050.9	20540.9
	No	Grandmothers	Gran_13	0.106947	0.232673	2.69324	0.121309	0.799278	1.85738	1.33697	0.257729	14.0712	15.8088	9.58238	2.78758	0.0761448	0.431033	304126	21327.2	19128.1	38637.8	61572.5	11868.8	106001	109598	953604	1542.44	3416.63	16803.8	36044	8835.02	3845.47	29092	7079.79	273635	12138.7	32479.3	1926.31	529664	33354.3	7928.39	31719.1	150669	12345.3	231426	51842.8	16224.3	15244.4	18233.8
	No	Grandmothers	Gran_14	0.132472	0.282662	0.449748	0.0510949	4.2866	8.34654	8.39986	0.933733	6.48899	8.77298	9.30102	0.262977	0.0192432	0.511997	593980	36837.9	51162.2	38219.2	1035.83	1806.14	51641.1	36100.1	460578	1367.04	2175.18	67731.9	36140	68345.7	27010.4	65912.5	8309.32	170165	7077.73	35428.2	7832.62	870648	32361.9	6823.78	98732.6	198772	64427.3	17216	20594.3	29412.6	32100.6	21379.9
	No	Grandmothers	Gran_15	0.498248	0.133444	1.35665	0.643961	0.840114	0.997964	5.55426	0.202956	6.49689	6.50655	11.2908	0.660099	0.0275808	0.0468807	1144910	23440.2	36010.9	51720.3	56232.4	13981.8	94505.1	1049710	1067020	1644.66	2205.86	10988.6	44764	13181.5	40375	77062.3	15285.6	360586	14781.1	10158.3	5049.81	349530	198588	2163.64	25447.7	480499	83036.6	48750.6	12395.8	364687	29424.5	59967.7
	No	Grandmothers	Gran_16	0.166255	0.102345	0.0839556	0.639828	0.918129	1.45249	1.22241	0.665984	6.31302	9.22163	5.95596	0.134352	0.0577781	0.188728	565710	21559.7	17933.1	28373.3	1763.23	3273.34	45657.6	40982.2	566432	1876.18	2101.36	19298	21325.1	16145	7583.45	33864.5	5069.77	236086	21843.8	62996.3	5526.35	327229	85233.9	20179.5	28953	437808	3312.14	13410.9	11720.6	23680.8	20111.2	27440.5
	No	Grandmothers	Gran_17	0.191124	0.28863	34.3341	0.682252	1.11798	4.89437	1.4163	0.775821	14.1273	28.9642	8.97804	5.29787	0.0212117	1.66838	390976	94430.6	34502.6	57085.4	55500.1	13167	35126.5	565946	2850110	2236.98	14024.1	22008.3	41913.9	80345.2	5247.72	28041.3	6621.74	285104	8928.62	38534.4	9713.3	643345	80060.6	19250.4	72035.1	398389	13888.7	748580	76880.4	9972.81	15950.3	27534.4
	No	Grandmothers	Gran_18	0.511943	0.554182	0.190029	1.09118	0.8495	2.92495	1.18601	0.779504	6.92464	17.2344	3.74671	5.06118	0.940489	1.5418	154712	59280.5	39466.5	62128.7	75802.5	342.723	26369	2104960	1554070	1563.48	9295.09	21628.9	40896.3	28497.4	6630.57	30689.4	6360.56	208589	5412.74	25176.5	33145.4	638709	36231.6	8084.57	67589.7	213759	20290.7	1120610	327145	5266.44	35877	22344.7
	No	Grandmothers	Gran_19	0.196901	0.278238	0.28975	0.0572241	1.7692	1.30785	6.70091	0.251926	6.21339	12.1013	9.9348	0.261643	0.597677	0.190591	631588	20551.9	39518.2	19683.7	2054.2	63568.1	40731.3	57128.1	450365	1554.46	3157.8	21312.9	40201.7	31305.1	54287.6	94190.1	9970.78	307154	10958.4	27067.5	7664.93	419258	82105.1	12814.2	40349.7	385009	22580.5	13341.3	11087.7	216024	9929.86	16112.7
	No	Grandmothers	Gran_21	0.527927	0.348634	0.175663	0.0433366	1.12521	1.63214	0.993914	2.46401	4.88194	8.79287	6.74769	0.709381	0.112254	0.547836	308938	9306.02	21550.3	11955.3	57105.3	49304	38009.2	101056	726040	1930.3	3334.19	9757.48	48061.2	8800.51	4556.7	30831	14078.2	298672	12946.2	64642.8	4204.99	529099	132613	28972	16708.8	113455	40867.2	38053.8	9893.44	14519.4	16407.7	25614.9
	No	Grandmothers	Gran_22	0.0233709	0.0774618	0.22122	0.00895253	0.489485	0.708584	0.785563	0.143497	4.7409	9.33682	7.33087	3.78503	0.0341538	0.213018	919389	27140.7	23785	151598	95780	177262	75784.5	183525	1151430	1672.73	20983	25869.4	21021.5	10257.6	14094.4	43715.8	24443.8	365912	14179.5	15045.4	3492.84	605478	149968	13250.8	45552.5	229211	135215	890690	361028	49618.6	5364.02	43602.4
	No	Grandmothers	Gran_24	0.319209	0.104813	0.288498	0.0164226	1.62717	2.86442	2.67163	0.0884383	2.06318	4.22521	3.89131	0.798665	0.575253	0.276563	359819	12747.4	28727.5	9365.18	49130	35831.1	33874.5	72094.2	637184	1008.25	1079.44	50359.5	9132.26	16130.2	10242.5	45885.5	20703	415322	9565.24	111138	1435.98	647613	48159.7	19573	21388.2	272382	25643.5	159623	27749.1	26390.4	23955.6	443568
	No	Grandmothers	Gran_25	0.117527	0.0808731	0.0760574	0.0288437	0.710586	1.03131	0.453194	0.357397	8.83859	11.2825	10.2716	2.61384	0.0139222	0.620464	575838	23950.2	19783.2	29538.5	1499.43	25652.3	36190.1	34877.2	989664	1255.8	3314.06	10069.9	78589.4	19285.8	6738.87	17500.8	5514.77	334189	7245.63	115125	5817.15	225103	167316	19871.7	11397.7	97806.1	17417.2	378136	25322.6	3928.39	5519.39	13971.5
	No	Grandmothers	Gran_26	0.659639	0.146488	12.0838	0.912884	1.4441	3.46239	1.69607	1.10092	18.917	25.0643	14.6301	7.98371	0.0117521	0.738461	280048	41063.9	15787.7	94688	4342.13	20076.2	48965.4	148778	1287230	1186.64	33420.5	20512.1	32814.6	41510.4	4522.75	31207.3	9272.64	377621	7345.57	9532.87	4522.33	821566	64788.4	1174.15	69136.1	198833	17692.2	794072	146798	35248	8601.47	19550.6
	No	Grandmothers	Gran_27	0.167814	0.281782	0.689765	0.116702	1.19923	4.32972	1.59275	0.601845	8.58891	11.5099	6.27861	2.84362	0.0393837	0.541873	340557	29791.3	33865.4	63032.1	67906.8	51515.2	33811.4	259130	1056770	1666.71	3283.38	27677.2	19361.7	18543.5	9425.37	40669.2	8995.4	485736	8539.85	29233.5	25824.3	864011	82192.2	13154	100161	405079	12891.2	348550	28149	27781.7	19292.6	23294
	Statistical outlier in GC	Grandmothers	Gran_28	0.153797	0.0458664	14.207	0.374764	0.324283	1.09669	0.395644	0.343018	6.04513	7.31432	11.2515	1.39746	0.353713	0.158306	739092	30822.7	32737.3	35645	3304.36	1882.62	34366.4	122952	754049	2437.43	1458.11	8707.64	14746.1	20152.4	3350.85	16659.3	46644.5	1347860	32110.7	250602	25985.6	421526	42411.9	405545	16194.5	67601.2	26533.8	335935	23237.5	3101.1	33002.7	16842.2
	No	Grandmothers	Gran_29	0.396198	0.794444	0.0680068	0.0178567	1.24337	4.20423	2.20836	0.217055	1.86174	2.42388	2.84594	0.098162	3.63038	0.217483	310307	12377.6	38465.1	20426.1	1929.08	219038	32382.2	103300	379031	2185.87	765.004	31784.6	44420.6	12638.4	29187.8	59153.1	7283.71	193272	9679.17	52092.9	4383.29	817570	49456.4	18639.4	126956	222178	14748.3	13876.5	23708.9	216154	47915	61609.1
	No	Grandmothers	Gran_31	0.155084	0.0554956	0.158171	0.0287605	0.299681	1.25638	0.553677	0.311834	5.94025	12.3425	8.95453	0.249346	0.0772767	0.197082	663317	17047	22318.7	5927.68	32282.3	167652	10090.2	194664	420829	2764.16	282.802	8770.13	46741.9	9532	3378.33	17411.1	9321.86	385492	13583.8	30005.9	3389.89	256157	112280	5881.03	47940	153970	11440.1	20869.7	4803.13	4523.95	23522.5	33883.2
	No	Grandmothers	Gran_32	0.242418	0.129593	0.843746	0.145903	0.986357	2.97189	1.03456	0.477958	13.8712	17.8306	14.6477	0.962336	0.0432961	1.495	363012	22465.1	15976.9	45017.2	2954.24	8797.51	23074.3	122732	800945	1447.22	3935.26	17689.3	26300.6	15375	10122.9	29021.2	3655.42	150518	5474.7	9170.82	4269.73	598527	19434.6	1868.39	34987.7	151034	4949.84	53158.5	9907.53	20081.7	22604.8	51897.2
	No	Grandmothers	Gran_33	0.0775933	0.121758	0.150783	0.0235893	0.371887	0.675088	0.77475	0.18388	5.97587	9.53639	6.52683	2.20347	0.0108187	0.172172	331075	7785.06	15636.8	11233.8	15662.5	51059.1	12660.1	56612.9	475030	1875.18	1285.55	6603.49	32409.1	6996.44	2450.5	19896.1	11490.6	326257	13266	32289.4	11744.7	187790	21627.8	13074.2	18247	84273.4	20186.5	247759	63962.2	11870.9	14688.9	14441.1
	No	Grandmothers	Gran_34	0.112894	0.219215	0.625625	0.0789612	0.529565	1.63489	0.907524	0.270023	6.5833	15.1446	7.54598	3.85203	0.341566	0.393079	393421	13984.6	18120.6	50590.1	46077.8	27065.7	30913	212223	871647	2636.87	3301.6	13802.4	47970.1	21979.1	4003.07	31592.7	9240.5	125053	7751.33	18970.2	4004.4	531248	37778.9	3102.96	34955.8	205281	160773	449955	129992	6577.88	30067.3	30479
	No	Grandmothers	Gran_35	0.248017	0.167789	0.0475179	0.0150752	0.202997	0.90367	0.654148	0.115447	4.50473	3.22272	5.35307	0.445072	0.0754007	0.12585	422996	10499.2	19285.2	109672	80441.4	25809	80560.5	215093	930313	14299.8	15660.5	6256.22	65910.6	7280.36	4196.24	24513.8	10671.9	240459	13579.8	14815.6	2488.82	181304	234242	5274.58	22452.2	86000.5	34648.9	57400.9	44991.4	9680.95	32435.7	32537.2
	Age outlier	Grandmothers	Gran_36	0.25186	0.247978	11.2196	0.677949	0.713539	1.59543	1.03093	0.407764	16.2704	21.2109	15.0691	0.507486	4.40654	0.665425	433133	46504.5	26289.3	38154.2	5686.38	75630.4	38582.8	336433	1310500	1944.33	20164.3	12532.1	9621.17	30312.3	3420.35	21888.8	17430.3	547034	5639.6	29967	14993.4	363977	36256.1	6229.86	26161.3	204496	11027.2	44481.8	5939.97	12426.1	18346.8	18354.2
	No	Grandmothers	Gran_37	0.366878	0.287896	0.0707747	0.0391829	1.31083	6.84177	1.68326	0.651647	4.62067	11.7902	4.10222	1.7763	0.0807933	0.469355	152105	16185.7	27019.3	6788.05	14165	21828.5	20309.5	169686	849441	2611.82	637.503	17481.3	32137.5	34816.6	3492.28	25080.3	5033.61	178240	3684.78	41699.5	7386.86	768887	28474.6	9740.92	38416.4	173326	25742.7	234197	37267.6	8115.11	12569.1	71626.6
	Age outlier	Grandmothers	Gran_38	0.213685	1.7296	0.248342	0.101592	1.10875	3.61354	1.05661	0.589997	28.2413	78.2782	9.15085	0.632167	14.1418	1.43064	197837	37880.6	13179	49435	1154.15	1605.04	48085.5	81155.1	3574170	2951.57	19519.1	10762.7	23995.7	52368.3	3393.68	23159.3	4197.85	160303	8059.14	13921.5	23192.2	431892	34582.5	2528.42	80667.6	218087	37055.8	17780.3	23613.6	4959.78	15579.4	58885.2
	No	Grandmothers	Gran_39	0.882766	0.0671995	0.780959	0.025142	0.459402	1.48603	0.868082	0.105171	3.73502	7.52708	10.3217	0.520039	0.0452871	0.162213	422563	4759.53	21890.3	16148.2	57249.8	147743	24348.6	267366	355335	1893.22	859.911	12885.6	35861.6	3876.29	4634.29	20487.3	12188.7	335572	15894.4	37978.2	4979.76	256348	129148	7708.38	9762.03	136119	35997.8	41248.5	11210.2	6396.45	15178.3	5896.46
	No	Grandmothers	Gran_40	0.107087	0.345753	0.475186	0.0331461	0.243385	0.557812	0.278187	0.226668	2.65429	4.74078	5.07318	0.971706	0.187951	0.0947173	596145	6652.28	16667.6	21379.4	63267.9	29331.6	33223.9	166555	567962	1553.46	1019.05	6765.96	22594.9	5313.63	4614.08	15556.7	14517.2	330267	12498.5	22649.5	2296.72	208021	86815.5	8041.25	15738.5	89753	37682.1	182373	62836.2	3210.55	17379.7	21524.9
	No	Grandmothers	Gran_41	1.01079	0.0689371	0.843185	0.200276	0.839353	2.26194	0.995284	0.577316	4.7429	13.5054	4.84206	0.110185	66.0656	0.629273	154686	19078.1	14467.7	54775.1	6861.87	314.399	74052.7	232001	1063220	957.132	7178.38	10655.6	10087.8	49068.8	2457.77	20714.6	6284.22	140206	7545.45	193365	6629.07	400560	38526.6	45646.1	17732.8	307377	13041.1	8230.89	19305.7	6363.91	5485.41	27052.9
	No	Grandmothers	Gran_42	0.142865	0.348094	0.715915	0.31071	0.750586	2.45117	1.52644	0.318527	4.23816	11.4886	12.8359	5.54479	0.219334	0.131546	951675	13013.7	26628.4	9913.78	126655	312093	174738	513317	508227	1725.84	668.18	9855.68	87815.8	6937.29	9038.24	35444.6	20397.6	450796	12331.6	32201.2	7829.44	550439	167802	7891.92	706317	393017	23410.3	764628	589303	26530.4	23033.1	97629.9
	No	Grandmothers	Gran_43	0.0408868	0.0928384	0.0416668	0.0141699	0.484555	1.50157	0.741986	0.186322	6.53988	11.0421	8.46048	2.16344	0.0367426	0.0990734	456984	8561.41	24202.7	21201.6	30417.2	58714.2	20286.3	140332	524805	2670.95	1513.71	10575.2	54861.4	6672.1	2769.74	20531	6253.08	127939	8336.98	17021.5	815.102	404443	87187.4	3910.05	13406.5	120331	31553.1	200449	31259.3	5076.14	27343.5	32591
	No	Grandmothers	Gran_44	0.0615984	0.0400957	0.0094009	0.00938662	0.273123	0.628757	0.269349	0.0888679	2.04313	3.3976	3.81834	0.257604	0.0454839	0.0729381	271197	7477.79	22788.1	30968.4	59309.8	63279.2	27006.6	207095	514829	2159.81	1687.23	18858.8	39093.9	3639.69	9848.06	24774	8418.81	214823	10118.9	19907.4	2484.57	300404	121550	6346.13	10646.8	231383	40537.7	23898	17057	28512.3	26127.8	14691
	No	Grandmothers	Gran_45	0.160557	0.06001	0.494508	0.406597	0.720387	1.25513	0.453642	0.426513	5.7659	9.03161	5.69289	0.248421	3.62578	0.783548	388540	23061.2	17536	182135	2804.88	467.35	92199.7	40689.8	702230	1757.92	14396.1	8323.77	31077.2	23086.2	5383.5	14656.7	6356.55	745113	11466.1	66235.8	14115.7	290522	43328	28831.8	50130	53461.1	13088.7	20755.9	10066.8	3915.57	25989.9	16683.5
	No	Grandmothers	Gran_46	0.0687075	0.153336	0.343203	0.0799526	0.296211	1.69942	0.651592	0.126384	12.3466	13.1784	7.44302	2.18711	1.69376	0.511667	431727	46526	23752	14144.7	98822.5	302905	66710.5	207925	874021	2895.45	1215.57	16899.3	73872.9	4346.53	7296.54	27278	42789.2	501831	4229.45	71901.6	31410.1	455830	151679	17516.6	44712.4	155437	97877.2	353057	81369.2	11473.6	20228.7	11322.4
	No	Grandmothers	Gran_47	0.437683	0.609136	1.96537	0.38576	3.30808	5.45314	10.5892	0.579877	11.1256	21.177	11.1938	4.11963	0.936988	0.12087	796491	41028	19564.6	19907.5	20454.7	35135.3	68829.4	227731	1937560	1234.75	3242.16	20025.6	17521.4	59100.6	854196	65220	6723.19	210206	20156.9	36777.7	4225.16	908774	61458.9	16847.4	34094.7	421630	157344	715872	148424	302275	19269.3	28096.2
	No	Grandmothers	Gran_48	0.113	0.0964505	1.15074	0.0565093	1.73925	2.96891	5.00296	0.325735	7.33206	27.0499	9.44406	5.85549	0.787945	1.07385	349930	26851.8	17984.9	42324.2	26930.5	50489.8	37179.5	164765	1204970	1450.23	4035.92	92596.1	28084.6	50247.8	52269.5	68325.1	7670.45	122444	7047.75	5128.48	3543.78	856815	40427.2	2122.6	32432.7	149435	36765	548872	37461.6	205964	33321.2	11749.1
	No	Grandmothers	Gran_49	0.36566	0.150655	0.491731	0.0338524	3.3102	2.48318	9.79297	0.349997	10.1802	10.0889	11.0691	1.21693	0.53279	0.263078	608908	17115.7	21520.8	14525.4	38326.6	68918.5	46121.7	303255	659836	1340.99	847.448	31382.9	20582	13370.8	316537	86324.9	40378.3	412599	11263.2	28799	2319.01	345342	188854	8627.19	26082.1	402119	10811.8	114851	12106.4	150928	5244.59	8567.46
	No	Grandmothers	Gran_50	0.213019	0.0744818	0.0550439	0.198972	0.63113	1.64598	1.12732	0.634238	8.67678	21.0146	14.3241	7.11565	0.0366478	0.14855	929570	24764.5	20624.8	57855.8	64895.3	11347.6	40091.8	137848	1094890	3196.12	6524.58	12103.6	53224.9	16058.2	4274.63	26423.3	12827.6	256810	14518.3	20308.2	1194	305003	95938.7	4332.97	22862.7	336656	62617.9	1014560	453623	7035.4	10872.7	27861.8
	No	Grandmothers	Gran_51	0.179159	0.315799	13.9099	10.5872	1.24986	4.21482	2.02368	1.74663	15.1619	9.19774	15.0957	0.556937	0.0754588	0.893993	627026	39465.1	34864.9	64528	1757.41	1919.44	59943.8	377441	1059890	2690.99	7971.19	20632.7	26184.2	27987.7	10209.3	30652.3	12156.6	371779	24279.4	21748	12872.9	627183	25111.9	7527.13	16321.9	246446	23433.1	16522.9	4293.77	16002.5	15127.8	50850.3
	No	Grandmothers	Gran_53	0.114084	0.108252	1.77375	0.184877	0.942728	1.6207	1.85297	0.682853	10.5788	22.3395	14.639	5.08901	0.184126	0.403582	599658	25438.4	21677	35055.5	103547	108318	86863.2	82380.7	1274120	1626.62	9343.02	9010.27	28068.1	18058.5	3628.06	28983.3	5362.08	140435	8865.66	20148.7	1964.52	327521	105347	2620.76	89532.2	106281	57347.5	564407	225384	14170.4	16712.6	28557.6
	No	Grandmothers	Gran_54	0.151714	0.137321	0.0614103	0.200548	0.504287	1.14647	0.62882	0.412775	3.9132	6.08172	2.95538	1.25254	0.0175874	0.381837	207727	30450.9	29292.4	33036.9	168741	5160.68	19475.1	118626	753282	2347.23	3960.19	10519	49341.7	26617.4	6958.71	26452.9	13692.5	362481	5297.81	52047.7	15507.1	475265	33398.3	12150.8	151226	144515	31278.2	199936	32083	21993.6	20129.7	24630.9
	No	Grandmothers	Gran_55	0.112448	0.0275977	0.0270666	0.00856789	0.422404	2.10896	1.04624	0.164575	1.35522	2.93075	4.35676	0.251579	0.0177154	0.0553965	271102	4095.84	28119.7	20142.3	57931.6	74769.4	52634.1	378849	321388	1428.18	940.437	10361	41902.3	2359.09	3188.4	19144.3	15760.8	308102	9938.01	15230.1	4190.13	260003	292155	2510.18	7515.63	131271	38566.5	22569.1	10179.5	7595.47	12243.8	5164.19
	No	Grandmothers	Gran_56	0.101754	0.115546	0.0391624	0.0308876	0.752461	1.90723	0.93301	0.357732	5.71176	5.71949	8.2351	0.976731	0.0433255	0.0898287	410970	12874.4	36070.6	22746.4	112716	63490.7	90585.8	175724	585027	3274.29	1667.1	10997.5	37766.8	6114.12	5845.8	24035.4	31527.6	347242	17396.5	38718.1	3111.82	494970	158112	11013.1	19876.3	117206	78030.2	99002.1	41645.9	3701.6	34402	21621.6
	No	Grandmothers	Gran_58	0.100559	0.0916444	0.0928992	0.483634	0.70942	1.26936	0.752795	0.509461	3.26502	7.65746	5.14353	0.115384	0.0395106	0.13237	179643	57807.7	24515	47806.2	1264.72	572.149	26491.5	226106	665044	996.219	3096.44	71478.7	12582.8	36919.4	27440.4	61816.9	10606.6	360230	3970.61	15055.9	29629.2	1129500	27939.3	2939.95	30524.9	150036	447325	71908.4	169992	44207.2	4430.86	15583.8
	No	Grandmothers	Gran_59	0.255834	0.169587	0.350314	0.217642	0.741097	2.76185	1.27998	0.448657	7.04577	8.21367	10.0255	0.116165	0.817425	0.351885	631168	34559.1	88178	55377.6	2328.67	66262.6	44130.9	201053	597016	1016.26	3592.07	19003.4	20269.7	31041.8	18373.1	39669.5	7771.9	464628	13976.6	66293.5	4197.56	754770	39966.2	48018.4	22824.5	66666.6	74515.6	15011.6	146869	20378.5	9355	20455.2
	Age outlier	Grandmothers	Gran_61	0.293019	0.066001	0.0566718	0.0359294	0.0760602	1.15424	1.78144	0.144772	4.76039	5.44528	7.70406	0.420888	0.0585063	0.160955	542623	20401.3	24412.4	44943.3	51542.1	74376.6	46934.7	407984	636281	1824.06	4299.55	14667.5	33836.1	12698.5	21804.8	55793.6	15547.8	320516	15068.9	44303.1	2909.11	420907	197680	12227.2	19500.4	253707	67193.6	33231.1	8273.25	75872.9	15833.8	8270.18
	No	Grandmothers	Gran_63	0.192303	0.236872	1.37675	0.929193	0.514736	1.30017	0.640989	0.299637	17.9113	23.9243	15.0433	3.12638	0.0947631	0.899786	518197	112928	23311.1	122232	10320.4	75910.8	39816.2	577842	2166190	2143.77	24525.2	18227.7	26605.2	63924.2	17762.1	36632	26921.9	511776	15806.5	323367	8674.25	456328	53009	108980	41254.5	195610	8496.22	468816	37853.9	18330.5	29874	46606.3
	No	Grandmothers	Gran_64	0.52781	0.173412	0.657037	3.51311	0.540454	1.57667	0.574476	0.693799	12.2926	46.0309	5.27018	0.900678	36.3078	0.918654	162646	45253.9	18546.3	62636.4	1188.1	913.929	37474.6	1925150	1904150	2219.94	12499.9	5445.62	10305.1	66658.9	2329.27	14016.9	2367.63	122433	7016.77	42639.7	4922.45	325954	22052.5	8105.09	40974.1	242608	22403.8	92456.5	11914.6	4856.25	38225	52824.6
	Statistical outlier in MSI	Grandmothers	Gran_65	1.56243	2.03835	5.52286	0.297585	8.88339	19.0106	13.0851	2.08403	8.38698	16.6589	6.59752	0.359384	0.127811	1.99395	378894	86808.4	47763.7	55612.5	1767.11	22692.4	32270.8	266260	1624890	1644.66	6970.36	88256.6	8102.04	88478.3	739083	87268.5	14864.8	381655	11794.9	96402.2	37649.6	1359070	34303.6	24651.5	75761.6	484059	33339.7	43236.6	18210	242767	19586.8	11642.5
	No	Grandmothers	Gran_66	0.0694956	0.0720429	0.0864325	0.014696	1.00019	3.10259	1.28224	0.335342	4.30986	7.60439	6.95325	0.067282	0.146647	0.101383	350676	4847.61	18333.9	14304.6	682.792	10684.8	21594.9	26612.5	353581	1349	785.136	15011.2	8192.26	6743.08	9325.96	24344.2	4932.15	117214	5529.67	21700.8	547.647	556976	31894.1	4521.07	11888.3	57651.2	6409.88	9860.71	1898.71	8117.09	5136.8	46640.9
	No	Grandmothers	Gran_67	0.824764	0.176546	2.26193	0.470634	1.06201	1.31731	7.95213	0.280788	2.861	4.22058	4.38127	0.967227	1.1629	0.101382	265400	7559.73	50965	11960.3	75146.9	79678.9	34927	584674	638825	1085.42	804.309	21281.7	41191.2	37580.9	350364	67501.7	11938.6	246284	7803.3	25389.5	2089.76	192528	98859.1	4133.48	19715.2	119106	18056.4	79698.2	14127.6	713999	14031.5	12926.4
[truncated: 114 more columns]

## Sheet: Fig 3a
Figure 3A	Data for the metabolic pathway analysis
	Significants GC + MSI w/o duplicates
	Putrescine
	Aspartic Acid
	Caproic Acid
	Valeric Acid
	Isovaleric Acid
	Cadaverine
	GABA
	Glycine
	Histidine
	Tryptophan
	Glucose
	Butyric Acid
	Choline
	Isobutyric Acid
	5-Aminovaleric Acid
	Pyroglutamic Acid
	Cysteine
	Glutamic Acid
	Proline
	Tyrosine
	2-Aminobutyric Acid
	N-Acetyl-Aspartic Acid
	beta-Alanine
	Sarcosine
	Anthranilic Acid
	Cinnamic Acid
	p-Cresol
	Succinic Acid
	Glutaric Acid
	Malonic Acid
	Acetic Acid
	Propionic Acid
	2-Methylbutanoic Acid
	Glutarate semialdehyde
	Enanthic Acid
	Pelargonic Acid
	Capric Acid
	Undecylic Acid
	Lauric Acid
	Tridecylic Acid
	Sebacic Acid
	Myristic Acid
	Pentadecylic Acid
	Palmitic Acid
	Margaric Acid
	Stearic Acid
	Arachidonic Acid
	Eicosatrienoic Acid
	Eicosenoic Acid
	Docosahexaenoic Acid
	Clupanodonic Acid
	Behenic Acid
	Isotridecanoic Acid
	Isomyristic Acid
	Isopentadecanoic Acid
	Anteisopentadecanoic Acid
	Isopalmitic Acid
	Anteisopalmitic Acid
	Isomargaric Acid
	Anteisomargaric Acid
	Pimelic Acid
	Methylsuccinic Acid
	Suberic Acid
	3-Methyladipic Acid
	Undecanedioic Acid
	Ethylmalonic Acid
	Azelaic Acid
	Indole
	3-methyl-Indole
	Linoleic Acid
	Oleic Acid
	Stearidonic Acid
	Phenylacetic Acid
	Hydrocinnamic Acid
	Nicotinic Acid
	Acetoacetate
	2-Oxobutanoic Acid
	Citric Acid
	3,4-Dimethoxycinnamic Acid
	4-Methoxycinnamic Acid
	Ala-Ala
	Ala-Gly
	Arachidic Acid
	Citraconic Acid
	Heptadecenoic Acid
	Isoleucine
	Jasmonic Acid
	Leu-Ala
	Levulinic Acid
	Malic Acid

## Sheet: Fig 3b
Figure 3B	Box and whiskers graphs of metabolites from the biosynthesis of unsaturated fatty acids pathway
		Synonym	C16:0	C18:0	C18:1 /C18:2	C20:3	C20:4	C22:6
	Age Group	Sample Name	Palmitic Acid	Stearic Acid	Linoleic Acid / Oleic Acid	Eicosatrienoic Acid / Dihomo-γ-linolenic Acid	Arachidonic Acid	Docosahexaenoic Acid
	Infants	Inf_02	1303360	189178	28870.7	4523.31	893.653	347.118
	Infants	Inf_03	1378890	281674	78321.8	3514.86	10835.9	2391.8
	Infants	Inf_04	939267	184055	55746.1	4440.94	4270.44	3810.94
	Infants	Inf_05	1073250	139153	67935.7	6102.47	17394.4	6380.6
	Infants	Inf_06	2443180	238667	152783	72308.3	282343	73866.3
	Infants	Inf_07	2178690	174222	156199	8518.28	2552.3	626.775
	Infants	Inf_08	2369480	111150	133907	5887.13	11118.1	5875.25
	Infants	Inf_09	1537580	35092.4	158266	6986.19	20101.7	4126.17
	Infants	Inf_10	2543030	338573	137892	13115.7	53230.4	20709.3
	Infants	Inf_11	2856750	573957	128980	79877	139857	91185.4
	Infants	Inf_12	1415830	208537	80424	10165.7	13187.6	4426.68
	Infants	Inf_13	2038040	50234.4	118584	57010.9	11477.8	1807.96
	Infants	Inf_14	1328490	82603.5	99930.6	49065.7	11354.6	2654.29
	Infants	Inf_15	1676990	328759	180809	25034.7	27213.5	7464.88
	Infants	Inf_16	2029200	144559	191320	194690	25895.2	6108.3
	Infants	Inf_17	2377620	524426	149826	29221.5	62316.4	17871.1
	Infants	Inf_19	2092970	536249	127025	13040.4	1329.41	642.721
	Infants	Inf_20	2279630	122124	107040	34412	16944.8	2305.94
	Infants	Inf_21	2082000	172538	168245	82301	69584.5	56812.1
	Infants	Inf_22	1648100	434004	122472	3920.83	6825.51	4615.57
	Infants	Inf_23	2296260	200579	67110.7	18820.5	4125.19	878.221
	Infants	Inf_24	1256780	217487	108763	6084.82	38558.5	10444.2
	Infants	Inf_25	1308900	339010	95644.2	51319.1	52702	4301.57
	Infants	Inf_26	1896030	296688	90481.9	14686.6	1087.32	399.861
	Infants	Inf_27	2939400	198782	120740	67106	13114.3	1246.19
	Infants	Inf_28	342280	14441	20004.3	1982.77	5908.34	569.127
	Infants	Inf_29	2339040	555763	116342	12814.5	26307.4	11494.2
	Infants	Inf_30	1886080	47584	116312	20073.7	47495	8731.92
	Infants	Inf_31	1842710	153513	94862.9	8238.22	20627.3	6134.06
	Infants	Inf_32	1645030	270674	128340	9786.78	41909	8734.38
	Infants	Inf_33	1625560	99378.6	82822.3	11070.6	11884.5	1367.62
	Infants	Inf_34	1558850	23280.5	140139	16776.5	87270.9	19166.3
	Infants	Inf_35	1667730	306809	131331	12899.2	18564.7	6053.1
	Infants	Inf_37	2290260	298406	189497	53946.8	37020.2	106742
	Infants	Inf_39	2296650	598533	155566	29874.6	88246.1	37664.2
	Infants	Inf_40	2197690	568794	167266	10235.1	22021.8	8368.86
	Infants	Inf_41	1005760	197581	54724	4679.82	2856.65	98.1253
	Infants	Inf_42	2655520	303815	110956	60488.1	3632.71	1032.77
	Infants	Inf_43	868086	126910	64237	9740.89	787.134	566.674
	Infants	Inf_44	2443170	135150	143480	9638.52	10574.4	2998.95
	Infants	Inf_45	705550	119368	35586.6	31863.2	72655.6	13640.6
	Infants	Inf_46	1643830	297272	125780	32555.1	31311	20450.5
	Infants	Inf_47	221060	65090.4	12936.9	1453.25	1020.92	0
	Infants	Inf_48	1200540	394051	68599.2	4655.11	3541.41	2564.75
	Infants	Inf_49	2206180	748495	68626.9	17168.4	4807.19	1923.26
	Infants	Inf_50	1728400	54950.9	148609	8462.97	44040.8	8527.09
	Infants	Inf_51	2304490	139300	181354	3434.85	4020.05	539.689
	Infants	Inf_52	2531580	219484	109050	3103.01	8828.62	1891.37
	Infants	Inf_53	1862570	42314.6	200713	10155.1	5010.54	715.088
	Infants	Inf_54	1612710	205899	81177.6	4964.58	11407.2	4014.55
	Infants	Inf_55	2670340	417549	153973	6268.39	42364.1	16480.1
	Infants	Inf_56	3076460	802675	150275	188958	468858	172977
	Infants	Inf_58	2133660	373984	140926	38392.9	37298.2	7452.62
	Infants	Inf_59	1687440	252453	74749.8	5315.25	5735.42	3844.06
	Infants	Inf_60	187832	15782.4	25853.4	2101.62	978.038	510.252
	Infants	Inf_62	1679540	618482	124316	21328.1	144445	15669.4
	Infants	Inf_63	1355770	207976	115380	16456.4	8875.66	414.579
	Infants	Inf_64	818543	114920	91949.1	4060.86	2259.03	2016.47
	Infants	Inf_65	2240870	271679	172470	11847.2	24225.5	10252.9
	Infants	Inf_66a	3189700	510284	85099.3	4730.42	12378.3	2444.55
	Infants	Inf_66b	2689470	391753	112785	2513.47	3910.77	3461.37
	Infants	Inf_67a	2213940	202427	126126	15013.8	27667.3	16190.7
	Infants	Inf_67b	2576550	192495	173342	10018.6	9643.42	6725.26
	Mothers	Moth_01	2021260	644484	277199	709.178	4612.26	5352.03
	Mothers	Moth_02	1481110	779554	102472	740.554	1211.47	358.673
	Mothers	Moth_03	1729530	829792	321017	1046.67	2329.78	611.197
	Mothers	Moth_04	1792640	801381	288579	2347.97	3223.09	1267.35
	Mothers	Moth_05	1399750	356898	206093	1862.05	5622.14	1428.27
	Mothers	Moth_06	1886080	944918	310339	1257.86	3091.72	424.593
	Mothers	Moth_07	1873330	652176	229305	2930.04	8288.7	2929.22
	Mothers	Moth_08	1637710	866735	240074	765.896	2869.59	728.501
	Mothers	Moth_11	1921910	532881	120534	708.776	4793.79	443.861
	Mothers	Moth_12	1628150	418379	288909	16004.6	3224.05	1734.2
	Mothers	Moth_13	2149180	749031	219242	17095.5	13296.5	10930.6
	Mothers	Moth_14	1339430	393313	232356	7407.15	2933.12	700.781
	Mothers	Moth_15	1838490	904783	288370	697.11	1575.48	298.161
	Mothers	Moth_16	1960990	904010	256489	2669.78	5378.51	774.814
	Mothers	Moth_17	1745750	546270	116752	1279.18	4332.81	951.615
	Mothers	Moth_18	1858200	706127	177204	2700.75	7174.21	311.345
	Mothers	Moth_19	1803350	626337	271095	3265.92	1619.91	833.297
	Mothers	Moth_20	2264780	671601	210675	3577.67	7406.85	1331.58
	Mothers	Moth_21	2127640	633565	202555	7522.2	4898.89	1339.02
	Mothers	Moth_22	1944880	954607	398767	1989.96	1515.77	361.715
	Mothers	Moth_23	1867280	717436	138045	9010.14	18335.4	1018.89
	Mothers	Moth_24	2030530	772483	245816	3234.54	3776.75	927.613
	Mothers	Moth_25	2303140	854622	218770	3059.16	3665.93	273.146
	Mothers	Moth_26	1385010	275270	89228.8	7989.62	36420.9	3118.19
	Mothers	Moth_27	2248300	579875	177157	25172.8	25727.4	10995.1
	Mothers	Moth_28	1728490	590624	156397	13972.4	8042.68	1162.56
	Mothers	Moth_29	1850960	862230	241743	1052.3	4723.09	726.134
	Mothers	Moth_30	2283390	778924	177996	3924.82	10996.8	286.33
	Mothers	Moth_31	2090520	937835	294845	812.156	4315.13	1159.52
	Mothers	Moth_32	1865590	777291	251262	1753.03	8768.8	807.605
	Mothers	Moth_33	1723580	1001160	383387	714.81	2815.13	595.309
	Mothers	Moth_34	1430420	573617	240818	905.479	3327.23	721.402
	Mothers	Moth_35	2449940	901550	275234	5717.27	3970.23	995.223
	Mothers	Moth_36	1997470	778590	295338	2740.17	4794.27	892.118
	Mothers	Moth_37	1897970	944136	349982	1729.3	2331.69	1302.85
	Mothers	Moth_38	1716000	566198	299363	2419.98	4057.17	709.57
	Mothers	Moth_39	2355960	454396	125203	6456.62	13213.4	2314.64
	Mothers	Moth_40	2015730	497808	114103	16205.3	8828.51	2955.58
	Mothers	Moth_41	2048040	717469	274665	2971.07	6820.23	1244.71
	Mothers	Moth_42	1785470	646225	189573	1189.47	3339.17	742.023
	Mothers	Moth_43	2080190	562837	155478	2678.22	4716.88	624.043
	Mothers	Moth_45	2178720	400859	152743	5864.09	16441.7	7075.42
	Mothers	Moth_46	1650090	588520	168209	1380.95	3965.93	2563.44
	Mothers	Moth_47	1747320	625041	235675	2514.91	8797.94	1489.45
	Mothers	Moth_48	2367320	477652	143293	22315.2	17726.8	1832.58
	Mothers	Moth_49	2082120	678660	369520	6510.52	4780.42	1806.88
	Mothers	Moth_50	2076450	683639	229595	2558.75	4560.19	767.377
	Mothers	Moth_51	2480430	717274	256199	3060.37	10393.5	2050.96
	Mothers	Moth_52	2358610	645616	234624	1707.58	2903.51	550.348
	Mothers	Moth_53	1843110	903388	362091	1155.68	3564.65	428.649
	Mothers	Moth_54	1856100	848918	363604	746.99	2492.68	713.627
	Mothers	Moth_55	1808090	388518	113469	2573.64	5364.65	1193.32
	Mothers	Moth_56	1797310	598383	207894	2816.6	2990.45	765.686
	Mothers	Moth_57	1904140	814395	234287	9715.7	22977.7	26956.6
	Mothers	Moth_58	2311340	820707	235884	28906.2	14661.3	1781.19
	Mothers	Moth_59	1799330	506723	291173	11208.1	3348.73	1235.24
	Mothers	Moth_60	2346700	582846	187068	2240.57	6202.07	885.357
	Mothers	Moth_61	2302710	759751	357400	1858.02	4544.43	1356.94
	Mothers	Moth_62	1492540	582731	297655	1422.78	1200	550.348
	Mothers	Moth_63	2445070	666461	209462	5644.87	10855.9	1093.6
	Mothers	Moth_64	1802510	568629	292711	11656.6	5897.3	799.154
	Mothers	Moth_65	1451460	401568	186847	1366.47	3791.56	503.359
	Mothers	Moth_66	2249390	1000870	171109	1403.88	6046.34	1300.15
	Mothers	Moth_67	2401490	980011	303678	633.152	2488.86	1155.12
	Grandmothers	Gran_01	2032550	792092	212514	3573.44	9045.72	3001.13
	Grandmothers	Gran_02	2139340	674949	191495	3965.98	5252.52	1047
	Grandmothers	Gran_03	2512210	1005490	289672	3109.54	3581.99	2914.49
	Grandmothers	Gran_04	2708060	1124760	210322	1592.93	1605.79	1251.6
	Grandmothers	Gran_05	2296120	517880	260060	2165.87	3326.21	739.061
	Grandmothers	Gran_06	1884570	585130	309342	5896.92	2511.11	1336.16
	Grandmothers	Gran_07	2092620	533665	226304	2968.78	1008.26	1460.38
	Grandmothers	Gran_08	2495610	708869	321606	453	2668.18	1017.77
	Grandmothers	Gran_09	2256280	358772	247342	5187.19	10107	1127.38
	Grandmothers	Gran_10	2418930	620986	100943	3848.02	4692.14	135.703
	Grandmothers	Gran_11	898781	117379	84808.9	6113.02	25238.4	4507.44
	Grandmothers	Gran_12	1039590	446917	99773	719.645	1092.11	2003.19
	Grandmothers	Gran_13	1791630	377835	173575	1319.35	1926.31	1613.82
	Grandmothers	Gran_14	2492760	409349	146102	12275.6	7832.62	875.808
	Grandmothers	Gran_15	2235980	330144	177501	3110.53	5049.81	340.302
	Grandmothers	Gran_16	2152470	411674	241813	33701.4	5526.35	0
	Grandmothers	Gran_17	1769850	608064	271115	9102.62	9713.3	1396.7
	Grandmothers	Gran_18	1741460	757144	241366	6620.53	33145.4	891.466
	Grandmothers	Gran_19	2249010	562761	195883	5206.03	7664.93	543.857
	Grandmothers	Gran_21	2625820	370939	237960	3994.72	4204.99	614.84
	Grandmothers	Gran_22	2257860	332692	159501	29026.7	3492.84	1441.59
	Grandmothers	Gran_24	2571900	742076	258041	1975.55	1435.98	0
	Grandmothers	Gran_25	2032130	948144	249245	5534.13	5817.15	584.568
	Grandmothers	Gran_26	2295070	302071	223606	8344.31	4522.33	1568.94
	Grandmothers	Gran_27	2034700	435381	114502	13705	25824.3	5608.72
	Grandmothers	Gran_29	2443580	716082	213083	1473.98	4383.29	812.132
	Grandmothers	Gran_30	2088800	488314	146162	2311.59	5659.01	1203.58
	Grandmothers	Gran_31	2151260	726004	256985	5388.42	3389.89	1693.16
	Grandmothers	Gran_32	2151140	395541	149470	8367.11	4269.73	925.914
	Grandmothers	Gran_33	2634490	662006	307327	9424.77	11744.7	11720.6
	Grandmothers	Gran_34	2295660	545336	205981	2831.99	4004.4	20.8774
	Grandmothers	Gran_35	2565690	711418	284944	2388.9	2488.82	665.99
	Grandmothers	Gran_37	2020580	757647	240038	2814.15	7386.86	1478.12
	Grandmothers	Gran_39	2565260	945404	243447	4193.96	4979.76	365.355
	Grandmothers	Gran_40	2276140	617352	188292	5864.21	2296.72	1347.64
	Grandmothers	Gran_41	2981180	556518	217842	6383.63	6629.07	1392.52
	Grandmothers	Gran_42	2175170	662011	161508	1414.51	7829.44	2408.21
	Grandmothers	Gran_43	1680510	629191	217242	1915.09	815.102	1298.58
	Grandmothers	Gran_44	2064960	683791	269921	4361.48	2484.57	607.533
	Grandmothers	Gran_45	2351890	525271	248549	45807.5	14115.7	8906.31
	Grandmothers	Gran_46	2376170	668745	242380	11525.2	31410.1	13659.1
	Grandmothers	Gran_47	1804270	445855	90669.7	3107.56	4225.16	1133.64
	Grandmothers	Gran_48	2069510	337578	82764	1312.41	3543.78	1534.49
	Grandmothers	Gran_49	1945460	613113	222313	3016.36	2319.01	1098.15
	Grandmothers	Gran_50	1968910	837118	259379	1820.92	1194	447.821
	Grandmothers	Gran_51	2712150	424894	203003	28007.7	12872.9	1536.58
	Grandmothers	Gran_52	2236750	489281	236446	6288.47	5886.14	3186.94
	Grandmothers	Gran_53	1862540	569764	152674	4134.49	1964.52	0
	Grandmothers	Gran_54	2262300	628770	215339	29352.8	15507.1	272.45
	Grandmothers	Gran_55	2520180	424293	280796	1886.34	4190.13	986.458
	Grandmothers	Gran_56	2661770	826508	139075	2377.01	3111.82	420.68
	Grandmothers	Gran_58	2204070	471789	125268	11803.8	29629.2	8776.87
	Grandmothers	Gran_59	2090510	500568	199442	56527.8	4197.56	8412.56
	Grandmothers	Gran_63	2631410	924127	189194	7177.62	8674.25	2176.47
	Grandmothers	Gran_64	1992260	325812	237512	4757.98	4922.45	2318.44
	Grandmothers	Gran_65	2657300	541962	127483	12614.6	37649.6	6667.21
	Grandmothers	Gran_66	1710750	724701	158554	1960.69	547.647	1313.19
	Grandmothers	Gran_67	2129530	592119	163600	2341.32	2089.76	1800.68

## Sheet: Fig 3c
Figure 3C	Box and whiskers graph of MUFA/PUFA Ratio
	Age Group	Sample Name	MUFA/PUFA Ratio
	Infants	Inf_02	5.00872
	Infants	Inf_03	4.67801
	Infants	Inf_04	4.45174
	Infants	Inf_05	2.27381
	Infants	Inf_06	0.35654
	Infants	Inf_07	13.3533
	Infants	Inf_08	5.85244
	Infants	Inf_09	5.07035
	Infants	Inf_10	1.58395
	Infants	Inf_11	0.414834
	Infants	Inf_12	2.89504
	Infants	Inf_13	1.6869
	Infants	Inf_14	1.58432
	Infants	Inf_15	3.02795
	Infants	Inf_16	0.843959
	Infants	Inf_17	1.36941
	Infants	Inf_19	8.46123
	Infants	Inf_20	1.99468
	Infants	Inf_21	0.806168
	Infants	Inf_22	7.97241
	Infants	Inf_23	2.81695
	Infants	Inf_24	1.97437
	Infants	Inf_25	0.882956
	Infants	Inf_26	5.59434
	Infants	Inf_27	1.48209
	Infants	Inf_28	2.36451
	Infants	Inf_29	2.29851
	Infants	Inf_30	1.52439
	Infants	Inf_31	2.7104
	Infants	Inf_32	2.12378
	Infants	Inf_33	3.40515
	Infants	Inf_34	1.13737
	Infants	Inf_35	3.50056
	Infants	Inf_37	0.958467
	Infants	Inf_39	0.998596
	Infants	Inf_40	4.11724
	Infants	Inf_41	7.16791
	Infants	Inf_42	1.70299
	Infants	Inf_43	5.78988
	Infants	Inf_44	6.18132
	Infants	Inf_45	0.301175
	Infants	Inf_46	1.49176
	Infants	Inf_48	6.37464
	Infants	Inf_49	2.87156
	Infants	Inf_50	2.43499
	Infants	Inf_51	22.6846
	Infants	Inf_52	7.88905
	Infants	Inf_53	12.6388
	Infants	Inf_54	3.98196
	Infants	Inf_55	2.36472
	Infants	Inf_56	0.180881
	Infants	Inf_58	1.69497
	Infants	Inf_59	5.01854
	Infants	Inf_60	7.20167
	Infants	Inf_62	0.685153
	Infants	Inf_63	4.48136
	Infants	Inf_64	11.0299
	Infants	Inf_65	3.72301
	Infants	Inf_66b	11.409
	Infants	Inf_66a	4.35217
	Infants	Inf_67a	2.14238
	Infants	Inf_67b	6.56914
	Infants	Inf_47	5.2288
	Mothers	Moth_01	25.9708
	Mothers	Moth_02	44.3467
	Mothers	Moth_03	80.503
	Mothers	Moth_04	42.1997
	Mothers	Moth_05	23.1242
	Mothers	Moth_06	65.0037
	Mothers	Moth_07	16.2077
	Mothers	Moth_08	55.0127
	Mothers	Moth_11	20.27
	Mothers	Moth_12	13.782
	Mothers	Moth_13	5.30563
	Mothers	Moth_14	21.0447
	Mothers	Moth_15	112.173
	Mothers	Moth_16	29.0701
	Mothers	Moth_17	17.7878
	Mothers	Moth_18	17.3963
	Mothers	Moth_19	47.4016
	Mothers	Moth_20	17.1057
	Mothers	Moth_21	14.7205
	Mothers	Moth_22	103.109
	Mothers	Moth_23	4.86683
	Mothers	Moth_24	30.9635
	Mothers	Moth_25	31.2608
	Mothers	Moth_26	1.87737
	Mothers	Moth_27	2.86221
	Mothers	Moth_28	6.74775
	Mothers	Moth_29	37.1825
	Mothers	Moth_30	11.7041
	Mothers	Moth_31	46.899
	Mothers	Moth_32	22.1778
	Mothers	Moth_33	92.9368
	Mothers	Moth_34	48.6096
	Mothers	Moth_35	25.7644
	Mothers	Moth_36	35.0485
	Mothers	Moth_37	65.2483
	Mothers	Moth_38	41.6551
	Mothers	Moth_39	5.69504
	Mothers	Moth_40	4.07664
	Mothers	Moth_41	24.8881
	Mothers	Moth_42	35.9676
	Mothers	Moth_43	19.3883
	Mothers	Moth_45	5.19867
	Mothers	Moth_46	21.2645
	Mothers	Moth_47	18.4088
	Mothers	Moth_48	3.42196
	Mothers	Moth_49	28.2123
	Mothers	Moth_50	29.113
	Mothers	Moth_51	16.5239
	Mothers	Moth_52	45.4571
	Mothers	Moth_53	70.3229
	Mothers	Moth_54	91.975
	Mothers	Moth_55	12.4259
	Mothers	Moth_56	31.6297
	Mothers	Moth_57	3.9277
	Mothers	Moth_58	5.20156
	Mothers	Moth_59	18.438
	Mothers	Moth_60	20.0545
	Mothers	Moth_61	46.0604
	Mothers	Moth_62	93.8048
	Mothers	Moth_63	11.9051
	Mothers	Moth_64	15.9489
	Mothers	Moth_65	33.0038
	Mothers	Moth_66	19.5545
	Mothers	Moth_67	71.0004
	Grandmothers	Gran_01	13.605
	Grandmothers	Gran_02	18.6543
	Grandmothers	Gran_03	30.1553
	Grandmothers	Gran_04	47.2599
	Grandmothers	Gran_05	41.7356
	Grandmothers	Gran_06	31.7463
	Grandmothers	Gran_07	41.6197
	Grandmothers	Gran_08	77.7022
	Grandmothers	Gran_09	15.062
	Grandmothers	Gran_10	11.6349
	Grandmothers	Gran_11	2.36507
	Grandmothers	Gran_12	26.1532
	Grandmothers	Gran_13	35.7187
	Grandmothers	Gran_14	6.96254
	Grandmothers	Gran_15	20.8808
	Grandmothers	Gran_16	6.16434
	Grandmothers	Gran_17	13.4132
	Grandmothers	Gran_18	5.93658
	Grandmothers	Gran_19	14.602
	Grandmothers	Gran_21	26.9963
	Grandmothers	Gran_22	4.69659
	Grandmothers	Gran_24	75.6379
	Grandmothers	Gran_25	20.8821
	Grandmothers	Gran_26	15.49
	Grandmothers	Gran_27	2.53671
	Grandmothers	Gran_29	31.9494
	Grandmothers	Gran_30	15.9318
	Grandmothers	Gran_31	24.5415
	Grandmothers	Gran_32	11.0207
	Grandmothers	Gran_33	9.34407
	Grandmothers	Gran_34	30.0384
	Grandmothers	Gran_35	51.3995
	Grandmothers	Gran_37	20.5527
	Grandmothers	Gran_39	25.521
	Grandmothers	Gran_40	19.8023
	Grandmothers	Gran_41	15.1224
	Grandmothers	Gran_42	13.8608
	Grandmothers	Gran_43	53.9226
	Grandmothers	Gran_44	36.2135
	Grandmothers	Gran_45	3.61108
	Grandmothers	Gran_46	4.28275
	Grandmothers	Gran_47	10.7094
	Grandmothers	Gran_48	12.9507
	Grandmothers	Gran_49	34.5553
	Grandmothers	Gran_50	74.9057
	Grandmothers	Gran_51	4.78587
	Grandmothers	Gran_52	15.3921
	Grandmothers	Gran_53	25.0326
	Grandmothers	Gran_54	4.77127
	Grandmothers	Gran_55	39.7563
	Grandmothers	Gran_56	23.5342
	Grandmothers	Gran_58	2.49489
	Grandmothers	Gran_59	2.88469
	Grandmothers	Gran_63	10.4942
	Grandmothers	Gran_64	19.7945
	Grandmothers	Gran_65	2.23923
	Grandmothers	Gran_66	41.4897
	Grandmothers	Gran_67	26.2526

## Sheet: Fig 4a
Figure 4A	Box and whiskers graphs for energetic and biosynthetic pathways
			GC-QTOF-MS Metabolites										MSI-CE-TOF-MS Metabolites
	Age Group	Sample Name	Aspartic Acid	Citric Acid	Glutamic Acid	N-Acetyl-L-Aspartic Acid	Sarcosine	Serine	Succinic Acid		Age Group	Sample Name	Choline	GABA	Glucose	Glycine
	Infants	Inf_02	620607	19112.8	825686	34194.6	12590.4	62895.3	502036		Infants	Inf_06	1.09105	0.139517	0.263242	3.5092
	Infants	Inf_03	541026	16860.3	312517	122398	33548.6	28577.7	52465.6		Infants	Inf_07	0.35569	2.79404	0.829378	4.08347
	Infants	Inf_04	1271450	593993	158638	1312170	1189330	41572.6	2698240		Infants	Inf_08	0.484438	0.49131	0.344191	1.83658
	Infants	Inf_05	200726	1749100	217698	261942	35342.4	50233.1	3133500		Infants	Inf_09	1.56829	0.694352	3.83193	2.52188
	Infants	Inf_06	916608	1774860	369956	201495	613634	134188	3879810		Infants	Inf_10	0.627639	0.45424	14.4065	0.614321
	Infants	Inf_07	470199	2193050	421136	166275	62121.1	174217	677909		Infants	Inf_12	1.4539	0.930014	0.344798	1.60829
	Infants	Inf_08	1126720	50057	592208	46790	479586	89524.9	468855		Infants	Inf_13	0.119633	0.387196	1.21093	2.10619
	Infants	Inf_09	790259	97981.9	477151	121809	149301	105086	395153		Infants	Inf_14	0.668752	0.997778	3.68658	9.62963
	Infants	Inf_10	552827	1644690	406310	87938.2	84777.9	128239	370313		Infants	Inf_16	0.470555	0.973724	0.814644	2.86937
	Infants	Inf_11	30500	695534	193015	18188.8	28595.2	19726.5	980096		Infants	Inf_17	0.556499	1.0381	0.640329	1.05155
	Infants	Inf_12	840004	23456.9	539516	140780	499647	44260	487916		Infants	Inf_19	0.21434	1.03353	0.34561	1.42233
	Infants	Inf_13	1071370	65142.5	456115	156677	15817.1	99216.8	3666200		Infants	Inf_20	0.544791	0.205579	6.61004	4.05668
	Infants	Inf_14	1327730	11518.5	646957	548761	1693350	93990.1	1274550		Infants	Inf_22	0.20652	3.42621	3.23231	1.39302
	Infants	Inf_15	199810	2027710	64310.9	26976.9	120947	47609.6	763041		Infants	Inf_23	0.507775	0.828745	1.03185	2.42983
	Infants	Inf_16	1011380	41336	469045	86686	83540.9	161054	5637650		Infants	Inf_24	1.7958	21.2596	6.91921	2.05041
	Infants	Inf_17	1234440	308060	611504	362842	97485.3	177746	948594		Infants	Inf_25	2.00735	2.69348	2.68088	4.02781
	Infants	Inf_19	604522	979935	522002	36588.9	10064.7	109539	207027		Infants	Inf_26	0.157623	0.449247	1.0234	2.56662
	Infants	Inf_20	786395	246951	335406	130741	10498.2	186907	4046060		Infants	Inf_27	0.326713	0.0889637	0.338106	3.106
	Infants	Inf_21	1117100	21293	467221	111736	1509580	73617.5	1605940		Infants	Inf_28	0.16405	1.28136	3.07919	1.08708
	Infants	Inf_22	657578	20890.5	149156	99650.1	361498	25787.9	306777		Infants	Inf_29	1.13457	0.50262	4.66374	6.2956
	Infants	Inf_23	1155700	23627.3	507890	228633	4493.64	172936	672310		Infants	Inf_30	0.433936	0.0627493	1.27875	3.64975
	Infants	Inf_24	34112.8	28460.6	42353	1696500	47727.8	64685.2	5532410		Infants	Inf_31	2.22952	26.7098	4.77952	2.94605
	Infants	Inf_25	1141150	34948.4	619270	357518	121425	136790	4251350		Infants	Inf_32	1.21402	7.6268	3.80734	5.61526
	Infants	Inf_26	1192360	616324	507053	310148	17500.3	110959	515119		Infants	Inf_33	2.4471	1.00279	2.88735	9.51542
	Infants	Inf_27	1190240	122909	538324	249450	25488.2	139085	2669570		Infants	Inf_34	0.903363	46.8486	3.11116	6.94407
	Infants	Inf_28	228583	70636.4	166577	71613.1	71650.7	13628.7	308754		Infants	Inf_35	1.44741	7.24594	3.02413	1.19374
	Infants	Inf_29	875527	1055730	311588	178816	42020.8	88922.5	1216140		Infants	Inf_37	1.58033	20.5848	2.24344	3.23476
	Infants	Inf_30	653398	986321	373772	61538	27267.5	125388	2655470		Infants	Inf_39	0.552421	4.17085	0.498916	5.33053
	Infants	Inf_31	427910	514872	136849	57750.9	51180.4	27361.8	1713520		Infants	Inf_40	0.513403	6.62887	5.0941	1.86845
	Infants	Inf_32	511178	39392.7	363351	34564.5	47983.6	27688.3	464326		Infants	Inf_41	0.534891	1.49973	1.07916	6.24715
	Infants	Inf_33	872533	104552	592279	149864	1638400	86091.1	2044830		Infants	Inf_43	0.346636	0.530915	0.831067	3.66421
	Infants	Inf_34	525625	978427	80029.2	53677.3	393036	135738	3831890		Infants	Inf_44	0.498123	18.1329	1.9657	0.942232
	Infants	Inf_35	96639.9	77167.5	30484.5	35201.8	50185.5	13234.2	919647		Infants	Inf_46	1.16526	20.126	1.83135	4.02208
	Infants	Inf_37	784754	5355.27	310729	110791	193001	129952	1452950		Infants	Inf_47	0.264335	6.56514	0.445656	1.64592
	Infants	Inf_39	719611	184680	457528	349324	109856	99185.4	438795		Infants	Inf_48	0.930967	67.7683	7.39964	5.96957
	Infants	Inf_40	300300	287536	271377	104810	15878.7	52392.1	581149		Infants	Inf_49	1.58708	29.0751	4.03285	6.12082
	Infants	Inf_41	1662390	774084	520612	393046	2911.12	200016	616021		Infants	Inf_50	1.00773	8.25586	5.19483	6.6564
	Infants	Inf_42	722710	13816.2	439076	75330.5	14935.6	91418.3	599608		Infants	Inf_51	0.0689834	0.2966	0.279582	1.10487
	Infants	Inf_43	686837	375623	317677	71211.9	7578.88	69783.2	1322360		Infants	Inf_52	0.309957	6.02607	5.39702	4.33851
	Infants	Inf_44	358791	242101	204111	121409	34868.1	66929.5	452918		Infants	Inf_53	0.181694	0.0599624	0.145962	3.0941
	Infants	Inf_45	1203700	632891	594919	330174	76624.1	156925	1321880		Infants	Inf_54	3.47035	2.10978	8.33458	1.85606
	Infants	Inf_46	594617	558760	363246	158791	1341780	54430.5	928664		Infants	Inf_55	0.226821	0.811292	7.1209	0.211605
	Infants	Inf_47	123833	2924.65	144921	4096.16	24304.7	7560.22	259517		Infants	Inf_56	1.48856	0.28194	14.5212	4.07376
	Infants	Inf_48	168667	382485	334232	86338.6	1010660	217333	2525170		Infants	Inf_58	2.52518	29.8967	6.29361	4.61729
	Infants	Inf_49	570348	30057.3	265735	141048	2169160	73278.8	719530		Infants	Inf_59	0.900989	0.0984662	0.206176	0.926292
	Infants	Inf_50	505279	1305970	349525	193835	25696.7	21964.7	667663		Infants	Inf_61	1.53508	20.8618	7.24898	1.16093
	Infants	Inf_51	473952	26000.2	211230	83682.4	5080.4	49455.3	5287700		Infants	Inf_62	2.42955	0.0794464	4.23155	2.57773
	Infants	Inf_52	497679	143798	298100	70929.7	17200.1	27497.7	1185630		Infants	Inf_63	0.250102	0.0765799	0.398026	0.909065
	Infants	Inf_53	844328	1508420	319948	136997	1112.75	80278.2	555007		Infants	Inf_64	0.0314558	2.61045	0.0604644	4.838
	Infants	Inf_54	413612	706014	202669	215658	500458	53129.4	5929320		Infants	Inf_65	3.54119	11.7375	19.3367	1.68908
	Infants	Inf_55	263638	1367290	301414	101279	4965.23	16783.6	1799250		Infants	Inf_66a	0.430669	0.151293	1.89691	0.892225
	Infants	Inf_56	577707	1795370	400803	137835	35520.2	87647.8	684596		Infants	Inf_66b	0.143796	0.363432	1.087	0.992488
	Infants	Inf_58	743865	112568	51617.9	72633.8	399739	169794	963223		Infants	Inf_67a	2.03913	4.74798	1.86884	3.33993
	Infants	Inf_59	949621	94605.6	514262	133615	67274	105731	2257980		Infants	Inf_67b	0.423853	3.44332	6.56738	0.359391
	Infants	Inf_60	96259.6	6981.79	80870	6816.45	4304.1	12889.4	1339220		Mothers	Moth_01	0.107515	0.130792	0.285839	1.18708
	Infants	Inf_62	709601	1072440	569512	133006	99475	118990	780776		Mothers	Moth_02	0.0720964	0.0414955	0.0755443	1.20705
	Infants	Inf_63	1158740	566778	446792	152809	39993	38529.2	1129510		Mothers	Moth_03	0.0676744	0.314194	0.123884	0.320904
	Infants	Inf_64	727082	39687.4	470401	145260	55962.4	40151.8	1398150		Mothers	Moth_04	0.156836	0.0998324	0.158152	2.03214
	Infants	Inf_65	236558	1611740	93110.1	29315	13256	32763	981674		Mothers	Moth_05	0.758518	0.367143	1.15104	1.35929
	Infants	Inf_66a	519413	96350.6	322398	117250	267547	28593.9	280870		Mothers	Moth_06	0.0706659	0.144746	0.0650996	0.510357
	Infants	Inf_66b	583828	75806.8	448541	131193	1165540	48407.7	286065		Mothers	Moth_07	0.312813	0.225916	1.05067	2.67779
	Infants	Inf_67a	322730	1372610	253349	90237	22773.8	27303	2462000		Mothers	Moth_08	0.0621407	0.119587	0.147685	0.713354
	Infants	Inf_67b	124383	1111050	262482	45952.6	4100.96	33515.4	1079070		Mothers	Moth_11	0.0473393	0.0873409	0.182561	1.31857
	Mothers	Moth_01	347336	37787.9	379619	48007.5	13655.7	33309.6	308936		Mothers	Moth_12	0.221537	0.0959843	0.309425	0.537063
	Mothers	Moth_02	366131	8251.64	427330	15378.1	124788	48038.4	431888		Mothers	Moth_13	0.071338	0.0590136	0.30406	0.414721
	Mothers	Moth_03	291222	12647.6	477689	33212.1	15464.1	42154.9	392444		Mothers	Moth_14	0.0712745	0.432156	1.88084	1.26509
	Mothers	Moth_04	962987	35325.8	703892	70602.8	22269.3	200545	606450		Mothers	Moth_15	0.0275075	0.482473	0.0317051	1.18274
	Mothers	Moth_05	783634	54246.5	414236	245807	49531.1	60838.4	1570910		Mothers	Moth_16	0.0254342	0.0729892	0.16145	1.39803
	Mothers	Moth_06	477446	30018	257985	89246.9	17110.2	33796.9	306003		Mothers	Moth_17	0.0352043	0.373178	0.124359	2.1013
	Mothers	Moth_07	551633	44661.4	581632	37225.2	21018.1	185993	792323		Mothers	Moth_18	0.205747	0.899883	0.53767	1.96005
	Mothers	Moth_08	485699	31616.4	419009	30169.6	10180.3	64571.7	323946		Mothers	Moth_19	0.0723857	1.06248	0.266345	3.84509
	Mothers	Moth_11	743971	27900.1	718710	56373.3	9570.15	50230.9	751615		Mothers	Moth_20	0.109755	0.152996	0.562508	0.872531
	Mothers	Moth_12	656146	26692.2	511471	81426.4	17352.9	113281	158058		Mothers	Moth_21	0.0924012	0.132389	0.151313	0.787769
	Mothers	Moth_13	634439	31812.5	605814	32845	17477.6	164414	500170		Mothers	Moth_22	0.0612566	0.0794053	0.223285	0.587346
	Mothers	Moth_14	531588	10786	333090	26909.5	4289.69	73070	184025		Mothers	Moth_23	0.490348	0.155118	0.699026	1.19993
	Mothers	Moth_15	179465	17434.1	345780	14434.2	12802.9	19011.1	644769		Mothers	Moth_24	0.0159024	0.0414667	0.0845113	0.444093
	Mothers	Moth_16	732605	53632.2	606359	65832.7	26880	76439.2	807405		Mothers	Moth_25	0.145661	0.120125	0.0727368	1.01134
	Mothers	Moth_17	1581520	37841.2	806611	107936	13230.9	150426	657638		Mothers	Moth_26	0.992303	0.393344	1.30646	2.96738
	Mothers	Moth_18	848115	365146	616379	67965.7	18617.3	38988.8	1097070		Mothers	Moth_27	0.304538	0.270209	0.959221	0.986076
	Mothers	Moth_19	619074	12546.1	477261	37487.1	13214.4	177995	597199		Mothers	Moth_28	0.0547725	0.39618	1.60031	1.08343
	Mothers	Moth_20	486647	27700.5	458380	96831.1	116250	32778.9	418649		Mothers	Moth_29	0.0442659	0.113309	0.154206	0.757107
	Mothers	Moth_21	600716	16917.9	410643	38563.9	14346.4	25448.1	312472		Mothers	Moth_30	0.364911	0.402913	1.22265	1.20041
	Mothers	Moth_22	769319	27249.7	509849	140339	15380.2	23874.3	686440		Mothers	Moth_31	0.0224235	0.0637539	0.0746425	0.511802
	Mothers	Moth_23	547464	29331.5	494806	82863.5	76538	30581.8	521446		Mothers	Moth_32	0.0297593	0.0398749	0.151682	0.543664
	Mothers	Moth_24	364423	22091.6	463987	185752	11744.8	42725.5	751247		Mothers	Moth_33	0.0360463	0.0938713	0.0941964	0.969738
	Mothers	Moth_25	794934	32154.9	402705	154635	12413.4	65566.9	405552		Mothers	Moth_34	0.242848	0.103215	0.312349	0.908179
	Mothers	Moth_26	808916	34832.1	454670	93375.1	181177	176685	3510910		Mothers	Moth_35	0.106274	0.186059	0.229054	0.751882
	Mothers	Moth_27	675837	49986.4	763935	140322	57217.9	198990	1389940		Mothers	Moth_36	0.0517263	0.21484	0.133312	0.533242
	Mothers	Moth_28	801407	30307.1	697631	53458.7	18221.2	116551	787572		Mothers	Moth_37	0.0786365	0.177102	0.180799	0.525882
	Mothers	Moth_29	1200230	52938.9	683721	57795.7	13384.3	95634	479120		Mothers	Moth_38	0.0667403	0.354239	0.253585	1.61716
	Mothers	Moth_30	1021310	80401.9	417562	257000	181617	102499	542191		Mothers	Moth_40	1.19805	0.47612	0.384764	1.45245
	Mothers	Moth_31	790146	51543.5	511062	117457	60330.3	44631.6	703118		Mothers	Moth_41	0.129943	0.135843	0.357429	0.964546
	Mothers	Moth_32	484086	29839.1	547939	38808	18684.6	34659.8	806619		Mothers	Moth_42	0.0605616	0.0927069	0.0652092	1.51623
	Mothers	Moth_33	516684	17146.8	420706	20473	31948.7	61218.4	321081		Mothers	Moth_43	0.323326	2.71286	1.01854	7.44173
	Mothers	Moth_34	947975	88023.8	498154	61378.6	14517.4	64903.8	644470		Mothers	Moth_45	0.119201	0.317942	0.433464	0.605842
	Mothers	Moth_35	522959	39508.4	523296	472828	27070.9	61054.1	559040		Mothers	Moth_46	0.0378231	0.059496	0.126737	0.427899
	Mothers	Moth_36	406125	44995.2	373471	32893.2	11013.3	76226.9	236672		Mothers	Moth_47	0.473046	0.503283	0.199173	0.714718
	Mothers	Moth_37	471793	22489	645534	225658	22317.8	116253	158371		Mothers	Moth_48	0.0325294	0.0840916	0.297699	0.319735
	Mothers	Moth_38	757682	74447.2	548158	67573	8872.85	145436	377795		Mothers	Moth_49	0.136894	1.46068	1.14752	0.490073
	Mothers	Moth_39	1187140	414153	570305	217908	82899.7	1634500	262038		Mothers	Moth_50	0.126498	0.184139	0.212158	0.370344
	Mothers	Moth_40	1485410	97218.3	623689	193106	18457.3	215876	635426		Mothers	Moth_51	0.125991	0.157059	0.163683	0.917592
	Mothers	Moth_41	753574	52596.5	651835	159357	26937.4	65536.1	785020		Mothers	Moth_52	0.0722961	0.244872	0.133412	0.634602
	Mothers	Moth_42	725462	19137.4	451398	133709	22476.7	86506.8	436625		Mothers	Moth_53	1.10537	0.579992	0.221964	0.755232
	Mothers	Moth_43	459017	91621.5	620806	33361.8	9413.48	72067.9	1581820		Mothers	Moth_54	0.0749317	0.15324	0.16554	0.653896
	Mothers	Moth_45	737555	45017.6	483814	238816	30655.6	73284.5	446629		Mothers	Moth_55	0.0862008	0.0867376	0.830994	0.510044
	Mothers	Moth_46	805514	26475.5	619834	157422	22667.6	93414.1	472866		Mothers	Moth_56	0.71226	0.807279	0.451543	8.70962
	Mothers	Moth_47	558247	64770.9	598779	155723	12891.1	81756.6	463530		Mothers	Moth_58	0.0924022	0.152082	0.844601	0.540469
	Mothers	Moth_48	458939	34747.7	183152	44167.7	9009.66	52517	115044		Mothers	Moth_59	0.317561	0.088027	0.96493	0.95013
	Mothers	Moth_49	329477	17969.2	369097	84631.4	16502.3	28501.2	2471280		Mothers	Moth_60	0.446866	0.24575	0.936271	3.43302
	Mothers	Moth_50	368765	210575	501891	70216.9	12095.6	36487.1	411137		Mothers	Moth_61	0.026727	0.177231	0.0460052	0.240327
	Mothers	Moth_51	967917	59014	791554	407307	21418.6	166982	680037		Mothers	Moth_62	0.10157	0.159813	0.235326	1.21767
	Mothers	Moth_52	536231	42202.8	305485	61265.4	8384.08	76409.5	353312		Mothers	Moth_63	0.060052	0.111373	0.185913	0.646842
	Mothers	Moth_53	505533	21491.1	326879	139890	9102.34	45177.1	258472		Mothers	Moth_64	0.0418311	0.0848166	0.0766047	0.204938
	Mothers	Moth_54	268600	10767.1	445258	26844.5	13681.1	70617.3	343360		Mothers	Moth_65	0.0919905	0.148799	1.12821	1.48118
	Mothers	Moth_55	787599	23913.6	659113	240965	184193	165458	1551300		Mothers	Moth_66	0.0365024	0.312156	0.131191	1.39839
	Mothers	Moth_56	684871	26274.2	569488	58042.8	8467.94	97608.5	1615980		Mothers	Moth_67	0.0786179	0.103415	0.0855363	0.583215
	Mothers	Moth_57	857066	45103.6	447716	261416	70468.7	237236	187396		Grandmothers	Gran_01	0.137515	0.170992	0.364443	1.34976
	Mothers	Moth_58	455950	19844.5	530785	75497.8	10992.3	90971.7	289448		Grandmothers	Gran_02	0.162148	0.210504	0.65594	2.05526
	Mothers	Moth_59	307630	18836.3	551178	15136	14602.4	78675	352094		Grandmothers	Gran_03	0.046911	0.215328	0.0495567	0.398057
	Mothers	Moth_60	569521	37024	543182	45448.3	33291.4	122294	1086510		Grandmothers	Gran_04	0.0520154	0.188755	0.0923452	0.864105
	Mothers	Moth_61	606498	21769.8	598848	123354	21847.8	136131	240551		Grandmothers	Gran_05	0.204509	0.0805599	0.432651	1.73864
	Mothers	Moth_62	524850	34223	824154	34620.7	10396.5	98852.5	935846		Grandmothers	Gran_06	0.276285	0.12083	0.348564	0.84979
	Mothers	Moth_63	431478	30243.4	445556	17462.9	23551.3	56399.8	214294		Grandmothers	Gran_07	0.0961717	0.170483	0.304226	3.4227
	Mothers	Moth_64	390912	19171.8	644821	140131	25932.3	57215.8	415745		Grandmothers	Gran_08	0.0908687	0.092092	0.0542884	0.372684
	Mothers	Moth_65	915832	32003.5	626131	90554.1	68836.9	95923.9	3184870		Grandmothers	Gran_09	0.281693	0.197262	0.140875	0.996611
	Mothers	Moth_66	346666	6032.16	362483	27125.1	18589.7	35918.7	453734		Grandmothers	Gran_11	0.270875	0.0477046	1.16493	1.72954
	Mothers	Moth_67	492463	17824.7	641594	19140.2	17049.5	115542	393058		Grandmothers	Gran_12	0.447369	0.417789	0.344362	3.90184
	Grandmothers	Gran_01	515998	44739.6	469220	82223.8	32110.1	54666	654657		Grandmothers	Gran_13	0.232673	0.106947	0.431033	1.33697
	Grandmothers	Gran_02	565671	31533.2	727229	31783.3	6415.87	66305.9	981311		Grandmothers	Gran_14	0.282662	0.132472	0.511997	8.39986
	Grandmothers	Gran_03	197726	5185.16	399885	50447.3	6965.92	45657.1	274959		Grandmothers	Gran_15	0.133444	0.498248	0.0468807	5.55426
	Grandmothers	Gran_04	302938	20164.3	310725	77175.7	7207.07	33053.4	902549		Grandmothers	Gran_16	0.102345	0.166255	0.188728	1.22241
	Grandmothers	Gran_05	417974	19406.5	481076	85113.3	2646.6	58661.5	347977		Grandmothers	Gran_17	0.28863	0.191124	1.66838	1.4163
	Grandmothers	Gran_06	323303	25914.9	320909	88681.4	10705.4	27630	431814		Grandmothers	Gran_18	0.554182	0.511943	1.5418	1.18601
	Grandmothers	Gran_07	665248	26928.9	408743	71697	49068.2	60791.4	420476		Grandmothers	Gran_19	0.278238	0.196901	0.190591	6.70091
	Grandmothers	Gran_08	365295	15056.7	419777	102654	14873.9	38641	487723		Grandmothers	Gran_21	0.348634	0.527927	0.547836	0.993914
	Grandmothers	Gran_09	683827	26825.9	534429	58040.5	9048.1	76457.5	778882		Grandmothers	Gran_22	0.0774618	0.0233709	0.213018	0.785563
	Grandmothers	Gran_10	1077760	20937.6	701045	107626	16821.6	291697	1278150		Grandmothers	Gran_24	0.104813	0.319209	0.276563	2.67163
	Grandmothers	Gran_11	382976	121839	198480	90067.4	33963.5	151466	255823		Grandmothers	Gran_25	0.0808731	0.117527	0.620464	0.453194
	Grandmothers	Gran_12	711904	20540.9	698511	340989	29917.1	33584.7	1731730		Grandmothers	Gran_26	0.146488	0.659639	0.738461	1.69607
	Grandmothers	Gran_13	529664	18233.8	474587	33742.1	12240.6	38383.2	588214		Grandmothers	Gran_27	0.281782	0.167814	0.541873	1.59275
	Grandmothers	Gran_14	870648	21379.9	646452	208298	73152.4	200914	779789		Grandmothers	Gran_28	0.0458664	0.153797	0.158306	0.395644
	Grandmothers	Gran_15	349530	59967.7	819531	36870.2	29486.1	32037.2	2197870		Grandmothers	Gran_29	0.794444	0.396198	0.217483	2.20836
	Grandmothers	Gran_16	327229	27440.5	621570	31625	14824.6	76896.5	484748		Grandmothers	Gran_31	0.0554956	0.155084	0.197082	0.553677
	Grandmothers	Gran_17	643345	27534.4	428126	182309	55793	47982.6	3022820		Grandmothers	Gran_32	0.129593	0.242418	1.495	1.03456
	Grandmothers	Gran_18	638709	22344.7	476615	147702	30497.9	87047	3143470		Grandmothers	Gran_33	0.121758	0.0775933	0.172172	0.77475
	Grandmothers	Gran_19	419258	16112.7	833310	42068.9	8214.81	64687	1082380		Grandmothers	Gran_34	0.219215	0.112894	0.393079	0.907524
	Grandmothers	Gran_21	529099	25614.9	391874	34571.3	6090.56	43727.6	652456		Grandmothers	Gran_35	0.167789	0.248017	0.12585	0.654148
	Grandmothers	Gran_22	605478	43602.4	627680	52263.1	8379.01	123311	492325		Grandmothers	Gran_37	0.287896	0.366878	0.469355	1.68326
	Grandmothers	Gran_24	647613	443568	448133	38274	21563.8	207507	1032130		Grandmothers	Gran_39	0.0671995	0.882766	0.162213	0.868082
	Grandmothers	Gran_25	225103	13971.5	343949	75959.8	9491.42	37666.1	274229		Grandmothers	Gran_40	0.345753	0.107087	0.0947173	0.278187
	Grandmothers	Gran_26	821566	19550.6	380698	147884	19844.9	54762.4	513131		Grandmothers	Gran_41	0.0689371	1.01079	0.629273	0.995284
	Grandmothers	Gran_27	864011	23294	702794	78158.9	39213.5	86119.1	740821		Grandmothers	Gran_42	0.348094	0.142865	0.131546	1.52644
	Grandmothers	Gran_29	817570	61609.1	719103	29019	212562	159098	862161		Grandmothers	Gran_43	0.0928384	0.0408868	0.0990734	0.741986
	Grandmothers	Gran_30	840931	57048.6	531866	133432	20074.7	163550	1020790		Grandmothers	Gran_44	0.0400957	0.0615984	0.0729381	0.269349
	Grandmothers	Gran_31	256157	33883.2	511714	54852.2	16657.4	39300.1	266681		Grandmothers	Gran_45	0.06001	0.160557	0.783548	0.453642
	Grandmothers	Gran_32	598527	51897.2	568215	89008.9	32112.2	64341.5	270045		Grandmothers	Gran_46	0.153336	0.0687075	0.511667	0.651592
	Grandmothers	Gran_33	187790	14441.1	374176	22982.6	3793.9	15950.7	414345		Grandmothers	Gran_47	0.609136	0.437683	0.12087	10.5892
	Grandmothers	Gran_34	531248	30479	538446	63993	8307.17	29255.3	434279		Grandmothers	Gran_48	0.0964505	0.113	1.07385	5.00296
	Grandmothers	Gran_35	181304	32537.2	411413	82061.3	10049.7	33037.1	652934		Grandmothers	Gran_49	0.150655	0.36566	0.263078	9.79297
	Grandmothers	Gran_37	768887	71626.6	482436	204976	15286.4	58528.5	1032560		Grandmothers	Gran_50	0.0744818	0.213019	0.14855	1.12732
	Grandmothers	Gran_39	256348	5896.46	324074	37047.1	8244.57	44366.3	157572		Grandmothers	Gran_51	0.315799	0.179159	0.893993	2.02368
	Grandmothers	Gran_40	208021	21524.9	374869	91369.6	12508.5	24250	387290		Grandmothers	Gran_53	0.108252	0.114084	0.403582	1.85297
	Grandmothers	Gran_41	400560	27052.9	448710	51056.5	7000.81	35538	405747		Grandmothers	Gran_54	0.137321	0.151714	0.381837	0.62882
	Grandmothers	Gran_42	550439	97629.9	556778	34353.8	136917	92128.9	500238		Grandmothers	Gran_55	0.0275977	0.112448	0.0553965	1.04624
	Grandmothers	Gran_43	404443	32591	400830	41733.8	7406.16	30234.3	266637		Grandmothers	Gran_56	0.115546	0.101754	0.0898287	0.93301
	Grandmothers	Gran_44	300404	14691	546980	58675.9	16583.6	56786.6	395337		Grandmothers	Gran_58	0.0916444	0.100559	0.13237	0.752795
	Grandmothers	Gran_45	290522	16683.5	287395	21793.8	9959.37	34997.4	349039		Grandmothers	Gran_59	0.169587	0.255834	0.351885	1.27998
	Grandmothers	Gran_46	455830	11322.4	524423	190020	15387	41300.4	385962		Grandmothers	Gran_63	0.236872	0.192303	0.899786	0.640989
	Grandmothers	Gran_47	908774	28096.2	716075	150238	11734.7	22659.6	1908000		Grandmothers	Gran_64	0.173412	0.52781	0.918654	0.574476
	Grandmothers	Gran_48	856815	11749.1	603356	85055.8	22177.4	92323.4	1337540		Grandmothers	Gran_66	0.0720429	0.0694956	0.101383	1.28224
	Grandmothers	Gran_49	345342	8567.46	723592	134160	7176.29	112242	851839		Grandmothers	Gran_67	0.176546	0.824764	0.101382	7.95213
	Grandmothers	Gran_50	305003	27861.8	454680	74091.6	6981.31	53909.4	405392
	Grandmothers	Gran_51	627183	50850.3	431158	33112.5	28492.7	141200	297963
	Grandmothers	Gran_52	581851	164095	573645	149724	7574.46	66573	981073
	Grandmothers	Gran_53	327521	28557.6	362018	49263.5	9237.94	52999.5	477666
	Grandmothers	Gran_54	475265	24630.9	604361	302499	79648.3	36659.2	584975
	Grandmothers	Gran_55	260003	5164.19	343434	12619.2	13861	31690.5	228328
	Grandmothers	Gran_56	494970	21621.6	405718	22387	15178.7	39246.1	508735
	Grandmothers	Gran_58	1129500	15583.8	670583	154051	32482.6	278109	5433950
	Grandmothers	Gran_59	754770	20455.2	549625	26005	9383.67	40321.4	416524
	Grandmothers	Gran_63	456328	46606.3	389508	50832.2	32751.5	109103	720284
	Grandmothers	Gran_64	325954	52824.6	258887	69209.4	22090.2	26666.7	244455
	Grandmothers	Gran_65	1359070	11642.5	730547	191834	63999.6	83377.8	1038620
	Grandmothers	Gran_66	556976	46640.9	353586	13451.8	2937.01	36712.1	342033
	Grandmothers	Gran_67	192528	12926.4	631489	38541.3	65215.7	19722	1984970

## Sheet: Fig 4b
Figure 4B	Box and whiskers graphs of Tryptophan metabolism
	Age Group	Sample Name	3-Methyl-Indole	Anthranilic Acid	Indole	Indoleacetic Acid	Tryptophan
	Infants	Inf_02	407.024	2083.27	34632.6	12689.9	20627.8
	Infants	Inf_03	294.542	541.202	1268.56	5319.16	62876.3
	Infants	Inf_04	488.197	1460.54	2883.29	1543.93	80705.6
	Infants	Inf_05	359.48	1617.7	2303.75	6901.13	86102.8
	Infants	Inf_06	1025.1	3677.34	129609	38919.7	123711
	Infants	Inf_07	1052.93	2615.02	29857	9165.22	92675.7
	Infants	Inf_08	568.21	2175.44	5463.54	92634.7	63331.5
	Infants	Inf_09	330.49	1045.77	5265.57	6473.5	58717.7
	Infants	Inf_10	670.256	1612.97	5379.48	16772.1	72521.3
	Infants	Inf_11	913.775	822.438	2962.92	5337.52	41927.3
	Infants	Inf_12	1168.89	3713.97	118855	43716.8	36762
	Infants	Inf_13	678.373	3273.21	112078	5459.52	42034.8
	Infants	Inf_14	649.383	3008.52	83145.3	51742.1	89380.2
	Infants	Inf_15	849.996	641.644	4555.53	4117.59	42548.7
	Infants	Inf_16	569.37	2349.15	64470.8	16475.6	105531
	Infants	Inf_17	352.522	4405.25	152503	46197.3	98230.6
	Infants	Inf_19	1568.96	4171.28	225702	68758.2	114773
	Infants	Inf_20	529.943	3062.87	93052.7	10427.1	97648.3
	Infants	Inf_21	346.724	3223.58	43713.8	32467.2	59121.3
	Infants	Inf_22	1080.76	1702.78	3160.89	4444.22	30846.7
	Infants	Inf_23	713.162	4100.38	89652.9	6843.42	83709.3
	Infants	Inf_24	272.509	673.549	3713.88	6800.13	114402
	Infants	Inf_25	897.54	2095.09	7830.33	30420.9	103147
	Infants	Inf_26	433.695	5492.38	332489	185201	99967.8
	Infants	Inf_27	975.234	4148.82	228785	50826.5	92533.3
	Infants	Inf_28	351.363	2030.1	4098.76	11645.7	17423
	Infants	Inf_29	1281.37	1607.06	5007.87	9638.76	83957.9
	Infants	Inf_30	456.887	2503.95	113116	8316.52	86302.5
	Infants	Inf_31	993.788	1056.41	10436	3354.15	35894.8
	Infants	Inf_32	516.028	1646.06	45288.7	2597.27	50156.3
	Infants	Inf_33	553.135	2381.05	9056.86	3153.45	125684
	Infants	Inf_34	840.719	1037.5	2797.02	6179.67	76658.9
	Infants	Inf_35	412.822	651.097	3403.1	12756.8	21013.2
	Infants	Inf_37	821.006	916.972	4108.71	11371.6	102735
	Infants	Inf_39	3454.49	1823.31	9671.79	27889.2	268763
	Infants	Inf_40	2296.03	1849.3	16693.6	14323	34728.8
	Infants	Inf_41	1993.37	7029.72	343230	16168.7	147408
	Infants	Inf_42	1834.51	5403.75	157537	12262.3	136766
	Infants	Inf_43	17983.3	5032.71	222952	19596.3	89951.3
	Infants	Inf_44	545.018	2398.78	20428.5	23601.1	65764
	Infants	Inf_45	1303.4	2553.58	4733.59	13521.6	228904
	Infants	Inf_46	1450.68	1763.04	17748.8	29695.5	84558.4
	Infants	Inf_47	20365.1	745.63	155453	4572.77	13016
	Infants	Inf_48	875.507	1751.23	26321.2	1962.38	95521.6
	Infants	Inf_49	1951.63	1485.35	5292.11	11968.4	88965.4
	Infants	Inf_50	649.383	1571.61	3414.16	26745.3	21570.4
	Infants	Inf_51	897.54	4008.21	99841.2	25227.6	36914.2
	Infants	Inf_52	814.048	1914.3	9253.73	16105.7	49303.1
	Infants	Inf_53	96.2478	2249.89	127317	10234.3	65211.1
	Infants	Inf_54	516.028	2102.18	4172.86	5294.24	89148.4
	Infants	Inf_55	441.812	1666.15	4347.6	5382.12	119967
	Infants	Inf_56	1080.76	820.075	954.46	3718.82	91254.1
	Infants	Inf_58	534.581	1573.98	4126.41	1879.74	124786
	Infants	Inf_59	594.881	2425.96	41695.4	30747.5	59992.7
	Infants	Inf_60	1639.69	840.163	13732.9	18099.6	13440.5
	Infants	Inf_62	652.862	5801.97	6081.78	2470.03	43165.9
	Infants	Inf_63	489.356	3898.31	75757.4	42571.6	20823.3
	Infants	Inf_64	1411.25	3078.24	486593	171594	112411
	Infants	Inf_65	310.776	311.959	2563.66	1179.27	22443.1
	Infants	Inf_66a	342.086	1672.06	10861.8	8779.56	26906.1
	Infants	Inf_66b	634.308	940.605	5132.85	7031	19625.2
	Infants	Inf_67a	491.676	846.072	3365.49	4297.3	85069.4
	Infants	Inf_67b	264.392	960.693	3369.92	5298.17	17680
	Mothers	Moth_01	140330	12656.9	205233	20215.1	46345.9
	Mothers	Moth_02	39049.1	3152.02	52853.2	6330.73	22381.5
	Mothers	Moth_03	174278	9357.7	62340.1	12033.5	21911.7
	Mothers	Moth_04	44150.2	9347.79	129865	37605.1	90795.6
	Mothers	Moth_05	3810.1	5688.73	292226	24583.2	115151
	Mothers	Moth_06	88135.2	8644.8	95144.1	5834.56	44387.1
	Mothers	Moth_07	21328.7	6891.14	565018	63081.9	109446
	Mothers	Moth_08	20271.9	6312.43	73515.7	7254.23	22140.2
	Mothers	Moth_11	2640	9854.07	374350	21509.4	73346.7
	Mothers	Moth_12	2886.67	10136.9	567233	35896.4	32856.1
	Mothers	Moth_13	3879.68	13093.8	824754	40614.6	58537.2
	Mothers	Moth_14	1953.75	6368.85	322787	11656.8	63281.8
	Mothers	Moth_15	99882.4	9397.35	415090	2732.19	15857.5
	Mothers	Moth_16	7221.74	11390.4	355632	66348.6	96151.4
	Mothers	Moth_17	83459.9	8819.41	331837	19781.3	159524
	Mothers	Moth_18	1352.89	6658.59	102506	30574.9	77080.6
	Mothers	Moth_19	45792.1	11137.3	224455	5224.09	121904
	Mothers	Moth_20	140762	9618.47	200411	33543.5	36847.3
	Mothers	Moth_21	393800	7494.25	158874	44167.7	27040.6
	Mothers	Moth_22	3793.66	4503.1	35565.2	8216.05	20383.7
	Mothers	Moth_23	110805	8724.1	477684	975648	26056.1
	Mothers	Moth_24	15809.7	10043.2	141380	9898.1	49805.5
	Mothers	Moth_25	503267	6510.67	331031	8828.47	64433
	Mothers	Moth_26	2335.78	6498.47	249300	3332.92	77506.4
	Mothers	Moth_27	3111.21	14365.6	622348	9503.24	65905.1
	Mothers	Moth_28	10739.6	10352	967796	17645.3	96364.7
	Mothers	Moth_29	99776.8	9128.97	235981	12419.2	55144.4
	Mothers	Moth_30	119150	18633.8	468843	198742	124490
	Mothers	Moth_31	168519	8442.75	329392	3363.44	78088.8
	Mothers	Moth_32	32138.6	10477	169958	7895.88	52312
	Mothers	Moth_33	113406	9114.48	27887.1	8654.42	34331.5
	Mothers	Moth_34	64333.5	9856.35	158099	22762.2	35932.2
	Mothers	Moth_35	653.359	5673.48	283571	27106.9	51054.1
	Mothers	Moth_36	502979	7655.12	473690	11285.3	38126.4
	Mothers	Moth_37	74889.7	10576.1	230421	23214.8	23635.1
	Mothers	Moth_38	18058.1	11423.2	398121	4005.74	85893.5
	Mothers	Moth_39	1346.57	1175.72	3176.83	2296.42	1350170
	Mothers	Moth_40	2006.88	17339.2	298984	241506	194214
	Mothers	Moth_41	96579.6	7594.89	413040	19294.2	77371
	Mothers	Moth_42	351567	4617.47	61841.2	10340.4	33501.9
	Mothers	Moth_43	74882.1	3432.61	257962	35730.8	338013
	Mothers	Moth_45	1269.4	6705.86	1986370	15696.9	41301.6
	Mothers	Moth_46	103435	11464.4	76029.9	22971.3	43573.6
	Mothers	Moth_47	282292	17079.2	340066	19448.1	48409.6
	Mothers	Moth_48	3755.71	6723.4	843464	10255.9	46701.4
	Mothers	Moth_49	13663	4277.42	114125	43891.7	23818
	Mothers	Moth_50	4631.07	13520.8	490159	48263	36748.3
	Mothers	Moth_51	50412.4	13727.4	122818	10516.4	46071.6
	Mothers	Moth_52	504075	4407.8	215086	7475.69	38798.5
	Mothers	Moth_53	242040	18747.4	154109	22366.7	53288.9
	Mothers	Moth_54	54889.8	6530.49	123126	6183.96	40866.5
	Mothers	Moth_55	34571.1	6865.21	142549	102156	66865.9
	Mothers	Moth_56	62925.5	2561.87	170394	10113.1	169341
	Mothers	Moth_57	4361	6002.87	375108	28055.8	63739.8
	Mothers	Moth_58	604.658	11683.2	855539	6008.61	39730.5
	Mothers	Moth_59	67081.6	4726.51	4940.12	32909.7	63093
	Mothers	Moth_60	8986.38	10158.3	366926	23530.5	72881.1
	Mothers	Moth_61	77291.2	15372.8	116547	10534.5	27533.3
	Mothers	Moth_62	70355.4	4134.07	105375	11519.7	72385.1
	Mothers	Moth_63	21571.6	16573.7	361273	40610.1	22660
	Mothers	Moth_64	13549.8	19424.5	624139	19546.2	28030.2
	Mothers	Moth_65	50306.8	8758.41	120008	17208.2	45898.1
	Mothers	Moth_66	204791	14544	362516	9865.62	55132.6
	Mothers	Moth_67	38554.5	11372.1	479767	12821.9	47319.4
	Grandmothers	Gran_01	10102.3	10490.7	296546	41243.5	27749.8
	Grandmothers	Gran_02	110508	5171.88	176169	28104.6	56025.9
	Grandmothers	Gran_03	133148	10883.4	409858	10306.9	22724.4
	Grandmothers	Gran_04	63335.8	7077.73	70816.4	5865.89	19078.1
	Grandmothers	Gran_05	64452.7	8134.1	112472	17592.7	22034.3
	Grandmothers	Gran_06	21547.2	6221.25	114316	18181	16368.6
	Grandmothers	Gran_07	194893	14066.5	250256	14983.5	38623.6
	Grandmothers	Gran_08	34217.6	16837.9	32073.9	6432.48	14315.3
	Grandmothers	Gran_09	7024.41	11147.3	43825.6	34826.8	20875.8
	Grandmothers	Gran_10	52122.2	24775.1	91529	10531.6	129134
	Grandmothers	Gran_11	198.27	2228.66	5431.4	8395.33	145585
	Grandmothers	Gran_12	3031.64	5494.69	100302	15461.4	99312.4
	Grandmothers	Gran_13	11868.8	12138.7	115418	24189.8	27302.4
	Grandmothers	Gran_14	1806.14	7077.73	302956	28133.2	184257
	Grandmothers	Gran_15	13981.8	14781.1	385654	11956.4	52066.1
	Grandmothers	Gran_16	3273.34	21843.8	722464	28353	55523.6
	Grandmothers	Gran_17	13167	8928.62	495898	43582.8	44809.5
	Grandmothers	Gran_18	342.723	5412.74	90356.8	25602.8	52023.1
	Grandmothers	Gran_19	63568.1	10958.4	272205	31407.6	174824
	Grandmothers	Gran_21	49304	12946.2	51979.7	8082.97	28514.8
	Grandmothers	Gran_22	177262	14179.5	178653	32490.5	65336.8
	Grandmothers	Gran_24	35831.1	9565.24	124536	44503.1	88233.9
	Grandmothers	Gran_25	25652.3	7245.63	512200	59059.9	25863.3
	Grandmothers	Gran_26	20076.2	7345.57	296390	37914	52970.9
	Grandmothers	Gran_27	51515.2	8539.85	325901	30028.1	75416.6
	Grandmothers	Gran_29	219038	9679.17	139637	19610.8	108237
	Grandmothers	Gran_30	15435.8	6601.02	307852	12991.1	70235.4
	Grandmothers	Gran_31	167652	13583.8	384226	30042.9	16503.5
	Grandmothers	Gran_32	8797.51	5474.7	244360	50927.7	51626.7
	Grandmothers	Gran_33	51059.1	13266	154217	5356.46	13813
	Grandmothers	Gran_34	27065.7	7751.33	146040	40364.6	30489.2
	Grandmothers	Gran_35	25809	13579.8	17148	9116.62	11049.6
	Grandmothers	Gran_37	21828.5	3684.78	120519	34536.1	44915.4
	Grandmothers	Gran_39	147743	15894.4	89767.2	7265.11	18997.2
	Grandmothers	Gran_40	29331.6	12498.5	264319	23781.8	18037.5
	Grandmothers	Gran_41	314.399	7545.45	348100	3579.84	28218.2
	Grandmothers	Gran_42	312093	12331.6	146432	32019.5	41768.5
	Grandmothers	Gran_43	58714.2	8336.98	164518	9843.82	18316.1
	Grandmothers	Gran_44	63279.2	10118.9	50082.8	15960	27335.3
	Grandmothers	Gran_45	467.35	11466.1	602797	31529.8	23033
	Grandmothers	Gran_46	302905	4229.45	19117	8775.68	25131.2
	Grandmothers	Gran_47	35135.3	20156.9	115834	22333.3	191822
	Grandmothers	Gran_48	50489.8	7047.75	127391	25283.5	186660
	Grandmothers	Gran_49	68918.5	11263.2	19527.4	5940.78	128458
	Grandmothers	Gran_50	11347.6	14518.3	148945	13669	24387.2
	Grandmothers	Gran_51	1919.44	24279.4	746606	30084.2	50181.5
	Grandmothers	Gran_52	48025.6	7823.29	122413	8795.39	22430.7
	Grandmothers	Gran_53	108318	8865.66	111363	12072.7	30152.7
	Grandmothers	Gran_54	5160.68	5297.81	155262	32287.5	37410.2
	Grandmothers	Gran_55	74769.4	9938.01	37376.2	4997.78	14441.2
	Grandmothers	Gran_56	63490.7	17396.5	29303.1	10966.2	19775.2
	Grandmothers	Gran_58	572.149	3970.61	143888	5583.09	226850
	Grandmothers	Gran_59	66262.6	13976.6	440305	18263.8	58080.2
	Grandmothers	Gran_63	75910.8	15806.5	139578	63366	46939.8
	Grandmothers	Gran_64	913.929	7016.77	488219	4145.44	19146
	Grandmothers	Gran_65	22692.4	11794.9	181083	28356.9	404330
	Grandmothers	Gran_66	10684.8	5529.67	268450	2400.35	33190.7
	Grandmothers	Gran_67	79678.9	7803.3	91745.2	56058.5	50738.8

## Sheet: Fig 5a
Figure 5A	Box and whiskers graphs of Short-Chain Fatty Acids (SCFA)
			GC-QTOF-MS Metabolites									MSI-CE-TOF-MS Metabolites
	Age Group	Sample Name	Acetic Acid	Propionic Acid	Valeric Acid	Isovaleric Acid	Caproic Acid			Age Group	Sample Name	(Iso)butyric Acid
	Infants	Inf_02	306684	6152.84	111345	135936	11665.9			Infants	Inf_06	9.1346
	Infants	Inf_03	1111950	11952.1	0	17303.8	381.071			Infants	Inf_07	6.69263
	Infants	Inf_04	1414470	1657.96	2786.24	12232	2354.22			Infants	Inf_08	1.1361
	Infants	Inf_05	909331	4739.75	3059.04	27563.5	2146.15			Infants	Inf_09	0.501246
	Infants	Inf_06	1371490	15631.2	45799.4	466300	5460.06			Infants	Inf_10	0.111098
	Infants	Inf_07	685029	12601.9	12206	553360	3061.42			Infants	Inf_12	1.22386
	Infants	Inf_08	275797	2963.54	860.457	370127	3025.19			Infants	Inf_13	9.46152
	Infants	Inf_09	1696310	30874.1	0	40617.3	1700.79			Infants	Inf_14	7.65631
	Infants	Inf_10	602294	5457.65	3188.43	10432.6	2915.31			Infants	Inf_16	4.66059
	Infants	Inf_11	2436090	4730.2	0	40220.3	1332.58			Infants	Inf_17	2.15399
	Infants	Inf_12	961703	6333.21	4981.59	238249	2002.37			Infants	Inf_19	4.15319
	Infants	Inf_13	1204130	7398.7	22583.2	159862	4323.87			Infants	Inf_20	4.45358
	Infants	Inf_14	2094060	8293.38	17317	426017	2314.48			Infants	Inf_22	1.17237
	Infants	Inf_15	699394	618.748	0	10402.5	0			Infants	Inf_23	28.0442
	Infants	Inf_16	980585	21038.6	8965.79	447552	2703.73			Infants	Inf_24	6.84567
	Infants	Inf_17	2623850	34962.9	3507.6	878124	4590.38			Infants	Inf_25	4.80058
	Infants	Inf_19	1754490	19981.5	629052	1665350	109490			Infants	Inf_26	17.2714
	Infants	Inf_20	3804270	9885.64	14488.7	197241	1670.4			Infants	Inf_27	5.56995
	Infants	Inf_21	356659	19279.1	14869.3	118465	3205.2			Infants	Inf_28	1.31597
	Infants	Inf_22	1394080	5998.75	3234.8	31475.6	0			Infants	Inf_29	0.0492443
	Infants	Inf_23	3512380	31396.1	191092	419236	8529.67			Infants	Inf_30	6.43893
	Infants	Inf_24	2454410	5335.81	5460.34	33670.7	3745.25			Infants	Inf_31	1.25309
	Infants	Inf_25	1816530	26404.3	9620.3	31155.2	3230.92			Infants	Inf_32	12.8309
	Infants	Inf_26	1537710	26722	310760	643344	24293.8			Infants	Inf_33	1.15105
	Infants	Inf_27	1242040	20472.4	25375.9	750494	5901.92			Infants	Inf_34	2.06918
	Infants	Inf_28	4086000	13190.8	4964.34	24001.9	267.685			Infants	Inf_35	0.195196
	Infants	Inf_29	718496	874.37	2874.66	14268.1	2220.96			Infants	Inf_37	0.572495
	Infants	Inf_30	545236	5493.48	7151.07	220494	1719.49			Infants	Inf_39	2.9381
	Infants	Inf_31	857152	8668.45	3083.84	45655.5	1207.5			Infants	Inf_40	7.73305
	Infants	Inf_32	445023	12609.1	15839.7	30332.1	1063.72			Infants	Inf_41	10.484
	Infants	Inf_33	1985370	17205.5	9536.19	169279	1481.03			Infants	Inf_43	6.2861
	Infants	Inf_34	3420490	8043.73	23884.7	17799.5	2481.63			Infants	Inf_44	9.15068
	Infants	Inf_35	1203980	2047.36	0	1182.92	4647.66			Infants	Inf_46	1.81864
	Infants	Inf_37	2009940	6246.01	5157.35	32737.4	492.119			Infants	Inf_47	2.03786
	Infants	Inf_39	1825850	27484.1	58154.2	167870	5536.04			Infants	Inf_48	0.341357
	Infants	Inf_40	1368830	5595.01	11013.4	47258.6	3394.57			Infants	Inf_49	1.26309
	Infants	Inf_41	1605920	23474.2	40437.2	1444970	2640.61			Infants	Inf_50	0.251039
	Infants	Inf_42	852297	10728.9	12749.4	698357	4211.65			Infants	Inf_51	5.06224
	Infants	Inf_43	1672780	18703.4	13297.2	1003160	5507.99			Infants	Inf_52	1.17462
	Infants	Inf_44	5068670	39179.4	71333.8	101112	4794.94			Infants	Inf_53	5.91525
	Infants	Inf_45	1128690	3250.22	3414.87	26957.5	1532.46			Infants	Inf_54	6.1973
	Infants	Inf_46	1192330	11641.5	32086	81154.6	3275.34			Infants	Inf_55	0.635205
	Infants	Inf_47	205343	88.3926	0	0	0			Infants	Inf_56	0.224343
	Infants	Inf_48	961841	6600.78	4519.02	82529	1599.09			Infants	Inf_58	0.124646
	Infants	Inf_49	4660790	25347.2	953.188	341748	455.882			Infants	Inf_59	2.43958
	Infants	Inf_50	2903530	19813.1	0	36942	1140.87			Infants	Inf_61	0.448184
	Infants	Inf_51	1267610	35064.4	43609.4	700170	4702.6			Infants	Inf_62	0.19006
	Infants	Inf_52	3528720	23457.5	67.9308	147877	2177.71			Infants	Inf_63	11.2331
	Infants	Inf_53	2124530	14914.5	222101	536377	1023.98			Infants	Inf_64	7.53789
	Infants	Inf_54	891361	5891.25	363648	82360.7	66223.3			Infants	Inf_65	0.0727935
	Infants	Inf_55	414743	2292.23	2784.08	91429.3	2475.79			Infants	Inf_66a	0.689749
	Infants	Inf_56	729498	696.39	3811.67	15084.2	1609.61			Infants	Inf_66b	14.9974
	Infants	Inf_58	499461	3901.22	3613.27	13592.5	2219.79			Infants	Inf_67a	0.392031
	Infants	Inf_59	397556	24911.2	7712.84	275903	3523.15			Infants	Inf_67b	0.251639
	Infants	Inf_60	222309	0	0	0	0			Mothers	Moth_01	14.1024
	Infants	Inf_62	1914320	483.77	0	1929.35	714.215			Mothers	Moth_02	4.25997
	Infants	Inf_63	807817	9971.64	113248	331566	9608.59			Mothers	Moth_03	11.0342
	Infants	Inf_64	802223	7260.14	25683.2	1671180	3687.97			Mothers	Moth_04	17.6281
	Infants	Inf_65	730318	1232.72	0	12723	2332.01			Mothers	Moth_05	23.2697
	Infants	Inf_66a	5115810	20386.4	1727.38	155116	749.283			Mothers	Moth_06	4.49718
	Infants	Inf_66b	1677730	7428.56	23058.7	130650	2119.27			Mothers	Moth_07	16.9787
	Infants	Inf_67a	3537470	11454	849.674	44831.3	6508.59			Mothers	Moth_08	3.05417
	Infants	Inf_67b	1403450	2325.68	2304.26	42012.7	358.861			Mothers	Moth_11	10.3744
	Mothers	Moth_01	814622	12515	648153	1014970	727263			Mothers	Moth_12	7.19653
	Mothers	Moth_02	481691	4893.08	154188	693827	24945			Mothers	Moth_13	11.5602
	Mothers	Moth_03	878801	13791.8	498078	1222510	247617			Mothers	Moth_14	9.78214
	Mothers	Moth_04	1157750	27577.9	507182	1714420	29911.8			Mothers	Moth_15	4.2912
	Mothers	Moth_05	3075150	61360.4	968249	1053200	670389			Mothers	Moth_16	15.7379
	Mothers	Moth_06	639142	10491.9	399620	1050100	28460.8			Mothers	Moth_17	8.78531
	Mothers	Moth_07	1784200	29935.4	585323	1210060	19393.5			Mothers	Moth_18	7.73332
	Mothers	Moth_08	481504	6741.02	182128	471466	81429.7			Mothers	Moth_19	8.78738
	Mothers	Moth_11	1076740	28924.2	539500	1228910	19644.9			Mothers	Moth_20	14.0485
	Mothers	Moth_12	1455020	15253.2	479461	880174	21710.7			Mothers	Moth_21	15.8603
	Mothers	Moth_13	1638220	36569.3	824776	1543600	27313			Mothers	Moth_22	13.8406
	Mothers	Moth_14	529213	12685.8	27806.4	683211	7379.08			Mothers	Moth_23	19.4921
	Mothers	Moth_15	884278	14944.9	244967	793459	111134			Mothers	Moth_24	8.47907
	Mothers	Moth_16	1614450	27944.9	792705	1621590	311052			Mothers	Moth_25	8.16747
	Mothers	Moth_17	1298720	23567.9	411052	1296780	29362.8			Mothers	Moth_26	31.2484
	Mothers	Moth_18	1295470	17594.1	409967	898395	209838			Mothers	Moth_27	18.8074
	Mothers	Moth_19	1020760	23520.8	866873	1605850	292611			Mothers	Moth_28	14.7802
	Mothers	Moth_20	1374200	18835.5	570117	668405	62834.7			Mothers	Moth_29	5.93937
	Mothers	Moth_21	789286	15717.2	483025	1593440	140170			Mothers	Moth_30	46.1133
	Mothers	Moth_22	1737480	11963.4	317989	285990	736602			Mothers	Moth_31	9.02062
	Mothers	Moth_23	1001160	20599.4	868663	1118610	55142			Mothers	Moth_32	8.12315
	Mothers	Moth_24	1935070	22661.6	713672	1650300	286043			Mothers	Moth_33	2.16798
	Mothers	Moth_25	1166630	12216.1	458652	1647460	180984			Mothers	Moth_34	20.4284
	Mothers	Moth_26	2395970	39896	54702.7	238587	9959.92			Mothers	Moth_35	6.81002
	Mothers	Moth_27	2077440	39792.5	968734	1407680	30058.6			Mothers	Moth_36	6.21036
	Mothers	Moth_28	1447480	38166.8	1502440	1348940	286092			Mothers	Moth_37	15.3339
	Mothers	Moth_29	1079050	15517.4	397059	962443	79318.7			Mothers	Moth_38	10.7099
	Mothers	Moth_30	5613650	84420.2	1977780	2320520	2450780			Mothers	Moth_40	9.02573
	Mothers	Moth_31	1094410	17809.1	668053	1243770	503551			Mothers	Moth_41	11.5582
	Mothers	Moth_32	1190360	17452.2	345910	901294	210149			Mothers	Moth_42	3.63947
	Mothers	Moth_33	710342	4865.58	158660	552009	12114.2			Mothers	Moth_43	23.53
	Mothers	Moth_34	1007910	23993.5	765023	1395640	468338			Mothers	Moth_45	15.3657
	Mothers	Moth_35	2098160	16096.5	602822	733712	107584			Mothers	Moth_46	6.74821
	Mothers	Moth_36	798813	9432.21	457660	1280540	266454			Mothers	Moth_47	43.099
	Mothers	Moth_37	1499850	19465.2	839611	1820940	853060			Mothers	Moth_48	4.57227
	Mothers	Moth_38	1327560	28263.3	659760	1487160	30111.4			Mothers	Moth_49	23.5981
	Mothers	Moth_39	584913	131.013	1971.14	12262.6	5158.86			Mothers	Moth_50	24.4435
	Mothers	Moth_40	2196810	26068	686112	1620280	22778.4			Mothers	Moth_51	4.03684
	Mothers	Moth_41	2127610	25549	580534	1189260	20049.8			Mothers	Moth_52	5.21672
	Mothers	Moth_42	1061760	5307.11	201213	800854	19958.4			Mothers	Moth_53	21.8712
	Mothers	Moth_43	1251100	22601.6	654108	1565490	652071			Mothers	Moth_54	6.85001
	Mothers	Moth_45	1733800	24485.7	568908	1018820	18543.3			Mothers	Moth_55	34.2174
	Mothers	Moth_46	1683150	24289.5	570584	1434020	208775			Mothers	Moth_56	5.57074
	Mothers	Moth_47	2051880	56027.2	1687170	3966040	1136240			Mothers	Moth_58	13.1625
	Mothers	Moth_48	1174340	9444.52	220468	520057	13801.5			Mothers	Moth_59	8.89723
	Mothers	Moth_49	1828800	18920.2	450541	206017	11653.8			Mothers	Moth_60	30.7149
	Mothers	Moth_50	1540020	23171.9	938450	986501	1467300			Mothers	Moth_61	5.34721
	Mothers	Moth_51	1551950	18536.5	250541	1019690	134725			Mothers	Moth_62	4.7064
	Mothers	Moth_52	915714	7320.8	255849	997644	187192			Mothers	Moth_63	14.4038
	Mothers	Moth_53	2385260	32839.4	1389620	2739350	1017330			Mothers	Moth_64	6.16718
	Mothers	Moth_54	653033	9883.16	316812	676354	282706			Mothers	Moth_65	18.8564
	Mothers	Moth_55	4444500	73745.1	1421920	540728	1497420			Mothers	Moth_66	17.4071
	Mothers	Moth_56	2163690	23399.9	267857	936506	10431.6			Mothers	Moth_67	5.00802
	Mothers	Moth_57	3934370	64724.8	106213	1009310	13938			Grandmothers	Gran_01	12.9757
	Mothers	Moth_58	1834180	57845.5	1813230	1547240	129391			Grandmothers	Gran_02	10.9996
	Mothers	Moth_59	558950	21961.7	381364	629755	22092			Grandmothers	Gran_03	7.794
	Mothers	Moth_60	1632980	32552.8	658838	542128	444797			Grandmothers	Gran_04	8.09635
	Mothers	Moth_61	1596770	35427.8	741431	1449360	101887			Grandmothers	Gran_05	10.5452
	Mothers	Moth_62	1234000	14311.5	328131	989462	225032			Grandmothers	Gran_06	8.65145
	Mothers	Moth_63	1106850	26550	713480	1475240	356083			Grandmothers	Gran_07	38.1889
	Mothers	Moth_64	1399270	27807.3	925639	1358950	739070			Grandmothers	Gran_08	2.33163
	Mothers	Moth_65	1943340	62827.6	721472	874861	131528			Grandmothers	Gran_09	5.22128
	Mothers	Moth_66	610793	14478.7	540136	1563510	225159			Grandmothers	Gran_11	0.348073
	Mothers	Moth_67	1042960	22285.2	680920	1646010	345365			Grandmothers	Gran_12	6.03737
	Grandmothers	Gran_01	1068700	19968.8	596919	1001810	545743			Grandmothers	Gran_13	15.8088
	Grandmothers	Gran_02	1073620	16426.5	432590	830065	462631			Grandmothers	Gran_14	8.77298
	Grandmothers	Gran_03	195044	6555.3	351842	859533	173474			Grandmothers	Gran_15	6.50655
	Grandmothers	Gran_04	670130	7907.82	264257	897020	120750			Grandmothers	Gran_16	9.22163
	Grandmothers	Gran_05	471936	11624.2	354473	953075	237796			Grandmothers	Gran_17	28.9642
	Grandmothers	Gran_06	706427	10957	452962	520986	189789			Grandmothers	Gran_18	17.2344
	Grandmothers	Gran_07	2244470	30053.3	886089	2675840	45956.5			Grandmothers	Gran_19	12.1013
	Grandmothers	Gran_08	572966	8156.38	167755	593094	11058.9			Grandmothers	Gran_21	8.79287
	Grandmothers	Gran_09	348804	11163.3	274132	676623	58280.2			Grandmothers	Gran_22	9.33682
	Grandmothers	Gran_10	2353830	50143.9	1209950	1743900	402805			Grandmothers	Gran_24	4.22521
	Grandmothers	Gran_11	151012	571.601	0	149827	1693.77			Grandmothers	Gran_25	11.2825
	Grandmothers	Gran_12	775682	9444.5	187079	371732	120725			Grandmothers	Gran_26	25.0643
	Grandmothers	Gran_13	953604	20716.5	424056	737407	231426			Grandmothers	Gran_27	11.5099
	Grandmothers	Gran_14	460578	17268.8	409897	972899	17216			Grandmothers	Gran_28	7.31432
	Grandmothers	Gran_15	1067020	18411	205340	1597490	48750.6			Grandmothers	Gran_29	2.42388
	Grandmothers	Gran_16	566432	17667.3	368597	854147	13410.9			Grandmothers	Gran_31	12.3425
	Grandmothers	Gran_17	2850110	22202.9	798184	569668	748580			Grandmothers	Gran_32	17.8306
	Grandmothers	Gran_18	1554070	19652.8	552031	384364	1120610			Grandmothers	Gran_33	9.53639
	Grandmothers	Gran_19	450365	12691	342391	1061090	13341.3			Grandmothers	Gran_34	15.1446
	Grandmothers	Gran_21	726040	9236.19	231023	733751	38053.8			Grandmothers	Gran_35	3.22272
	Grandmothers	Gran_22	1151430	27916.9	799442	1721650	890690			Grandmothers	Gran_37	11.7902
	Grandmothers	Gran_24	637184	11484.3	375003	812309	159623			Grandmothers	Gran_39	7.52708
	Grandmothers	Gran_25	989664	23740.6	743549	941846	378136			Grandmothers	Gran_40	4.74078
	Grandmothers	Gran_26	1287230	29658.8	1018230	442115	794072			Grandmothers	Gran_41	13.5054
	Grandmothers	Gran_27	1056770	24647.3	438932	767983	348550			Grandmothers	Gran_42	11.4886
	Grandmothers	Gran_29	379031	7283.89	219114	587738	13876.5			Grandmothers	Gran_43	11.0421
	Grandmothers	Gran_30	1065670	24313.2	872646	1345370	1040450			Grandmothers	Gran_44	3.3976
	Grandmothers	Gran_31	420829	13839.2	604267	1057460	20869.7			Grandmothers	Gran_45	9.03161
	Grandmothers	Gran_32	800945	19533.1	604210	561159	53158.5			Grandmothers	Gran_46	13.1784
	Grandmothers	Gran_33	475030	11931.2	318795	773758	247759			Grandmothers	Gran_47	21.177
	Grandmothers	Gran_34	871647	13162.9	435648	680703	449955			Grandmothers	Gran_48	27.0499
	Grandmothers	Gran_35	930313	10394.5	192908	917735	57400.9			Grandmothers	Gran_49	10.0889
	Grandmothers	Gran_37	849441	10498.1	231602	295461	234197			Grandmothers	Gran_50	21.0146
	Grandmothers	Gran_39	355335	5720.04	280666	944210	41248.5			Grandmothers	Gran_51	9.19774
	Grandmothers	Gran_40	567962	7496.22	415151	930453	182373			Grandmothers	Gran_53	22.3395
	Grandmothers	Gran_41	1063220	12732.2	483597	400581	8230.89			Grandmothers	Gran_54	6.08172
	Grandmothers	Gran_42	508227	10490.1	625749	1737000	764628			Grandmothers	Gran_55	2.93075
	Grandmothers	Gran_43	524805	10439.8	289275	780886	200449			Grandmothers	Gran_56	5.71949
	Grandmothers	Gran_44	514829	7428.8	209307	595196	23898			Grandmothers	Gran_58	7.65746
	Grandmothers	Gran_45	702230	15463.4	343553	651018	20755.9			Grandmothers	Gran_59	8.21367
	Grandmothers	Gran_46	874021	30646.1	850897	702260	353057			Grandmothers	Gran_63	23.9243
	Grandmothers	Gran_47	1937560	32788.6	947898	1819890	715872			Grandmothers	Gran_64	46.0309
	Grandmothers	Gran_48	1204970	17244.6	420128	782430	548872			Grandmothers	Gran_66	7.60439
	Grandmothers	Gran_49	659836	16130.6	487055	1103160	114851			Grandmothers	Gran_67	4.22058
	Grandmothers	Gran_50	1094890	23440.7	880117	1343520	1014560
	Grandmothers	Gran_51	1059890	22178.7	417913	1384690	16522.9
	Grandmothers	Gran_52	434414	11172.4	273056	469909	179210
	Grandmothers	Gran_53	1274120	20701.4	763686	1151170	564407
	Grandmothers	Gran_54	753282	17098.7	325263	447908	199936
	Grandmothers	Gran_55	321388	3428.6	152431	602999	22569.1
	Grandmothers	Gran_56	585027	10966.1	316931	1077550	99002.1
	Grandmothers	Gran_58	665044	18693.8	470829	333292	71908.4
	Grandmothers	Gran_59	597016	21476.3	418502	1218410	15011.6
	Grandmothers	Gran_63	2166190	51824.5	1222010	1373630	468816
	Grandmothers	Gran_64	1904150	31026.5	550160	183863	92456.5
	Grandmothers	Gran_65	1624890	23004.9	662326	899625	43236.6
	Grandmothers	Gran_66	353581	6630.77	195036	591787	9860.71
	Grandmothers	Gran_67	638825	7683.4	250600	596206	79698.2

## Sheet: Fig 5b
Figure 5B	Box and whiskers graphs of Branched-Chain Fatty Acids (BCFA)
	Age Group	Sample Name	Isotridecanoic Acid	Isomyristic Acid	Isopentadecanoic Acid	Anteisopentadecanoic Acid	Isopalmitic Acid / Anteisopalmitic Acid	Isomargaric Acid	Anteisomargaric Acid
	Infants	Inf_02	1642.9	1749.1	1144.88	2424.79	1280.8	2385.22	1007.07
	Infants	Inf_03	1346.5	5609.19	8070.73	75174.6	3758.95	3313.07	2248.02
	Infants	Inf_04	537.718	856.458	1063.53	2393.78	1035.99	2079.81	1255.71
	Infants	Inf_05	1579	10788.1	13161.2	122591	3870.22	1744.21	1481.65
	Infants	Inf_06	2470.42	25857.6	10100.6	160138	5639.53	1653.63	951.435
	Infants	Inf_07	2804.29	6603.37	14960.9	81599.3	1763.75	1074.16	801.567
	Infants	Inf_08	2109	2699.05	825.427	3220.65	423.966	170.705	577.9
	Infants	Inf_09	1930.5	5097.53	3871.17	37749.6	2105.37	1057.91	2228.72
	Infants	Inf_10	1199.95	7094.93	976.226	2482.67	1315.3	1690.79	1532.74
	Infants	Inf_11	3033.48	10294.6	14628.5	50360.3	16834	16798.8	15769.1
	Infants	Inf_12	1811.49	1730	1393.9	3260.96	2378	2097.23	927.592
	Infants	Inf_13	4963.97	9942.75	19400.5	107629	2156.55	498.18	643.751
	Infants	Inf_14	1650.62	2590.48	3702.51	3802.55	3609.84	4599.74	2674.92
	Infants	Inf_15	1102.98	1753.12	2965.38	5613.39	6569.81	14018.7	9584.74
	Infants	Inf_16	11773.6	45348	58087.4	328686	11322.5	7473.86	8227.98
	Infants	Inf_17	5514.92	12379.4	42922.2	302848	6603.19	10896.1	5553.06
	Infants	Inf_19	10169.3	29695.6	72485.7	551297	10263.1	4834.32	5211.32
	Infants	Inf_20	4917.7	9677.37	18847.9	153490	2613.9	861.654	1382.87
	Infants	Inf_21	2878.11	7602.57	8266.17	63732.8	6371.74	6694.65	7445.71
	Infants	Inf_22	1143.75	1482.72	1647.88	3071.81	3697.74	7757.21	3560.5
	Infants	Inf_23	3843.36	16753.2	38119.4	227834	3974.82	1625.76	817.462
	Infants	Inf_24	3527.12	10965.1	33229.4	184454	5159.93	3475.65	2898.58
	Infants	Inf_25	960.84	1556.1	2039.76	6875.4	2964.43	4481.3	2958.76
	Infants	Inf_26	7510.42	23634	19596.9	199462	3114.65	1374.93	2150.38
	Infants	Inf_27	4976.1	11423.5	50525.6	289138	2896.55	1417.9	1072.92
	Infants	Inf_28	1141.55	433.255	220.246	1584.48	557.499	647.982	1596.32
	Infants	Inf_29	1085.35	7873.98	2139.96	5071.79	4179.58	7398.38	3676.31
	Infants	Inf_30	9217.24	10379	29714.4	99360.4	1833.85	876.75	608.555
	Infants	Inf_31	1138.24	2534.19	1813.56	3641.31	2019.68	2559.41	1689.42
	Infants	Inf_32	338.278	1432.46	1684.58	6700.72	2830.89	5049.15	3795.52
	Infants	Inf_33	2775.64	4412.97	10801	38783.1	1606.84	1503.83	1298.86
	Infants	Inf_34	2986.1	7964.45	10723.6	62297.2	2800.85	1516.6	1728.02
	Infants	Inf_35	836.328	2122.04	1797.68	8609.75	4406.58	5331.34	2768.02
	Infants	Inf_37	2436.26	5937.9	9900.16	24218.9	16055.1	23846.4	21512.9
	Infants	Inf_39	2216.98	5312.65	7398.08	57419.7	5068.68	9370.19	7292.44
	Infants	Inf_40	1158.08	1784.29	1976.26	3857.33	3478.53	7631.79	3431.07
	Infants	Inf_41	3832.34	8059.95	15475.8	110741	3676.6	2752.18	1260.25
	Infants	Inf_42	7324.2	11671.7	35075.7	226704	3271.55	1412.09	1973.26
	Infants	Inf_43	5390.4	9127.5	28633	171859	3296.03	2535.03	1546.37
	Infants	Inf_44	2389.98	5929.86	9791.03	90927.4	1880.59	1556.09	1327.24
	Infants	Inf_45	1445.67	4653.22	2188.57	9988.55	1696.98	1672.21	1312.48
	Infants	Inf_46	1996.61	3339.38	4868.23	17634	4752.65	6520.47	4387.04
	Infants	Inf_47	802.169	1306.8	4131.1	18230.3	711.062	1820.85	525.673
	Infants	Inf_48	3429.05	8619.86	23456.2	67220.1	4198.49	4290.85	2707.84
	Infants	Inf_49	2394.39	16233.5	34685.8	554470	5278.99	6326.54	5131.84
	Infants	Inf_50	2311.75	4955.79	9032.07	64125.6	2489.27	2017.11	1939.2
	Infants	Inf_51	19408.5	86552.5	43267.4	505718	14550.6	11542.9	8671.91
	Infants	Inf_52	2474.83	6211.33	11597.6	151900	3436.24	2645.35	1972.13
	Infants	Inf_53	4026.27	7701.08	16495.6	110548	1937.34	1037	1144.45
	Infants	Inf_54	3329.89	11226.4	21760.7	158077	5498.21	2486.25	2123.13
	Infants	Inf_55	1270.47	1433.46	1370.09	4463.01	1274.12	3071.53	1722.35
	Infants	Inf_56	2412.02	9829.16	18967	64065.6	23526.2	33943.6	30451.6
	Infants	Inf_58	826.411	1570.17	1396.88	4778.26	3735.58	5272.11	2413.78
	Infants	Inf_59	2525.51	5935.89	11525.2	89108.3	5579.44	7793.21	6300.13
	Infants	Inf_60	256.738	229.193	430.571	649.09	387.245	643.337	308.819
	Infants	Inf_62	1220.88	2000.41	2160.79	2681.12	3557.54	8330.87	5285.12
	Infants	Inf_63	1664.94	2310.02	2140.95	5853.18	2590.54	4897.03	2501.21
	Infants	Inf_64	1034.67	1254.53	1011.94	3019.1	953.646	930.168	460.958
	Infants	Inf_65	3247.24	7100.96	11200.8	22298.5	14400.4	25108.7	16495.7
	Infants	Inf_66a	1290.3	4314.46	6845.48	82840.7	2627.26	2838.12	1389.68
	Infants	Inf_66b	1280.39	2107.97	1552.64	3595.84	2149.88	2492.06	879.907
	Infants	Inf_67a	1615.36	3432.87	7738.37	15291.9	3910.28	3588.29	2607.93
	Infants	Inf_67b	2220.29	5044.25	14473.7	70818	3944.78	3165.59	1571.34
	Mothers	Moth_01	6786.13	17739.1	50716	155174	34742	8710.38	5705.91
	Mothers	Moth_02	7072.26	22053	25250.4	117209	18725.8	15119.4	11667.4
	Mothers	Moth_03	6610.65	32772.9	41649.1	234826	13010.5	11794.4	7982.06
	Mothers	Moth_04	14104.3	23826.4	60248.4	225718	28159.2	8922.48	5862.64
	Mothers	Moth_05	4528.93	36651.2	19870.3	260867	16526	10804.8	8863.86
	Mothers	Moth_06	7099.09	28211	53197.5	157883	18068.9	19654.9	9497.85
	Mothers	Moth_07	4570.29	15408.5	52607.8	207930	6207.86	7367.53	3642.27
	Mothers	Moth_08	7556.23	14498.3	38409.8	212413	9453.7	8852.27	7213.23
	Mothers	Moth_11	12174	21918.8	64347.5	202903	16594.3	14503	9367.95
	Mothers	Moth_12	3865.02	17742.9	26726.6	152270	7214.49	5012.2	4301.67
	Mothers	Moth_13	9024.89	25335.9	75301	355046	7557.42	11257.9	7947.47
	Mothers	Moth_14	2972.53	5896.5	24770.3	174175	3476.72	5009.24	3267.38
	Mothers	Moth_15	4421.07	24076.4	66922	134483	15192.4	17613.6	5208.18
	Mothers	Moth_16	5507.48	13739.4	39509.5	213379	4908.78	9640.09	5008.38
	Mothers	Moth_17	3958.9	9087.73	41400.7	187059	7051.34	9147.89	5170.76
	Mothers	Moth_18	6067.45	66183.3	36085	346667	53038.6	6418.6	10734.1
	Mothers	Moth_19	9940.85	31056.8	69270.8	310424	21930.4	50620.1	14252.1
	Mothers	Moth_20	7585.29	35473.1	93398.3	474566	38373.2	15211.8	22852.6
	Mothers	Moth_21	14839.7	122307	56950.7	529043	79077.4	76696.5	42681.4
	Mothers	Moth_22	7661.85	14729.8	58175.2	203982	12537.6	12144.7	9118.02
	Mothers	Moth_23	13328	21966.5	117170	199087	11293.3	11599.3	7096.03
	Mothers	Moth_24	14401.6	36231.3	89711.5	381093	22663.6	21407.9	7350.19
	Mothers	Moth_25	7412.6	44095.9	57634.7	264679	51804.8	25163.7	13767
	Mothers	Moth_26	5581.25	7904.61	16935.2	108112	3223.68	2592.57	2533.14
	Mothers	Moth_27	7717.74	17028.6	62865.4	204754	8445.84	7874.52	4632.08
	Mothers	Moth_28	9146.72	17355.5	66728.1	286624	4280.18	7673.5	3795.47
	Mothers	Moth_29	8567.19	78305.1	56496.5	384673	38006.9	30578	12777.9
	Mothers	Moth_30	6717.95	14162.4	45922.2	196760	25615.2	17195.3	11118.8
	Mothers	Moth_31	6365.88	22070.2	68307.9	254125	24752	19023	8253.17
	Mothers	Moth_32	11667.7	54083.7	69984	437799	29029.1	21680.6	12725.7
	Mothers	Moth_33	10354.4	25882.9	71416.3	335908	37896.1	18027.5	12305.6
	Mothers	Moth_34	3848.81	9591.51	31295.2	99856.5	7272.98	4600.55	3226.43
	Mothers	Moth_35	7512.08	16146.4	67153.8	241568	7837.55	8187.87	5190.53
	Mothers	Moth_36	5000.04	21028.9	57196.4	216540	18007.3	35225.1	8185.39
	Mothers	Moth_37	4519.43	28055.1	55461.9	217228	25177.4	9538.85	4915.9
	Mothers	Moth_38	4126	11263.8	41886.8	205509	6313.14	10054	6440.86
	Mothers	Moth_39	2902.11	1290.61	1765.7	3816.65	2349.42	3753.61	3230.67
	Mothers	Moth_40	5019.04	12993.3	36822.8	158923	4733.93	5504.4	2399
	Mothers	Moth_41	7954.69	41362.6	88749.3	371877	44145.2	30177.4	13565.1
	Mothers	Moth_42	10976.4	69653.1	62337.4	402571	64045.7	58957.3	41167
	Mothers	Moth_43	5361.62	34985.9	44266.1	205883	15832.1	7502.78	7037.43
	Mothers	Moth_45	6018.83	21329.8	53698.2	227321	24596.2	14351.5	6497.34
	Mothers	Moth_46	13669.5	98143.3	60962.9	435140	71428.9	52376.1	38514.6
	Mothers	Moth_47	9931.91	28497.2	53677.6	139951	46045.2	13489.8	7618.47
	Mothers	Moth_48	3340.81	11700.1	44292	198361	7111.06	9407.3	6780.45
	Mothers	Moth_49	3808.57	13256	41815.1	281995	15675.7	12215.7	8268.7
	Mothers	Moth_50	3877.31	10007.5	30458.5	103387	9534.97	5423.11	4151.29
	Mothers	Moth_51	12876.5	40692.8	81304.6	336070	30219.8	21214.3	8731.13
	Mothers	Moth_52	11908.6	42968.7	87022.8	300977	41490.4	49476.1	24351.4
	Mothers	Moth_53	14610	28631.4	59128.1	240598	20394.3	16024	6053.26
	Mothers	Moth_54	6286.52	13060.7	39322.9	174973	13717.3	18063	5808.99
	Mothers	Moth_55	11832	22053.7	61274.3	277153	16994.5	5158.53	6771.98
	Mothers	Moth_56	4139.97	18242.2	22733	167120	17191.5	15662.6	9103.9
	Mothers	Moth_57	2630.51	5449.33	7292.57	60420.8	3027.89	6777.04	3984.68
	Mothers	Moth_58	10015.7	34761.3	102619	416313	11962	14396.6	7820.39
	Mothers	Moth_59	4485.34	9239.75	39685.5	185768	5171.06	11282.3	5645.2
	Mothers	Moth_60	6893.99	19190	39488.2	182155	17841.7	16388.3	9908.04
	Mothers	Moth_61	8993.59	17621.4	51476.3	157664	5536.16	10852.1	3412.11
	Mothers	Moth_62	3079.27	6834.09	12426.3	56136	7389.96	4262.81	4833.29
	Mothers	Moth_63	11762.7	73834.1	66746.7	370827	19627.7	29181.2	12755.3
	Mothers	Moth_64	5644.4	13264.9	68103.4	270148	19454.1	17210.1	7059.32
	Mothers	Moth_65	11429.6	54644.7	49817.5	241649	36187.6	25476.3	16629.9
	Mothers	Moth_66	10318.6	33164.8	87521.4	256482	49027.5	25712.1	12153.1
	Mothers	Moth_67	7336.6	29978	71096.9	237276	24372.8	19441.3	9576.22
	Grandmothers	Gran_01	4308.07	17208.2	61681.5	126203	15755.4	10203.4	5722.7
	Grandmothers	Gran_02	12252.2	39605.8	92782	344932	27918.1	18978.6	10924.1
	Grandmothers	Gran_03	19163.8	53505.7	141310	434028	27875.7	44650.2	10086.3
	Grandmothers	Gran_04	7983.91	31932.5	56655.8	130061	19208.8	19796.3	6888.94
	Grandmothers	Gran_05	19614.8	107236	91255.1	582333	74909.6	49105.3	26800.4
	Grandmothers	Gran_06	8557.39	34385.3	49808.9	158507	45565	13798.2	9655.36
	Grandmothers	Gran_07	17664.4	18659.3	74351.7	165832	16498.2	17157.4	6457
	Grandmothers	Gran_08	12990.9	57658.9	84818.7	316713	64690.1	14340.6	13094.8
	Grandmothers	Gran_09	21628.9	78915	83447.6	511755	40765.6	18406.8	15454.4
	Grandmothers	Gran_10	14678.5	91126.3	92732.1	571307	81841.1	25685.8	40908.7
	Grandmothers	Gran_11	567.506	1314.53	2101.34	3406.72	2314.97	1911.68	1234.54
	Grandmothers	Gran_12	2513.95	10470.1	14674.8	78690.1	9021.26	3941.18	3249.59
	Grandmothers	Gran_13	6701.55	39417.7	41502.3	273635	27740.4	13121.7	7079.79
	Grandmothers	Gran_14	4153.74	12212.4	44254.5	170165	7804.38	15781	8309.32
	Grandmothers	Gran_15	14553	53094	74387.3	360586	52078.1	24647.6	15285.6
	Grandmothers	Gran_16	4834.75	15368.1	54020.7	236086	7191.8	13342.1	5069.77
	Grandmothers	Gran_17	5139.41	23324.1	55182.9	285104	20693.2	6425.75	6621.74
	Grandmothers	Gran_18	8471.77	22017.1	62914	208589	17990.9	12682.9	6360.56
	Grandmothers	Gran_19	12741	63263.1	79331.5	307154	26508	22569.4	9970.78
	Grandmothers	Gran_21	13051.6	28676.8	85664.1	298672	36024.1	17050.7	14078.2
	Grandmothers	Gran_22	15044.9	58474.7	84245.2	365912	67837.6	14932.8	24443.8
	Grandmothers	Gran_24	13958.7	58814.4	100704	415322	33530.4	57389.9	20703
	Grandmothers	Gran_25	10057.8	36795.1	80383.7	334189	11658.5	24083.9	5514.77
	Grandmothers	Gran_26	6582.07	72231.6	31908.2	377621	24888.3	11124.7	9272.64
	Grandmothers	Gran_27	20350.6	54461.2	121517	485736	38949.6	19332.1	8995.4
	Grandmothers	Gran_29	8464.8	21672.1	77112	193272	15642.8	23394.2	7283.71
	Grandmothers	Gran_30	4711.29	24534.4	41363.8	119935	34411.6	17949.7	11620.2
	Grandmothers	Gran_31	9453.45	46102.2	81901.4	385492	30043	24316.5	9321.86
	Grandmothers	Gran_32	2723.03	10321.7	26731.8	150518	4150.63	7997.15	3655.42
	Grandmothers	Gran_33	8719.68	21710.8	106287	326257	18245	18790.7	11490.6
	Grandmothers	Gran_34	6004.61	23823.9	31267.5	125053	43135.3	12684.9	9240.5
	Grandmothers	Gran_35	9411.64	27258	55915.3	240459	20795.5	15860.2	10671.9
	Grandmothers	Gran_37	5362.43	23839	41103	178240	18664.4	6373.95	5033.61
	Grandmothers	Gran_39	10781.6	28694	106191	335572	24990.5	36345.2	12188.7
	Grandmothers	Gran_40	13581.3	48426	91393.6	330267	34419.8	37254.3	14517.2
	Grandmothers	Gran_41	4170.67	19623.4	37465.6	140206	25430.6	7393.78	6284.22
	Grandmothers	Gran_42	15164.4	57328.9	116498	450796	52740.2	63629.8	20397.6
	Grandmothers	Gran_43	6392.9	16292.5	40025.3	127939	12688.4	7351.12	6253.08
	Grandmothers	Gran_44	9446.48	18056.3	77842.4	214823	20688.1	18678	8418.81
	Grandmothers	Gran_45	10018	46824.5	111197	745113	13723.5	21063	6356.55
	Grandmothers	Gran_46	19206.6	97042.2	65523.6	501831	76290.7	72606.1	42789.2
	Grandmothers	Gran_47	6238.58	22738.3	47461	210206	15692.4	9098.24	6723.19
	Grandmothers	Gran_48	4294.13	15884	51016.9	122444	16570.5	13570.7	7670.45
	Grandmothers	Gran_49	14099	59548.5	107353	412599	102226	24943.2	40378.3
	Grandmothers	Gran_50	11231.6	46698.7	61111.1	256810	74497.4	9513.69	12827.6
	Grandmothers	Gran_51	12385.6	25357.7	97982.9	371779	14298.9	17262	12156.6
	Grandmothers	Gran_52	21980.4	49244	98717.3	433331	40686.1	27792.5	13918.5
	Grandmothers	Gran_53	6049.41	13658	42846.8	140435	9816.68	11144	5362.08
	Grandmothers	Gran_54	13313.5	22461	98791.6	362481	27071	22041.2	13692.5
	Grandmothers	Gran_55	11821	60949	94825.3	308102	37696.5	19958.8	15760.8
	Grandmothers	Gran_56	15073.8	40188.4	159085	347242	91890.2	63417.5	31527.6
	Grandmothers	Gran_58	18321.5	104637	63563.8	360230	15610.8	18815.1	10606.6
	Grandmothers	Gran_59	9896.51	35151.7	95053.4	464628	14074.7	18077.6	7771.9
	Grandmothers	Gran_63	10042.9	93121.2	75022.9	511776	56942.5	38997.4	26921.9
	Grandmothers	Gran_64	2444.26	10388.4	19083.2	122433	4865.47	3827.42	2367.63
	Grandmothers	Gran_65	10378.4	38742.7	93488.9	381655	45780.9	20417	14864.8
	Grandmothers	Gran_66	5114.52	32083	28472.5	117214	17827.7	7411.05	4932.15
	Grandmothers	Gran_67	4999.03	35238.7	44079.3	246284	28733.1	40641.9	11938.6

[truncated: 28 more sheets: Fig 5c, Fig 5d, Fig 6a, Fig 6b, Fig 7a, Fig 7b, Fig 7c, Fig 7d, Fig 7ef, Fig 8a, Fig 8b, Fig 9, Fig S2, Fig S3a,c, Fig S3b,d, Fig S4b, Fig S4c, Fig S5, Fig S6a-b, Fig S6c-f …]
